# Supplementary material for: Integrated Functional, Gene Expression and Genomic Analysis for the Identification of Cancer Targets
Source: PLoS One. 2009 Apr 9;4(4):e5120. doi: 10.1371/journal.pone.0005120 (PMC2663812; doi:10.1371/journal.pone.0005120)
Supplement: Table S2 — Title of dataset: Combined RNAi and expression data from five cancer cell lines Description of dataset: Z scores are shown for SMARTpools for all 779 gene. For each of the corresponding genes, transcript expression data is shown, generated by Illumina profiling [15]. In this case, average signal from each Illumina probe is shown. Significance of correlation between expression and siRNA Z score with Pearson correlation coefficient and Spearmans rank correlation coefficient. (0.40 MB XLS) [file pone.0005120.s002.xls]

## Sheet: Sheet1
			Mean Expression log2							SEM log2						Relative expression						siRNA Z score						PEARSON		SPEARMAN
Symbol	Symbol	ProbeID	MCF7	HeLa	CAL51	A549	H226			MCF7	HeLa	CAL51	A549	H226		MCF7	HeLa	CAL51	A549	H226		MCF7	HeLa	CAL51	A549	H226		r	p value
AAK1	AAK1	670360	-0.0811783	-0.48467	-0.262561	-0.418074	-0.192096			0.0259852	0.107028	0.194442	0.236228	0.0843524		1.13397	0.857311	1	0.897813	1.05005		1	0.01	-1.27	-0.47	-0.69		0.33	0.58	0.1
	AAK1	2570386	1.01892	1.10361	1.30615	1.48677	1.38835			0.237808	0.18156	0.165036	0.283706	0.281366		0.819474	0.869019	1	1.13337	1.05863		1	0.01	-1.27	-0.47	-0.69		-0.72	0.17	-0.6
	AAK1	5270608	-0.60481	-0.257473	-0.331715	-0.456311	-0.226943			0.197278	0.025425	0.209649	0.208679	0.0815274		0.827542	1.05281	1	0.917261	1.07532		1	0.01	-1.27	-0.47	-0.69		-0.63	0.25	-0.5
AATK	AATK	2340736	0.901167	1.17306	0.76214	1.09271	1.14407			0.0587978	0.0587632	0.0779822	0.154322	0.0306608		0.875669	1.05728	0.795223	1	1.03624		-0.37	-1.43	-0.76	-0.44	-0.16		-0.15	0.81	-0.1
	AATK	5810671	-0.0583851	-0.529291	-0.00153859	0.0246138	-0.0334444			0.0731602	0.246921	0.0367183	0.133045	0.0939181		0.982861	0.709145	1.02236	1.04106	1		-0.37	-1.43	-0.76	-0.44	-0.16		0.85	0.07	0.2
ABI1	ABI1	160608	0.0483094	0.13771	0.0216422	0.0806907	0.048658			0.048872	0.0992043	0.0747535	0.0334939	0.16648		0.999758	1.06367	0.981448	1.02245	1		-1.51	0.67	-2.64	-1.02	-2.17		0.98	0	0.9
	ABI1	990612	2.60237	2.00211	2.44944	2.73457	3.04368			0.160876	0.156212	0.222602	0.170697	0.159706		1	0.659633	0.899419	1.09597	1.35784		-1.51	0.67	-2.64	-1.02	-2.17		-0.62	0.26	-0.3
ABL1	ABL1	150373	0.00685505	0.213176	0.010891	0.167093	0.0402641			0.0873584	0.162768	0.198234	0.123113	0.099791		0.977109	1.12733	0.979846	1.09189	1		-0.89	0.4	0.03	-0.94	-0.22		0.26	0.68	0.3
	ABL1	3840731	3.75045	4.48754	4.02619	4.66459	4.43778			0.114373	0.0619047	0.029397	0.0655156	0.122007		0.621004	1.03509	0.751796	1.17025	1		-0.89	0.4	0.03	-0.94	-0.22		0.09	0.88	-0.1
	ABL1	4860035	0.276391	0.698581	0.488423	0.320153	0.28099			0.048587	0.283373	0.116029	0.0826562	0.0777983		0.970122	1.29992	1.12371	1	0.973219		-0.89	0.4	0.03	-0.94	-0.22		0.83	0.08	0.7
ABL2	ABL2	130709	-0.171383	-0.00457923	-0.0886305	0.372018	2.14207			0.142596	0.0675264	0.108566	0.179423	0.307526		0.890814	1	0.943405	1.29828	4.42798		1.05	0.16	0.36	0.06	-1.16		-0.91	0.03	-1
	ABL2	3190068	0.113826	0.360267	0.372434	0.354784	1.71856			0.108534	0.0892874	0.0133226	0.0464783	0.186756		0.842974	1	1.00847	0.996207	2.56381		1.05	0.16	0.36	0.06	-1.16		-0.91	0.03	-0.6
	ABL2	7000672	0.0144849	0.339037	0.215478	0.233719	1.30486			0.0758819	0.185135	0.0745113	0.109383	0.395792		0.859021	1.07573	0.987436	1	2.1011		1.05	0.16	0.36	0.06	-1.16		-0.93	0.02	-0.9
ACVR1	ACVR1	7210136	3.02077	2.44416	3.03009	4.27092	4.83099			0.0793561	0.0393918	0.041279	0.130663	0.147701		0.993564	0.66622	1	2.36334	3.48437		1.9	0.52	0.14	0.28	-0.3		-0.59	0.3	-0.8
ACVR1B	ACVR1B	510681	2.94581	2.73091	2.63193	2.60926	2.95445			0.151573	0.1326	0.168901	0.142003	0.280495		1.16062	1	0.933695	0.919134	1.16759		0.21	0.53	-0.27	0.34	0.03		-0.01	0.99	-0.2
	ACVR1B	1770296	0.140872	0.110866	-0.118491	0.147167	-0.0811064			0.0836898	0.0931135	0.316107	0.0550838	0.0186524		1.02102	1	0.853015	1.02548	0.875408		0.21	0.53	-0.27	0.34	0.03		0.85	0.07	0.7
	ACVR1B	3130615	0.528594	0.729123	0.407788	0.267918	0.447526			0.221032	0.164396	0.0977874	0.188175	0.0837236		1.0578	1.21554	0.972832	0.882943	1		0.21	0.53	-0.27	0.34	0.03		0.49	0.41	0.4
	ACVR1B	5360279	0.0523532	-0.03671	0.00621905	-0.0985118	0.0363044			0.137284	0.125298	0.140147	0.151783	0.0292657		1.03249	0.970682	1	0.929978	1.02107		0.21	0.53	-0.27	0.34	0.03		-0.47	0.42	-0.5
ACVR1C	ACVR1C	7040577	0.0599493	-0.0392148	-0.0568432	0.0386385	0.00556804			0.0221417	0.192324	0.0868555	0.0798653	0.133997		1.03841	0.969436	0.957662	1.02319	1		1.74	0.35	-0.37	0.51	-0.35		0.74	0.15	0.9
ACVR2B	ACVR2B	2760184	-0.482853	-0.358683	-0.315246	-0.328014	-0.164828			0.396532	0.474755	0.131649	0.226955	0.105268		0.898233	0.978966	1.00889	1	1.11976		0.53	1.52	-0.23	0.82	0.81		0.02	0.97	-0.2
	ACVR2B	7200468	0.701703	0.650099	0.463252	0.354233	0.183855			0.0703784	0.160975	0.0829405	0.0309677	0.076371		1.17973	1.13827	1	0.927219	0.823936		0.53	1.52	-0.23	0.82	0.81		0.15	0.81	-0.1
ACVRL1	ACVRL1	430670	0.0655546	0.427457	0.178944	0.122961	0.0968921			0.0610331	0.145891	0.0720966	0.0547232	0.118793		0.96099	1.23499	1.03957	1	0.982093		0.69	0.8	-0.64	0.68	1.25		-0.02	0.97	-0.2
ADAM9	ADAM9	7550082	1.35002	1.76616	2.11298	2.37669	3.60521			0.422622	0.624788	0.684989	0.71744	0.991933		0.589285	0.786315	1	1.20056	2.81322		0.46	0.75	0.36	0.77	0.01		-0.74	0.15	-0.3
ADCK1	ADCK1	1770523	2.63659	2.4542	2.231	1.81781	1.98741			0.190991	0.287702	0.107377	0.116654	0.112027		1.32463	1.16731	1	0.75096	0.844637		0.07	0.94	-0.03	0.12	0.42		0.16	0.8	-0.1
ADCK2	ADCK2	2630524	5.28611	3.6354	4.03931	4.1792	4.49193			0.152778	0.0636671	0.122978	0.259118	0.243794		2.15385	0.685963	0.907589	1	1.24205		-3.06	0.74	0.34	-0.59	-1.99		-0.9	0.03	-1
ADCK4	ADCK4	1690221	1.69654	1.58627	1.89339	2.3604	1.6305			0.204957	0.149322	0.0302024	0.0916073	0.0910033		1	0.926411	1.14619	1.58431	0.955255		0.81	0.82	0.18	-0.01	-1.16		-0.07	0.91	-0.4
ADCK5	ADCK5	7160220	1.71829	0.585712	0.902697	0.962472	1.05628			0.153595	0.227095	0.0248405	0.0780308	0.0178212		1.68858	0.770165	0.959413	1	1.06719		-0.67	0.42	-2.29	0.67	0.49		-0.17	0.78	0.1
ADK	ADK	1500338	3.55256	2.42884	1.45031	1.20369	1.80355			0.690592	0.627737	0.475059	0.300901	0.488539		3.36128	1.54252	0.782825	0.659817	1		1.86	0.89	0.25	-0.12	1		0.9	0.04	0.9
	ADK	6840209	3.78938	2.59121	1.42137	1.18827	1.75676			0.574413	0.490322	0.393596	0.271882	0.535615		4.09146	1.78317	0.792567	0.674322	1		1.86	0.89	0.25	-0.12	1		0.89	0.04	0.9
	ADK	7560242	4.04554	2.46866	1.63446	1.32505	2.1592			0.065255	0.0417402	0.0795462	0.20584	0.0471229		3.69696	1.23924	0.695085	0.560914	1		1.86	0.89	0.25	-0.12	1		0.89	0.04	0.9
ADRA1A	ADRA1A	460725	-0.10452	-0.0259698	0.255425	0.118039	0.0629689			0.158147	0.241778	0.0300993	0.154283	0.0435594		0.890391	0.940214	1.14271	1.03891	1		0.44	-0.63	-1.64	-0.35	0.48		-0.75	0.14	-0.5
	ADRA1A	1740435	-0.23091	-0.243452	-0.297866	-0.47496	-0.257236			0.184842	0.0843382	0.117214	0.065339	0.0605732		1.01842	1.0096	0.97223	0.859921	1		0.44	-0.63	-1.64	-0.35	0.48		0.22	0.73	0.3
	ADRA1A	3190348	-0.275259	-0.24235	-0.192014	-0.296749	-0.432284			0.22013	0.188394	0.0282651	0.125625	0.120256		1	1.02307	1.0594	0.985214	0.896872		0.44	-0.63	-1.64	-0.35	0.48		-0.79	0.11	-0.9
	ADRA1A	3310273	-0.186337	-0.329739	-0.60067	-0.487556	-0.320085			0.0441777	0.176414	0.0636447	0.159024	0.0385545		1.10451	1	0.828784	0.89638	1.00671		0.44	-0.63	-1.64	-0.35	0.48		0.83	0.08	0.8
	ADRA1A	3930129	1.53949	1.94121	1.48079	1.83836	2.00309			0.116718	0.132646	0.0567263	0.0451927	0.100342		0.812887	1.07389	0.780478	1	1.12095		0.44	-0.63	-1.64	-0.35	0.48		0.4	0.5	0.6
ADRA1B	ADRA1B	6900209	-0.132596	0.808618	0.814334	2.75812	0.027795			0.0829691	0.16476	0.058112	0.0694651	0.0803895		0.520794	1	1.00397	3.8624	0.582035		0.69	1	0.31	-0.23	-0.37		-0.42	0.48	-0.2
ADRB2	ADRB2	1580554	0.0321701	1.43762	0.261698	0.437089	0.48916			0.0584076	0.0579914	0.0819477	0.10133	0.0773813		0.755279	2.00074	0.885528	1	1.03675		-0.63	-0.29	-0.58	-0.62	-0.33		0.76	0.13	0.9
ADRBK1	ADRBK1	1070273	-0.446289	0.0213362	0.076531	-0.259719	-0.10155			0.24834	0.153125	0.104672	0.164076	0.146915		0.78745	1.08891	1.13138	0.896161	1		-2.59	-1.73	-0.66	-0.99	-0.41		0.58	0.3	0.5
ADRBK2	ADRBK2	2970681	-0.0934787	-0.23205	-0.177408	-0.0601021	-0.0922776			0.126115	0.159066	0.0373223	0.116525	0.0593208		1	0.908418	0.943485	1.0234	1.00083		0.53	-0.56	0.19	0.03	1.2		0.62	0.26	0.4
	ADRBK2	3840328	-0.366203	-0.41598	-0.450055	-0.492723	-0.429062			0.0581985	0.0974258	0.139632	0.0935473	0.179561		1.04453	1.00911	0.985554	0.956833	1		0.53	-0.56	0.19	0.03	1.2		0.19	0.76	0.2
AGTR2	AGTR2	7210632	0.243757	0.149223	0.122704	0.230432	0.0153314			0.158449	0.257733	0.0439605	0.156928	0.0368396		1.06772	1	0.981787	1.0579	0.91137		-0.18	0.79	-0.65	0.57	0.43		-0.06	0.93	0.1
AK1	AK1	460064	1.58712	2.95619	2.59111	3.07037	1.57596			0.0168637	0.113458	0.045019	0.0592355	0.207617		0.498618	1.28795	1	1.39402	0.494775		-0.16	0.1	-0.26	0.6	0.59		0.14	0.82	0.3
AK2	AK2	1850400	1.36588	1.97536	2.17378	1.41809	2.64813			0.0273208	0.158418	0.0527603	0.0742038	0.0424036		0.655436	1	1.14744	0.679589	1.59413		0.56	1.43	-0.27	0.07	-0.57		-0.5	0.39	-0.7
	AK2	3360382	5.96764	6.53778	5.60705	5.33958	4.95414			0.110417	0.0270399	0.0366938	0.0198989	0.106561		1.28395	1.90624	1	0.830774	0.635995		0.56	1.43	-0.27	0.07	-0.57		0.96	0.01	0.9
	AK2	4880088	6.02086	6.35904	5.5626	5.17407	4.97073			0.040926	0.0229959	0.074974	0.172292	0.108479		1.37389	1.73681	1	0.76391	0.663486		0.56	1.43	-0.27	0.07	-0.57		0.94	0.02	0.9
AK3	AK3	4570553	4.77533	4.99365	4.4533	5.32134	5.40631			0.0721869	0.0524633	0.0999857	0.0360095	0.118628		0.859562	1	0.687601	1.255	1.33114		0.62	1.28	-0.4	0.37	-0.42		-0.06	0.93	-0.3
AK3L1	AK3L1	520221	0.547992	0.485818	0.132955	0.186288	-0.00977339			0.276628	0.304897	0.0446617	0.143542	0.138597		1.28494	1.23074	0.963708	1	0.872931		0.63	0.71	0.2	0.66	0.77		0.18	0.78	-0.3
	AK3L1	3170255	2.91204	2.86541	0.000568621	1.57717	1.28978			0.533577	0.587636	0.108474	0.390017	0.362443		2.52252	2.4423	0.33527	1	0.819382		0.63	0.71	0.2	0.66	0.77		0.5	0.4	0.1
	AK3L1	4120100	3.61277	3.38314	0.210737	1.79647	1.79031			0.125868	0.111181	0.165717	0.204727	0.123552		3.52177	3.00356	0.333156	1	0.995741		0.63	0.71	0.2	0.66	0.77		0.45	0.44	0.1
AK5	AK5	990373	-0.251247	0.31178	0.13116	0.441166	0.206166			0.169676	0.183043	0.032166	0.110394	0.0744111		0.728291	1.07595	0.949338	1.17691	1		1.43	0.85	0.36	0.87	-0.12		-0.36	0.55	-0.1
	AK5	1440398	-0.233937	-0.0541063	0.0237837	0.120397	-0.103074			0.125242	0.00597938	0.0386705	0.187186	0.0837613		0.882807	1	1.05547	1.12858	0.966627		1.43	0.85	0.36	0.87	-0.12		-0.26	0.68	-0.1
AK7	AK7	4590497	1.41123	0.104328	0.267191	0.244519	0.224727			0.187962	0.127706	0.0596311	0.153251	0.0338482		2.24499	0.907399	1.01584	1	0.986375		0.83	0.87	-2.24	0.57	0.42		0.27	0.66	-0.3
AKAP1	AKAP1	510113	0.198951	0.178763	-0.0281709	0.272684	0.0949659			0.178576	0.0772053	0.218202	0.100779	0.0718237		1.01409	1	0.866376	1.06727	0.943571		-1.14	0.63	-2.09	-0.55	0.45		0.41	0.49	0.2
	AKAP1	6290209	1.59802	0.79686	0.811182	0.823578	0.386176			0.360405	0.283034	0.34781	0.368311	0.251487		1.72529	0.990122	1	1.00863	0.744836		-1.14	0.63	-2.09	-0.55	0.45		-0.42	0.48	-0.6
AKAP11	AKAP11	2690541	0.288793	0.0160013	0.206825	0.125721	0.192868			0.212169	0.149977	0.066211	0.144285	0.00968884		1.06875	0.884622	1.00972	0.954524	1		1.14	-0.03	-1.08	-0.98	0.28		0.41	0.49	0.3
	AKAP11	3180341	3.06468	1.91122	2.31206	2.54396	2.50311			0.131934	0.119732	0.0864208	0.192715	0.0685253		1.47588	0.663475	0.875969	1.02872	1		1.14	-0.03	-1.08	-0.98	0.28		0.6	0.28	0.5
	AKAP11	5720692	0.80267	0.361911	0.273337	0.160719	0.330686			0.233829	0.190489	0.127199	0.157584	0.187353		1.38702	1.02188	0.961028	0.888863	1		1.14	-0.03	-1.08	-0.98	0.28		0.87	0.05	0.8
AKAP13	AKAP13	610356	0.570174	1.74933	0.819204	1.59416	2.24076			0.0727377	0.111863	0.0871337	0.169468	0.219777		0.491755	1.11355	0.584405	1	1.56547		1.6	1.11	0.14	0.81	0.97		0.03	0.96	-0.1
	AKAP13	4070187	0.816406	2.42675	0.663457	2.11305	2.46636			0.0690736	0.134191	0.100354	0.1487	0.173872		0.407072	1.24289	0.366124	1	1.27749		1.6	1.11	0.14	0.81	0.97		0.17	0.79	0.3
AKAP3	AKAP3	7330270	0.261774	0.0585416	-0.152037	0.0204972	0.0825113			0.292684	0.0823544	0.149003	0.136011	0.130697		1.15127	1	0.86419	0.973974	1.01675		-0.74	0.33	-0.61	0.49	0.36		-0.15	0.81	-0.3
AKAP4	AKAP4	2630392	-0.15052	-0.221853	-0.317491	-0.123511	-0.204387			0.0231609	0.0740236	0.120662	0.0905626	0.0893796		1.03804	0.987967	0.924597	1.05766	1		-0.48	0.39	0.61	0.83	1.43		-0.18	0.77	0.1
	AKAP4	3780678	-0.0681846	-0.379303	-0.466293	-0.0336777	-0.14993			0.187646	0.119488	0.0366811	0.145424	0.203533		1.0583	0.853006	0.803092	1.08392	1		-0.48	0.39	0.61	0.83	1.43		-0.07	0.91	0.1
	AKAP4	7610605	-0.0542484	0.147133	0.0712766	0.206507	0.128003			0.0481154	0.165506	0.145462	0.0449576	0.0875568		0.881326	1.01335	0.961443	1.05592	1		-0.48	0.39	0.61	0.83	1.43		0.73	0.16	0.5
AKAP5	AKAP5	3170431	-0.487412	-0.25976	-0.181078	-0.359887	0.0103457			0.421654	0.0656768	0.0420601	0.0175651	0.0837817		0.854024	1	1.05605	0.932951	1.2059		0.41	0.93	-0.14	-0.03	0.72		0.26	0.68	0.1
AKAP6	AKAP6	2630273	-0.201277	-0.162582	-0.204842	-0.221048	0.0151334			0.0134587	0.0908468	0.177386	0.044478	0.0149146		1	1.02718	0.997532	0.986389	1.16184		-0.48	-0.38	-0.43	-0.78	-1.11		-0.77	0.13	-0.1
AKAP7	AKAP7	430546	-0.554299	-0.334874	0.0879633	-0.193196	-0.108998			0.209133	0.133893	0.0430966	0.105637	0.0370402		0.77857	0.906464	1.21517	1	1.0601		-0.65	-0.27	-0.24	-0.64	0.76		0.41	0.5	0.8
	AKAP7	5390524	-0.13028	-0.654608	-0.48437	-0.458556	-0.184498			0.103053	0.180074	0.142137	0.127966	0.0924426		1.25551	0.872937	0.982266	1	1.2092		-0.65	-0.27	-0.24	-0.64	0.76		0.26	0.67	-0.3
	AKAP7	6980047	0.0226086	1.66217	2.54125	1.42302	1.28635			0.0135261	0.234097	0.207147	0.209444	0.300599		0.378822	1.18029	2.17081	1	0.90962		-0.65	-0.27	-0.24	-0.64	0.76		0.09	0.89	0.4
AKAP8	AKAP8	2750440	2.15961	2.60356	2.62394	2.1426	2.41152			0.0588435	0.111899	0.0365739	0.0990305	0.166776		0.839783	1.14238	1.15862	0.829938	1		-0.05	0.15	-0.79	0.01	0.58		-0.31	0.61	-0.2
AKT1	AKT1	3870349	0.12481	0.0759685	0.12878	0.199392	0.253635			0.0671348	0.0876249	0.106409	0.067385	0.0988409		0.997252	0.964055	1	1.05016	1.0904		-0.58	-1	-0.58	-1.13	0.05		0.56	0.33	0.3
	AKT1	4780168	2.87553	1.91618	2.05511	2.08543	1.966			0.0607705	0.0594645	0.0818608	0.0428909	0.0922177		1.76591	0.908189	1	1.02123	0.940101		-0.58	-1	-0.58	-1.13	0.05		0.05	0.93	0
AKT2	AKT2	2230709	0.154277	0.123309	0.0323799	0.343026	0.159147			0.189932	0.304538	0.463492	0.432343	0.227994		1	0.978763	0.918978	1.13977	1.00338		-0.92	-0.64	-1.1	0.45	1.2		0.56	0.33	0.8
AKT3	AKT3	780465	0.193991	0.39769	-0.164588	0.482122	0.470083			0.0906118	0.012759	0.168569	0.0927514	0.0751956		0.868321	1	0.677232	1.06027	1.05146		-0.33	0.07	-0.25	-0.01	0.23		0.77	0.13	0.6
	AKT3	1090450	-0.198726	-0.535625	-0.164926	-0.0717963	-0.0343575			0.101638	0.125384	0.0572527	0.0811256	0.155556		0.976844	0.773408	1	1.06668	1.09472		-0.33	0.07	-0.25	-0.01	0.23		0.06	0.93	0.4
	AKT3	2900543	0.188272	-0.014442	0.0805759	0.336246	0.360838			0.161505	0.101665	0.0446504	0.105962	0.0863347		1	0.868914	0.928069	1.10801	1.12706		-0.33	0.07	-0.25	-0.01	0.23		0.37	0.54	0.3
ALK	ALK	4200487	-0.0717622	-0.172352	-0.151906	-0.094639	-0.0913109			0.108683	0.18059	0.0918582	0.0894074	0.0250307		1.01598	0.947559	0.961083	1	1.00231		0.07	0.62	0.09	-0.65	-1.06		-0.65	0.23	-0.7
ALS2CR2	ALS2CR2	2630358	3.42198	2.39931	4.75711	3.79553	3.43709			0.0871813	0.0989569	0.0601453	0.107617	0.115575		0.989581	0.487076	2.49669	1.28204	1		0.28	-0.5	-0.35	0.76	-0.36		-0.01	0.99	0.5
ALS2CR7	ALS2CR7	7050347	-0.37403	-0.238651	-0.0784992	-0.147476	-0.222228			0.195968	0.0925867	0.20188	0.0625084	0.0499612		0.900125	0.988682	1.10476	1.05318	1		-0.47	0.54	0.05	1.1	1.26		0.37	0.54	0.3
AMHR2	AMHR2	6110400	-0.295826	0.606552	0.956472	1.14417	1.45094			0.317246	0.193075	0.141949	0.234366	0.186661		0.419779	0.784628	1	1.13894	1.4088		0.96	0.75	-1.7	-0.3	-0.14		-0.53	0.35	-0.6
ANGPT4	ANGPT4	2190162	-0.443379	-0.197468	-0.326008	-0.598001	-0.117982			0.133026	0.160613	0.114177	0.196458	0.0525691		0.921866	1.09319	1	0.828175	1.15511		0.43	0.4	-1.25	-0.82	0.03		0.38	0.53	0.1
ANKK1	ANKK1	5910091	-0.257677	-0.0947828	-0.40043	-0.24131	0.00800554			0.119919	0.0453526	0.201818	0.0684519	0.0487139		0.988719	1.1069	0.895571	1	1.18864		0.44	0.19	-0.07	-0.76	-0.46		-0.18	0.77	-0.3
APEG1	APEG1	6040411	0.125515	1.27415	1.1686	1.62909	5.62148			0.122038	0.111795	0.17189	0.19404	0.117605		0.451053	1	0.929453	1.27893	20.3553		0.37	-0.5	-0.24	-0.43	0.49		0.65	0.24	0.1
ATM	ATM	1980661	-0.146183	-0.677069	-0.360414	-0.395782	-0.173046			0.141361	0.139498	0.0842782	0.134705	0.0550006		1.16009	0.802929	1	0.975783	1.13868		0.86	-0.29	-0.21	0.45	-0.29		0.45	0.45	0.3
	ATM	3870670	-0.181293	-0.0607624	-0.0766856	-0.120741	-0.162972			0.0485061	0.116651	0.0766585	0.0627261	0.101068		0.958897	1.04245	1.03101	1	0.971152		0.86	-0.29	-0.21	0.45	-0.29		-0.61	0.28	-0.4
	ATM	4260392	1.8691	1.65048	2.20834	2.20535	3.08752			0.127419	0.303416	0.32582	0.235285	0.218939		0.792101	0.680719	1.00207	1	1.84315		0.86	-0.29	-0.21	0.45	-0.29		-0.38	0.53	-0.4
ATR	ATR	580037	0.758017	0.460735	0.303151	0.106968	0.341378			0.251015	0.110236	0.0287245	0.226521	0.115428		1.33481	1.08625	0.973851	0.850032	1		1.44	1.04	0.22	0.08	-0.93		0.7	0.19	0.7
	ATR	4290091	0.588699	0.644471	0.574554	0.31894	0.328243			0.102263	0.217477	0.0888183	0.0690203	0.0672639		1.00985	1.04966	1	0.83763	0.843049		1.44	1.04	0.22	0.08	-0.93		0.8	0.1	0.8
	ATR	7570154	-0.271969	0.154687	-0.254641	-0.343002	-0.055265			0.219314	0.117856	0.011694	0.0824947	0.0231588		0.988061	1.32807	1	0.940591	1.1482		1.44	1.04	0.22	0.08	-0.93		0.05	0.93	0
AURKB	AURKB	3060736	4.60246	5.04241	5.20649	5.28933	3.48102			0.149036	0.026615	0.0962255	0.0241242	0.0341439		0.73716	1	1.12045	1.18667	0.338823		-1.42	-3.65	-3.47	-1.33	-0.93		-0.56	0.32	-0.3
AURKC	AURKC	1010010	-0.429819	-0.504634	-0.144578	-0.285456	0.377669			0.135432	0.0642298	0.0522752	0.268506	0.286586		0.904779	0.859055	1.10258	1	1.58351		0.29	0.42	-0.51	-1.91	-0.46		-0.2	0.75	-0.6
	AURKC	1980221	-0.21252	-0.159664	-0.258382	-0.181535	-0.0843975			0.0420341	0.127925	0.0430769	0.295443	0.0721199		0.978752	1.01528	0.948127	1	1.06965		0.29	0.42	-0.51	-1.91	-0.46		0	1	0.3
AVPR1A	AVPR1A	940066	-0.130933	-0.252553	-0.0129157	-0.481224	-0.192589			0.189785	0.173051	0.117413	0.152447	0.103871		1.04366	0.959288	1.13263	0.818676	1		0.89	0.41	-0.34	0.12	-0.25		-0.16	0.8	-0.3
AVPR1B	AVPR1B	650289	-0.0848767	-0.352504	-0.0560445	-0.102608	-0.0927884			0.0551588	0.123937	0.0217541	0.041973	0.0424607		1.0055	0.835253	1.0258	0.993217	1		-1.09	-0.28	-1.58	-1.38	-0.74		-0.83	0.08	-0.7
AXL	AXL	7380022	0.111309	4.34676	2.10537	4.62628	4.96693			0.0588088	0.211082	0.0888704	0.166682	0.0493584		0.0530887	1	0.211482	1.21379	1.53706		0.84	-0.18	0.37	0.7	0.7		-0.08	0.9	-0.2
AZU1	AZU1	5290259	-0.544941	-0.088765	-0.181308	-0.122764	-0.118357			0.12948	0.0687137	0.133203	0.079507	0.120564		0.746298	1.02385	0.960233	1	1.00306		0.32	0.41	-0.27	-1.97	0.34		-0.26	0.67	0.6
BCKDK	BCKDK	5390056	5.11568	5.68171	6.05187	5.56024	5.88924			0.0996665	0.0258318	0.0712724	0.0745419	0.159473		0.675472	1	1.2925	0.919249	1.15471		-1.52	0.93	-1.22	-2.02	-0.29		0.26	0.67	0.5
BCR	BCR	2350392	0.0542191	-0.0784975	0.193392	0.17894	0.27917			0.0922499	0.00889179	0.0282249	0.215146	0.0620226		0.917181	0.836572	1.01007	1	1.07194		-0.89	0.41	-0.37	-0.61	-0.61		-0.6	0.28	-0.1
	BCR	4050427	0.292554	0.181228	0.242959	0.0516001	0.346285			0.0490148	0.357985	0.0451181	0.113903	0.105796		1.03497	0.958114	1	0.87578	1.07425		-0.89	0.41	-0.37	-0.61	-0.61		-0.27	0.66	-0.2
	BCR	4250463	0.622647	0.813897	0.723015	0.375518	0.446544			0.144211	0.158106	0.240736	0.155073	0.201884		1	1.14175	1.07205	0.842571	0.88509		-0.89	0.41	-0.37	-0.61	-0.61		0.7	0.19	0.7
	BCR	5550017	1.44056	1.39488	0.908805	0.40006	1.37126			0.11418	0.0908967	0.117808	0.0277696	0.0581923		1.0492	1.0165	0.725749	0.510081	1		-0.89	0.41	-0.37	-0.61	-0.61		0.16	0.79	-0.1
BDKRB2	BDKRB2	4810450	1.32139	1.2525	0.218583	0.84209	0.149647			0.0851085	0.112623	0.0377921	0.202492	0.0746486		1.39407	1.32906	0.649091	1	0.618805		-0.04	0.85	0.52	-0.12	-0.12		0.21	0.74	0.5
BLK	BLK	6900747	-0.281117	-0.500975	-0.526924	-0.375769	-0.361183			0.215862	0.20575	0.207825	0.145229	0.124485		1.06781	0.916873	0.900529	1	1.01016		1.09	0.43	0.45	0.45	1.28		0.73	0.16	0.8
BLNK	BLNK	4890360	0.923931	-0.260124	-0.10108	-0.303777	-0.162782			0.265384	0.108882	0.145854	0.142169	0.0189277		2.1239	0.934754	1.0437	0.906893	1		-0.78	0.2	-0.48	-2.14	-2.61		0.19	0.76	0.1
BMP2K	BMP2K	3310441	0.114152	-0.126972	1.00554	0.205739	1.91006			0.107488	0.397582	0.134216	0.0294887	0.122639		0.93849	0.794043	1.74086	1	3.25875		0.23	1.17	0.36	-0.01	0.67		0.11	0.86	-0.1
	BMP2K	5220300	1.54465	1.73613	2.80414	1.48207	3.78036			0.254297	0.263251	0.370105	0.161278	0.309601		0.875704	1	2.09653	0.838534	4.12452		0.23	1.17	0.36	-0.01	0.67		0.22	0.73	0.7
	BMP2K	6040240	0.937553	0.113476	1.41353	0.352014	2.11747			0.244345	0.106498	0.248253	0.173987	0.419756		1	0.564844	1.39086	0.6664	2.26564		0.23	1.17	0.36	-0.01	0.67		0.04	0.95	0
BMPR1A	BMPR1A	2000315	2.46581	2.1576	3.26859	2.73469	2.67511			0.209817	0.0842066	0.241297	0.320284	0.262259		0.864954	0.698575	1.50888	1.04216	1		0.73	0.16	0.59	0.03	0.74		0.26	0.67	-0.1
BMPR1B	BMPR1B	380176	-0.367162	-0.275681	-0.0146007	-0.0997864	-0.309686			0.135173	0.0602601	0.153641	0.137645	0.0541332		0.938559	1	1.19838	1.12966	0.976705		0.59	0.86	0.88	-0.62	1.17		-0.35	0.56	0
BMPR2	BMPR2	3400487	2.14956	0.742301	3.1277	3.00236	2.24468			0.236853	0.333698	0.284802	0.17823	0.224446		0.93619	0.35297	1.84423	1.69077	1		0.8	0.25	0.51	0.49	0.18		0.32	0.6	0.2
BMX	BMX	1110341	-0.124622	0.0693914	-0.124031	0.0481952	0.106984			0.15181	0.212804	0.267922	0.0139492	0.0673119		0.887109	1.0148	0.887472	1	1.04159		1.01	0.31	0.31	0.31	0.74		-0.24	0.7	-0.3
	BMX	2000048	-0.270237	-0.319141	-0.186455	-0.191933	-0.0934012			0.135455	0.291602	0.0947593	0.087236	0.0804824		0.94717	0.915602	1.0038	1	1.07068		1.01	0.31	0.31	0.31	0.74		0.1	0.87	0.3
	BMX	5560451	-0.0203149	-0.217762	-0.0109196	-0.234386	-0.0986277			0.025865	0.0112758	0.0539919	0.111099	0.103175		1.05578	0.92074	1.06268	0.910191	1		1.01	0.31	0.31	0.31	0.74		0.54	0.35	0.2
BRAF	BRAF	5900228	0.519763	0.895574	0.594681	0.290959	0.599743			0.0756208	0.0801949	0.0638156	0.0757103	0.181557		0.949396	1.23191	1	0.810159	1.00351		-1.12	-1.11	-0.63	-1.72	-1.31		0.48	0.42	0.5
BRD2	BRD2	1940170	5.35298	5.41626	5.55522	5.25261	5.1153			0.155357	0.0599294	0.11507	0.0336951	0.0841712		1	1.04484	1.15049	0.932797	0.848112		-0.42	0.15	0.48	-0.29	0.17		0.44	0.45	0.3
BRDT	BRDT	1580333	-0.40662	-0.551635	-0.321401	-0.257124	-0.247535			0.0843245	0.117631	0.0780914	0.0354249	0.0229326		0.942641	0.852497	1	1.04556	1.05253		-1.23	0.24	0.73	-0.29	0.88		0.27	0.66	0.5
	BRDT	4230689	0.0864599	-0.00872256	-0.140347	-0.0116538	-0.136594			0.0591216	0.113799	0.0759376	0.160778	0.0881844		1.07037	1.00203	0.91466	1	0.917042		-1.23	0.24	0.73	-0.29	0.88		-0.95	0.01	-0.8
	BRDT	5340274	-0.368256	-0.23159	-0.36066	-0.263406	-0.0921172			0.104036	0.0680088	0.168981	0.0874347	0.082044		0.929902	1.0223	0.934811	1	1.12606		-1.23	0.24	0.73	-0.29	0.88		0.56	0.32	0.7
BTK	BTK	4010491	0.175727	0.0376864	0.240979	0.148489	0.1278			0.043316	0.281996	0.0612021	0.0637619	0.0913226		1.01906	0.926073	1.06621	1	0.985762		-0.51	0.51	0.1	-0.39	0.64		-0.47	0.42	-0.6
BUB1	BUB1	1440397	4.36632	4.65001	4.3343	3.85309	3.42448			0.0685895	0.0228995	0.0514358	0.0351091	0.0106434		1.02245	1.24462	1	0.716376	0.53225		0.26	-0.77	-1.11	0.13	0.55		-0.71	0.18	-0.5
BUB1B	BUB1B	6760014	4.13836	3.70327	4.71351	3.49263	1.93267			0.0407833	0.100326	0.056923	0.0960838	0.16802		1.35199	1	2.01424	0.864152	0.293087		-3.03	-4.33	-1.6	-1.96	-1.78		0.06	0.93	0.1
CALM3	CALM3	1990762	7.24786	6.25007	7.4121	7.51159	7.48559			0.0733038	0.0212346	0.0417973	0.131884	0.0354363		0.892394	0.446882	1	1.07139	1.05226		-1.01	-2.71	-1.88	-1.23	-3.54		0.2	0.74	0
CAMK1	CAMK1	5550487	0.834161	1.17434	2.41091	1.9522	2.06514			0.316453	0.20469	0.0628716	0.0679614	0.125714		0.460721	0.583232	1.37432	1	1.08143		-0.27	0.43	-2.19	-0.59	-0.4		-0.82	0.09	-0.8
CAMK1D	CAMK1D	3930653	0.207156	-0.110715	-0.311015	0.277439	-0.0043731			0.0494132	0.166474	0.0787767	0.0358255	0.151544		1.15791	0.92894	0.808521	1.21572	1		0	0.76	0.08	0.91	0.84		0.24	0.69	0.4
	CAMK1D	5900411	1.31493	1.83012	-0.107893	1.56058	1.7492			0.211901	0.28033	0.13629	0.191961	0.235245		0.843437	1.20542	0.314586	1	1.13967		0	0.76	0.08	0.91	0.84		0.76	0.14	0.5
	CAMK1D	6980685	1.35448	1.50946	-0.431967	1.73459	1.98066			0.177899	0.222169	0.175067	0.125684	0.144953		0.898141	1	0.260358	1.16888	1.38626		0	0.76	0.08	0.91	0.84		0.76	0.13	0.8
CAMK1G	CAMK1G	7610608	0.0641323	0.348826	0.0840196	0.101725	0.0387446			0.086599	0.123999	0.0416282	0.0661465	0.0882133		0.98631	1.20148	1	1.01235	0.969105		1.16	1.91	0.13	1.45	1.33		0.57	0.32	0.6
CAMK2A	CAMK2A	4290692	-0.126696	0.149111	-0.212452	0.168515	3.50657			0.0720534	0.325865	0.259574	0.106655	0.0996369		0.825988	1	0.778321	1.01354	10.2494		-0.48	0.41	0.26	1.21	0.52		0.14	0.82	0.8
CAMK2B	CAMK2B	1770632	0.815267	-0.351973	-0.157263	-0.388496	0.0384563			0.257165	0.0565329	0.141463	0.0738916	0.0633129		1.96228	0.873748	1	0.851906	1.14529		-1.67	0.27	-0.39	-0.7	0.78		-0.66	0.23	-0.1
	CAMK2B	3190661	0.938708	-0.374314	-0.636119	-0.366912	0.105197			0.330937	0.273365	0.15453	0.151697	0.027085		2.4719	0.994883	0.829775	1	1.38714		-1.67	0.27	-0.39	-0.7	0.78		-0.61	0.28	-0.3
	CAMK2B	3370594	3.57424	-0.205066	0.0376294	0.113605	2.09374			0.121064	0.133473	0.0755941	0.0816511	0.2894		11.0092	0.801808	0.9487	1	3.9453		-1.67	0.27	-0.39	-0.7	0.78		-0.61	0.27	-0.4
CAMK2D	CAMK2D	1260053	0.516642	0.753873	3.22261	1.91333	2.12322			0.112385	0.0678403	0.29506	0.131292	0.29563		0.3798	0.447681	2.47818	1	1.1566		2.22	1.17	0.33	0.41	0.68		-0.71	0.18	-0.9
	CAMK2D	2100411	-0.583008	-0.0950887	-0.151133	-0.146433	-0.114736			0.138646	0.257228	0.226191	0.351792	0.0831801		0.738887	1.03623	0.996748	1	1.02221		2.22	1.17	0.33	0.41	0.68		-0.84	0.07	0
	CAMK2D	2470753	-0.366119	-0.566767	0.707494	0.276034	0.434203			0.0724178	0.152904	0.24963	0.0274152	0.23564		0.640756	0.55756	1.3486	1	1.11587		2.22	1.17	0.33	0.41	0.68		-0.78	0.12	-0.8
CAMK2G	CAMK2G	5090433	4.19854	2.93512	2.94563	3.18292	2.93849			0.0950505	0.128281	0.0844367	0.0336669	0.0170348		2.38322	0.992746	1	1.17878	0.995064		1.57	0.68	0.2	0.5	0.33		0.94	0.02	0.3
CAMK4	CAMK4	2450088	-0.314875	-0.285765	-0.164803	-0.201832	-0.0243164			0.00627131	0.182873	0.110266	0.14105	0.069427		0.924636	0.943482	1.026	1	1.13093		-0.01	0.25	0.25	-1.04	-0.49		-0.36	0.55	-0.3
CAMKK1	CAMKK1	5490279	-0.0578776	0.653856	0.250757	0.24366	0.00693885			0.134077	0.0849612	0.0335328	0.0469636	0.035673		0.811387	1.32887	1.00493	1	0.848672		1.29	0.89	0.05	-0.54	0.2		0.04	0.95	-0.3
CAMKK2	CAMKK2	5860020	3.64947	2.64947	0.988977	1.93027	1.43671			0.186896	0.103022	0.0890814	0.206893	0.260821		3.29254	1.64626	0.520766	1	0.71027		-0.66	-0.06	0.81	0.29	1.54		-0.85	0.07	-0.9
CARD10	CARD10	6250162	2.2661	4.33096	2.80551	3.03957	2.06401			0.225386	0.201854	0.235284	0.218791	0.286179		0.688052	2.87877	1	1.17614	0.598118		-1.01	-0.48	-1.12	-1.34	-0.09		0.16	0.8	-0.4
CARD14	CARD14	1170768	0.307848	0.103215	-0.551293	-0.0941967	-0.182107			0.0560699	0.0695116	0.210577	0.0483761	0.102228		1.32138	1.14664	0.728451	1	0.940884		0.79	-0.71	0.06	-1.18	1.04		0.09	0.89	-0.1
	CARD14	3460563	0.420124	-0.116756	-0.15382	-0.446951	-0.185256			0.083131	0.168952	0.0846682	0.101786	0.0940533		1.48859	1.02602	1	0.816129	0.978446		0.79	-0.71	0.06	-1.18	1.04		0.59	0.3	0.3
	CARD14	4670601	0.29052	-0.0958026	0.119887	0.156208	0.0119544			0.0322055	0.166057	0.0257303	0.179574	0.104894		1.12555	0.861135	1	1.0255	0.927917		0.79	-0.71	0.06	-1.18	1.04		0.24	0.7	0
CARKL	CARKL	7570427	0.182071	0.579035	0.375814	0.19309	0.195874			0.0855327	0.0824602	0.0523742	0.0403479	0.0451942		0.990478	1.3042	1.13284	0.998072	1		0.8	-0.52	-0.72	-0.9	0.02		-0.39	0.51	-0.3
CASK	CASK	2510070	2.12483	2.818	3.08167	2.55048	3.51359			0.310821	0.25679	0.296901	0.212862	0.308064		0.618496	1	1.20053	0.83075	1.61956		-1.28	0.17	0.26	0.5	-0.17		0.36	0.56	0.1
CCL2	CCL2	10307	-0.123669	1.83317	-0.101579	3.11644	4.94415			0.15118	0.115108	0.0617434	0.221446	0.281647		0.257591	1	0.261566	2.43389	8.63964		-1.22	-0.77	-0.48	-2.65	-1.77		-0.46	0.43	-0.6
CCL4	CCL4	5260647	-0.48092	-0.319561	-0.548112	-0.450492	-0.145643			0.315554	0.0641041	0.156724	0.215917	0.111123		0.97913	1.095	0.934573	1	1.23529		-0.71	-0.7	0.26	-0.91	-0.21		-0.03	0.96	-0.1
CCRK	CCRK	240437	0.729885	0.387262	0.0256812	0.632957	0.403552			0.146306	0.132232	0.170156	0.0581841	0.028151		1.25382	0.988772	0.769572	1.17235	1		0.03	-0.49	-0.58	-2.97	0.21		-0.24	0.7	0.2
CD3E	CD3E	60280	-0.0645086	-0.0178703	0.00879573	0.0329178	-0.00924603			0.166753	0.010217	0.153119	0.102034	0.0675646		0.962419	0.99404	1.01258	1.02966	1		0.37	-0.84	0.34	-0.73	0.51		-0.4	0.5	-0.2
CD4	CD4	5560450	0.0709436	0.0839312	0.0168552	-0.053369	-0.0814298			0.0511375	0.152855	0.030846	0.0560814	0.102078		1.0382	1.04759	1	0.95249	0.934143		0.01	-0.34	0.4	-0.11	0.49		-0.57	0.32	-0.7
CD7	CD7	4610309	0.518466	-0.0873365	2.34197	-0.332693	-0.19485			0.191362	0.249181	0.0714647	0.0989465	0.0290409		1.52182	1	5.38634	0.843608	0.928186		0.48	-0.5	-0.19	0.41	0.05		-0.28	0.65	-0.2
CDADC1	CDADC1	6660671	-0.0845337	-0.27156	-0.00281441	-0.119703	-0.0479652			0.0843525	0.108982	0.161669	0.0848685	0.139187		1	0.878414	1.05828	0.975917	1.02567		0.45	-1.51	-0.15	-0.6	-0.41		0.77	0.12	0.7
CDC2	CDC2	3840397	3.42931	3.46469	3.03885	2.79146	2.20779			0.187514	0.195017	0.118162	0.109121	0.12864		1.31081	1.34335	1	0.842419	0.562117		-2.82	-0.22	-1.74	-2.69	-1.4		0.14	0.83	0.1
	CDC2	5340484	5.67967	5.55034	5.40397	5.2634	4.33168			0.213535	0.297098	0.172724	0.130446	0.17223		1.21059	1.10678	1	0.907162	0.475564		-2.82	-0.22	-1.74	-2.69	-1.4		-0.14	0.82	-0.3
CDC2L1	CDC2L1	1260041	1.56039	2.2632	1.41151	1.561	2.19223			0.549365	0.597312	0.616469	0.656839	0.714784		0.999578	1.62698	0.901569	1	1.54888		-1.32	-1.27	-0.95	-2.25	-0.57		0.41	0.49	0.1
CDC2L2	CDC2L2	7380059	2.90569	3.1039	2.27772	2.30926	2.64834			0.239095	0.117042	0.205319	0.489756	0.39421		1.19528	1.37132	0.773452	0.790545	1		-1.92	-4.05	-4.36	-4.56	-3.62		0.5	0.39	0.6
CDC2L5	CDC2L5	1710196	3.19934	3.11414	2.92938	2.92702	2.92974			0.215696	0.207184	0.0834331	0.153169	0.131492		1.20547	1.13634	0.999748	0.998114	1		0.54	0.38	0.42	-0.09	1.07		0.03	0.96	0.5
CDC42BPA	CDC42BPA	60692	1.40256	2.01524	1.67295	2.58119	0.76989			0.138285	0.133952	0.0564054	0.0168958	0.140928		0.829097	1.26777	1	1.87676	0.534752		-1.67	-0.67	-0.23	0.07	-0.59		0.56	0.32	0.5
	CDC42BPA	4860242	0.128032	0.384535	0.210115	0.338683	0.15633			0.0416392	0.126629	0.0854738	0.122825	0.0799024		0.944693	1.12851	1	1.09321	0.963406		-1.67	-0.67	-0.23	0.07	-0.59		0.54	0.35	0.4
CDC42BPB	CDC42BPB	3130102	2.21704	1.43353	2.4494	2.4704	1.97852			0.00618041	0.0550627	0.0417742	0.0480573	0.0801244		1	0.580953	1.17476	1.19198	0.847619		-0.89	0.22	0.38	0.99	0.32		0.23	0.71	0.7
CDC7	CDC7	5560520	3.27484	3.79937	4.40667	2.55733	2.0419			0.176881	0.334846	0.225022	0.160218	0.237608		1	1.43847	2.19136	0.608148	0.425449		-0.09	-0.74	0.19	-0.39	0.24		0.02	0.97	-0.3
CDK10	CDK10	1470484	0.710031	0.634715	0.43716	0.487384	0.535891			0.361662	0.274696	0.135613	0.120394	0.236687		1.12829	1.0709	0.933854	0.966937	1		-0.92	0.4	0.37	-0.02	-1.15		-0.38	0.53	-0.2
	CDK10	4290682	0.181473	-0.0352863	-0.184514	0.0126594	-0.147418			0.164099	0.015084	0.296813	0.0782593	0.125506		1.16212	1	0.901733	1.03379	0.92522		-0.92	0.4	0.37	-0.02	-1.15		-0.31	0.61	-0.2
	CDK10	5910670	1.90132	1.55694	1.19701	1.20838	1.26904			0.237584	0.290229	0.29873	0.256372	0.218488		1.55001	1.22086	0.951298	0.958823	1		-0.92	0.4	0.37	-0.02	-1.15		-0.34	0.57	-0.2
CDK2	CDK2	450315	1.8771	2.97605	1.97211	1.62371	1.58574			0.889042	1.18614	0.901748	0.706294	0.742781		1	2.14198	1.06807	0.83892	0.817132		1.3	1.47	0.44	-0.08	0.51		0.7	0.19	0.5
	CDK2	2230376	4.99432	5.64141	4.92394	4.33682	4.10104			0.0295453	0.101496	0.0477012	0.0808166	0.0653008		1.04999	1.6443	1	0.66567	0.565302		1.3	1.47	0.44	-0.08	0.51		0.8	0.1	0.7
CDK3	CDK3	3450113	0.497472	-0.0895599	0.234969	0.350439	0.143464			0.330869	0.107311	0.0973231	0.0559572	0.120345		1.19956	0.798559	1	1.08333	0.938543		-0.54	0.01	0.21	-0.01	0.37		-0.64	0.24	-0.7
CDK4	CDK4	5270500	6.70761	6.12943	6.87769	6.3554	6.81179			0.205229	0.175176	0.16966	0.149081	0.189464		1	0.669808	1.12512	0.783379	1.07488		-1.76	1.45	0.36	0.82	0.49		-0.51	0.38	-0.7
CDK5	CDK5	2190433	4.35999	3.82792	3.31546	4.30416	3.55651			0.129196	0.0506738	0.0558782	0.0549277	0.128728		1.446	1	0.701027	1.39111	0.828508		1.44	0.51	0.21	1.21	0.29		0.99	0	1
CDK5R1	CDK5R1	770484	2.38425	1.33319	1.49327	1.65248	1.22504			0.205994	0.0874392	0.0512677	0.224741	0.0827785		1.85443	0.894973	1	1.11668	0.830337		-1.11	-0.74	-0.81	-1.22	-0.96		-0.53	0.36	-0.6
CDK5R2	CDK5R2	7560110	0.0796504	0.0699441	0.0796677	0.060404	0.0145447			0.0980113	0.139425	0.0713463	0.0713259	0.0228558		1.00675	1	1.00676	0.993409	0.962328		-0.23	-1.36	-2.55	-0.05	1.13		-0.77	0.12	-0.9
CDK5RAP1	CDK5RAP1	1440601	4.87965	4.71465	4.10262	4.10386	4.01698			0.0491506	0.20822	0.0701765	0.146198	0.192351		1.71213	1.52709	0.99914	1	0.941559		-1.3	-1.76	-1.6	-1.89	-1.14		0.07	0.91	-0.3
	CDK5RAP1	7210128	1.18833	1.54987	0.962241	0.64316	0.683244			0.395085	0.496505	0.273107	0.374823	0.394631		1.16966	1.50277	1	0.80158	0.824164		-1.3	-1.76	-1.6	-1.89	-1.14		-0.2	0.75	0.1
CDK5RAP3	CDK5RAP3	2450112	6.00116	4.2255	3.88247	4.97277	4.10196			0.1046	0.0501238	0.0709373	0.0818482	0.0345934		3.42394	1	0.788382	1.67861	0.917928		-1.29	-1.89	-1.82	-2.49	-1.48		0.36	0.55	0.1
	CDK5RAP3	2940722	2.83569	0.898547	0.719333	1.28711	0.818787			0.610525	0.189747	0.274385	0.309401	0.246526		3.82948	1	0.883184	1.30909	0.946215		-1.29	-1.89	-1.82	-2.49	-1.48		0.52	0.37	0.1
CDK6	CDK6	5490358	0.224063	4.71008	3.36655	4.39463	6.11173			0.0747053	0.00960259	0.0738968	0.0567668	0.0323642		0.0555309	1.2444	0.490363	1	3.28775		-0.47	-0.58	0.07	-0.54	-0.37		-0.13	0.84	-0.2
CDK7	CDK7	1820612	4.98275	5.38085	4.6135	4.90975	5.69721			0.0923201	0.0201849	0.132316	0.0247399	0.103919		1	1.31777	0.774188	0.950658	1.64088		-0.48	0.64	0.16	-0.17	0.55		0.66	0.22	0.5
CDK8	CDK8	6900475	1.87504	1.33909	1.50372	0.960194	1.09162			0.533544	0.367075	0.529351	0.364681	0.291112		1.4499	1	1.12088	0.769028	0.842375		0.58	1.14	0.63	0.4	0.17		0.28	0.64	0.5
CDK9	CDK9	60468	2.53759	3.87882	3.54906	3.6819	3.99716			0.0385894	0.109441	0.0236156	0.0381994	0.0654625		0.452406	1.14625	0.912034	1	1.24423		0.91	-1.8	-1.35	-3.76	-0.18		-0.46	0.44	-0.3
CDKL1	CDKL1	6620619	0.0464107	0.291933	0.587294	0.0963502	0.274979			0.0404524	0.105362	0.0251829	0.0957913	0.138592		0.853482	1.01182	1.2417	0.883543	1		-0.51	-0.05	0.37	-2.8	-0.56		0.64	0.24	0.7
CDKL2	CDKL2	1580070	0.157451	0.0081037	0.290181	0.66159	0.0369995			0.117248	0.146966	0.0908708	0.141355	0.0433931		1	0.901658	1.09637	1.41828	0.9199		0.14	0.4	0.51	-0.35	1.32		-0.73	0.16	-0.5
	CDKL2	3440762	0.158852	-0.225446	0.188496	0.198299	-0.241359			0.0828163	0.21775	0.142836	0.144544	0.0774928		1	0.766151	1.02076	1.02772	0.757747		0.14	0.4	0.51	-0.35	1.32		-0.71	0.18	-0.7
CDKL3	CDKL3	7100164	0.97363	0.815176	0.376319	0.74834	0.697099			0.0530553	0.208907	0.14148	0.0730115	0.25631		1.16901	1.04742	0.7727	1	0.965106		-0.63	1.14	0.63	0.44	1.34		-0.48	0.41	-0.5
CDKL5	CDKL5	5900438	-0.241389	0.382606	1.14789	-0.35921	-0.0566949			0.0378123	0.0818878	0.0160095	0.0944574	0.0443179		0.879836	1.35595	2.30471	0.810838	1		-0.82	0.22	0.07	-0.06	0.6		0.22	0.72	0.5
CDKN1A	CDKN1A	3140066	4.54356	4.46599	5.67668	6.57139	7.71959			0.0469719	0.186443	0.107262	0.0146477	0.0320541		0.455926	0.432061	1	1.85923	4.12074		-0.24	0.2	0.84	0.73	0.71		0.56	0.33	0.5
	CDKN1A	4150639	-0.425383	-0.0325126	0.0945251	0.177085	0.46386			0.304052	0.157847	0.10378	0.159577	0.187471		0.697416	0.91571	1	1.0589	1.29176		-0.24	0.2	0.84	0.73	0.71		0.81	0.09	0.6
CDKN1B	CDKN1B	110685	3.5835	3.30437	3.72628	2.95941	3.25232			0.326195	0.279662	0.381955	0.359257	0.187674		1.21347	1	1.3397	0.787333	0.964565		-0.63	0.18	-0.24	0.08	0.44		-0.67	0.22	-0.6
CDKN1C	CDKN1C	3610601	-0.090839	2.12117	-0.0533467	-0.181927	0.932904			0.134414	0.157517	0.0994511	0.116501	0.325658		0.974347	4.51433	1	0.914731	1.98103		0.95	-0.98	-0.32	-1.2	0.13		-0.37	0.54	0.1
CDKN2B	CDKN2B	1090008	0.100584	0.530159	0.0270195	-0.1129	2.85279			0.0872299	0.0652971	0.0657959	0.0987896	0.425697		1	1.34684	0.950287	0.862452	6.73749		0.98	0.52	-0.89	-0.79	-0.05		0.04	0.95	0.5
	CDKN2B	1500019	-0.354968	-0.388482	-0.708769	-0.286854	-0.00972574			0.119218	0.159004	0.154168	0.0159987	0.0228456		1	0.977038	0.78252	1.04835	1.27036		0.98	0.52	-0.89	-0.79	-0.05		0.23	0.7	0.2
CDKN2C	CDKN2C	2480768	0.0808161	0.383403	0.123198	0.153929	-0.161308			0.186071	0.525832	0.370705	0.0322311	0.154431		0.971051	1.19765	1	1.02153	0.821023		-0.43	-0.74	0.16	-0.04	1.73		-0.87	0.06	-0.7
	CDKN2C	4540162	1.24711	2.71066	1.90876	1.20525	1.52608			0.056518	0.104317	0.0770443	0.0864544	0.0440936		0.824178	2.27297	1.30377	0.80061	1		-0.43	-0.74	0.16	-0.04	1.73		-0.42	0.49	-0.2
	CDKN2C	5690167	0.376745	2.77577	0.496772	0.780163	1.68683			0.0413868	0.302327	0.10393	0.0473808	0.210957		0.756065	3.98783	0.821657	1	1.87471		-0.43	-0.74	0.16	-0.04	1.73		-0.21	0.74	-0.1
CDKN2D	CDKN2D	1500364	-0.223347	-0.391157	-0.284292	-0.207332	-0.0744437			0.0467144	0.0575525	0.0847203	0.211757	0.0452678		1	0.890193	0.958636	1.01116	1.10873		-1.24	-0.37	-1.06	-0.94	-0.58		-0.13	0.83	-0.1
	CDKN2D	4260070	1.8411	1.22631	2.42022	1.0543	1.57804			0.451579	0.290984	0.364284	0.439963	0.390625		1.20002	0.783645	1.79276	0.695566	1		-1.24	-0.37	-1.06	-0.94	-0.58		-0.52	0.37	-0.6
CDKN3	CDKN3	7210653	5.12382	4.36101	4.77554	4.2313	3.74628			0.147593	0.0616274	0.240386	0.135268	0.15377		1.6968	1	1.33286	0.914016	0.653052		-0.91	-1.94	-1.13	-0.36	-0.78		-0.1	0.87	-0.5
CERK	CERK	2070634	2.73666	4.15103	4.82201	3.63385	3.48783			0.10384	0.166011	0.0321261	0.0562827	0.0991592		0.536931	1.43115	2.27861	1	0.903736		-0.59	0	-0.49	0.49	-0.26		-0.11	0.86	0.3
	CERK	6520364	0.183983	0.17367	0.499066	0.260967	0.215844			0.0298655	0.145154	0.0208229	0.043647	0.0790695		0.978157	0.97119	1.21691	1.03177	1		-0.59	0	-0.49	0.49	-0.26		-0.24	0.69	0
CHEK1	CHEK1	5860397	3.89527	3.67381	3.34761	3.23951	2.78071			0.0678449	0.0471592	0.00838489	0.0307383	0.10479		1.46172	1.25371	1	0.927815	0.675066		-2.77	-2.94	-2.51	-2.16	-0.74		-0.86	0.06	-0.9
CHEK2	CHEK2	1450477	0.501185	0.300525	0.195424	0.348633	0.252145			0.110138	0.130962	0.0284439	0.0798097	0.0199392		1.14922	1	0.92974	1.03391	0.967022		1.65	1.19	0.32	1.11	-0.33		0.79	0.11	0.8
	CHEK2	6900722	0.0793722	-0.0848306	-0.121047	-0.249571	-0.0439274			0.0208999	0.0891862	0.0788088	0.131623	0.00464051		1.12055	1	0.975209	0.892089	1.02876		1.65	1.19	0.32	1.11	-0.33		0.19	0.76	0.3
CHKA	CHKA	1780750	-0.74545	-0.39347	-0.691844	-1.00991	-0.34901			0.278044	0.0768771	0.3006	0.260805	0.157467		0.963525	1.22976	1	0.802144	1.26825		-0.27	-0.38	-0.59	-2	-3.08		-0.18	0.77	-0.3
	CHKA	3930241	0.00055631	-0.217612	0.0281091	-0.252941	-0.128494			0.0666665	0.326958	0.1545	0.23402	0.0400298		1.09357	0.940097	1.11466	0.917355	1		-0.27	-0.38	-0.59	-2	-3.08		0.41	0.49	0.3
	CHKA	6520370	-0.247579	0.260962	0.137382	0.189706	-0.0132465			0.348619	0.296857	0.299405	0.189778	0.0882419		0.765799	1.08943	1	1.03693	0.900858		-0.27	-0.38	-0.59	-2	-3.08		0	1	-0.1
	CHKA	6650239	2.35016	2.71033	2.65655	1.8491	0.795256			0.0963656	0.0120302	0.0362449	0.0336188	0.096447		1	1.28358	1.23661	0.70659	0.340352		-0.27	-0.38	-0.59	-2	-3.08		0.94	0.02	0.7
	CHKA	6770468	3.88152	4.2851	4.39279	3.48045	1.94796			0.156645	0.256351	0.234249	0.170306	0.281607		1	1.32278	1.4253	0.757292	0.261782		-0.27	-0.38	-0.59	-2	-3.08		0.91	0.03	0.6
CHKB	CHKB	2470592	1.42308	0.502068	1.76398	0.94199	1.04117			0.3546	0.321048	0.374507	0.232648	0.488448		1.30307	0.688198	1.6504	0.933562	1		0.29	0.51	0.56	0.71	0.73		-0.28	0.65	-0.1
CHRM1	CHRM1	3420626	0.464075	-0.23873	-0.355431	-0.475243	0.0144143			0.232776	0.173719	0.00813149	0.0648933	0.0437828		1.62767	1	0.922294	0.848794	1.1918		1.2	1.2	0.79	0.89	1.11		0.66	0.22	0.6
CHUK	CHUK	1580750	3.15493	3.67772	4.64925	3.4472	3.46557			0.0643158	0.169967	0.181526	0.10541	0.118425		0.806279	1.15841	2.27155	0.987344	1		0.1	-1.07	0.25	0.79	-0.07		0.08	0.9	-0.2
CINP	CINP	4280255	2.36698	2.16585	1.93659	1.97609	1.94801			0.243937	0.0157365	0.0298427	0.0845519	0.0684237		1.3112	1.14057	0.972988	1	0.980726		0.32	0.15	-1.34	0.76	1.69		-0.01	0.99	0.1
CIT	CIT	5720020	2.83312	2.63389	2.39903	2.84441	2.17654			0.162	0.112522	0.134631	0.0798352	0.103208		1.14808	1	0.849769	1.1571	0.728321		-0.93	-4.09	-1.21	-1.24	-3.54		0.5	0.39	0.3
CKB	CKB	7150221	3.37868	5.11695	4.0969	3.53537	1.49595			0.153402	0.0929609	0.0739521	0.147104	0.177343		0.897085	2.99299	1.47584	1	0.243262		1.83	0.88	0.12	0.52	0.68		-0.07	0.91	-0.2
CKM	CKM	3130136	-0.135113	0.13853	1.54172	-0.114282	0.0843409			0.147072	0.0545447	0.383409	0.0155757	0.0537658		0.85889	1.03828	2.74608	0.871382	1		0.79	-0.22	-0.62	-0.95	-0.32		-0.32	0.6	-0.3
CKMT2	CKMT2	380358	-0.323596	-0.390213	-0.570717	-0.127382	-0.137317			0.0897752	0.107184	0.134982	0.0771258	0.21533		1	0.954875	0.842576	1.14569	1.13783		-0.56	-0.02	-0.34	-0.29	-0.34		-0.1	0.88	-0.1
CKS1B	CKS1B	270164	7.05734	6.91197	6.89191	7.05385	6.0473			0.230037	0.141527	0.193248	0.153492	0.175888		1.10602	1	0.98619	1.10334	0.549172		-0.75	0.92	-0.21	-0.91	0.43		-0.55	0.34	-0.6
CKS2	CKS2	160017	5.45398	6.02947	6.05945	5.41156	5.52052			0.182757	0.410385	0.182537	0.136087	0.25538		0.954925	1.42301	1.45289	0.927255	1		1.13	1.59	0.6	0.67	0.31		0.37	0.55	-0.1
CLK1	CLK1	2140253	3.54972	3.66937	3.48451	4.12695	3.32001			0.0391305	0.128738	0.0655085	0.140116	0.0761553		1	1.08647	0.955811	1.49199	0.85281		-0.06	1.29	0.75	1.3	0.89		0.48	0.41	0.6
	CLK1	5860301	1.34963	1.4573	1.54269	2.10175	0.910661			0.158138	0.129302	0.19911	0.14471	0.249409		0.928081	1	1.06097	1.56314	0.684611		-0.06	1.29	0.75	1.3	0.89		0.43	0.47	0.5
CLK2	CLK2	1300048	2.95796	2.06597	1.83695	1.68074	1.91822			0.016223	0.161638	0.0379638	0.138069	0.0629615		2.05586	1.10784	0.945224	0.848226	1		0.69	0.84	0.7	0.91	-0.27		0.09	0.88	-0.5
	CLK2	4880497	3.56379	2.78083	2.47962	2.33981	2.55757			0.0894036	0.188009	0.0545195	0.111614	0.102915		2.00864	1.16737	0.947405	0.859905	1		0.69	0.84	0.7	0.91	-0.27		0.12	0.85	-0.5
	CLK2	5720670	0.259453	-0.0774692	0.063164	-0.00785701	0.0175074			0.0298602	0.234416	0.0866362	0.176028	0.134708		1.18259	0.936287	1.03215	0.982572	1		0.69	0.84	0.7	0.91	-0.27		0.01	0.99	-0.6
CLK3	CLK3	3990647	1.76996	1.64059	1.43291	1.37209	1.50551			0.597676	0.491949	0.580907	0.449665	0.727826		1.20118	1.09815	0.950926	0.911671	1		-0.38	-0.43	-0.88	-0.03	-0.86		0.07	0.92	0
	CLK3	6900253	3.36033	3.05931	3.17449	3.0151	3.47607			0.27877	0.289107	0.221538	0.141256	0.279754		1.13748	0.923262	1	0.895402	1.23249		-0.38	-0.43	-0.88	-0.03	-0.86		-0.58	0.31	-0.5
CLK4	CLK4	6510110	1.03723	0.623294	0.513855	0.607494	0.706203			0.290311	0.220163	0.241851	0.0667856	0.267148		1.33231	1	0.926948	0.989108	1.05915		-0.21	0.12	0.2	-1	0.7		-0.05	0.94	0
CNKSR1	CNKSR1	1470438	0.838524	0.22016	0.354394	-0.00864766	0.113468			0.155554	0.254928	0.0907804	0.09875	0.0412594		1.53513	1	1.09751	0.85334	0.928716		-3.36	-4.19	-3.01	-4.78	-3.92		0.65	0.23	0.8
COASY	COASY	5490017	5.43506	6.475	5.41872	5.80838	5.73156			0.150595	0.121729	0.0638912	0.0861235	0.0852864		0.814231	1.67416	0.80506	1.0547	1		-1.55	0.18	-0.46	-1.72	0.4		0.45	0.44	0.1
COL4A3BP	COL4A3BP	940373	3.60715	2.64238	5.26401	2.92301	4.42379			0.263049	0.0557335	0.111637	0.115005	0.0806277		1	0.51236	3.15329	0.622375	1.76129		-0.17	0.95	0.45	0.65	0.34		-0.22	0.72	-0.6
	COL4A3BP	1300129	1.35348	0.546964	2.33748	0.495344	1.52268			0.265164	0.0914757	0.422342	0.13428	0.226653		1	0.571762	1.97794	0.551666	1.12444		-0.17	0.95	0.45	0.65	0.34		-0.33	0.59	-0.5
COPB2	COPB2	2340102	4.86028	4.75857	4.69674	4.28083	5.03945			0.0629482	0.0728338	0.0721074	0.0117436	0.1359		1.07304	1	0.95805	0.718103	1.21494		-3.96	-5.34	-3.81	-8.26	-8.44		0.1	0.87	-0.3
CRKL	CRKL	5810402	5.12878	5.25217	5.48841	4.86499	4.37929			0.0731315	0.196221	0.132523	0.152336	0.221105		1	1.08929	1.2831	0.8329	0.594813		0.35	-0.16	-0.58	0.82	0.83		-0.93	0.02	-1
CSF1R	CSF1R	5050088	-0.283768	0.539362	-0.309778	-0.0201865	-0.0711171			0.0714981	0.0877165	0.0482986	0.0706791	0.0553078		0.86295	1.52677	0.847532	1.03593	1		-0.48	-0.05	-0.4	-1.02	0.6		0.21	0.74	0.1
CSK	CSK	4210487	4.49799	4.16189	5.3678	4.75636	4.52504			0.591063	0.294017	0.366748	0.393877	0.345929		0.981422	0.77746	1.79347	1.17391	1		1.92	0.58	0.06	-0.3	0.33		-0.41	0.49	-0.8
CSNK1A1	CSNK1A1	4850092	2.76168	2.25014	2.75047	3.03362	3.25332			0.321664	0.447524	0.424518	0.551667	0.581985		1	0.701473	0.992256	1.20743	1.40604		-2.05	0.82	-0.31	-0.23	-0.52		-0.33	0.59	-0.5
	CSNK1A1	6940376	1.10885	0.766865	0.682952	0.730196	1.00595			0.071712	0.0910653	0.0386043	0.0553548	0.107086		1.2675	1	0.943496	0.974904	1.18025		-2.05	0.82	-0.31	-0.23	-0.52		-0.77	0.13	-0.6
CSNK1A1L	CSNK1A1L	4280239	0.200256	0.663444	0.40243	0.40713	0.427554			0.152129	0.0828395	0.0884632	0.0342434	0.0633842		0.866412	1.19442	0.996747	1	1.01426		0.02	-0.04	0.17	0.2	-0.61		-0.11	0.87	-0.5
CSNK1D	CSNK1D	3990048	5.0284	5.05211	4.78389	4.85319	4.86902			0.155052	0.0912426	0.114131	0.104141	0.0123396		1.11681	1.13532	0.942698	0.98909	1		-1.81	0	-1.16	0.02	-0.48		-0.07	0.91	0
	CSNK1D	4490554	3.36774	3.52336	3.05101	2.91685	3.30837			0.118557	0.172431	0.235849	0.213063	0.315764		1.04201	1.1607	0.836615	0.762323	1		-1.81	0	-1.16	0.02	-0.48		-0.05	0.94	-0.3
CSNK1E	CSNK1E	10296	1.90061	3.50683	2.27867	1.95707	1.5522			0.48421	0.348503	0.422811	0.552665	0.544791		0.961623	2.9277	1.24971	1	0.755307		-1.56	1.64	-0.79	-1.55	-0.02		0.83	0.08	0.4
	CSNK1E	2630053	-0.110742	-0.0981601	-0.105786	-0.087997	0.0916921			0.0908819	0.182631	0.0955435	0.0743429	0.106961		0.991317	1	0.994728	1.00707	1.14065		-1.56	1.64	-0.79	-1.55	-0.02		0.19	0.76	0.5
CSNK1G1	CSNK1G1	2190056	0.353759	0.0802672	0.499063	0.289116	0.516077			0.262936	0.110759	0.0556891	0.202886	0.352313		1	0.827315	1.10596	0.956182	1.11908		-1.06	-2.81	-4.12	-1.98	-1.06		0.04	0.94	0.4
	CSNK1G1	3850538	3.25847	1.81949	3.03883	3.54975	3.56094			0.103737	0.11397	0.0659957	0.122083	0.101312		1	0.368828	0.858779	1.22372	1.23325		-1.06	-2.81	-4.12	-1.98	-1.06		0.53	0.36	0.8
	CSNK1G1	4900121	0.41612	-0.0873553	0.111902	0.278046	0.145603			0.114332	0.12892	0.0421735	0.0138568	0.156631		1.20624	0.850888	0.976911	1.09615	1		-1.06	-2.81	-4.12	-1.98	-1.06		0.57	0.32	0.6
CSNK1G2	CSNK1G2	4830725	1.77098	1.70522	1.91169	1.35879	1.87322			0.127307	0.100664	0.0488701	0.0708215	0.0704466		1	0.955443	1.10245	0.751481	1.07344		0.1	1.22	-0.13	0.87	0.69		-0.54	0.34	-0.8
CSNK1G3	CSNK1G3	940561	-0.0880663	-0.260009	0.021218	0.12887	0.0118321			0.159276	0.0854754	0.0956131	0.0506043	0.102817		0.933099	0.828262	1.00653	1.08451	1		0.97	0.92	0.23	0.24	-0.24		-0.7	0.18	-0.5
	CSNK1G3	3990706	2.65593	2.29876	2.17317	2.54365	2.73496			0.331513	0.205038	0.177775	0.369631	0.185559		1.08093	0.843878	0.773525	1	1.1418		0.97	0.92	0.23	0.24	-0.24		-0.26	0.67	-0.1
CSNK2A1	CSNK2A1	2750767	0.981124	1.13722	1.33343	1.04912	0.677048			0.338589	0.351275	0.282828	0.312587	0.131601		0.95396	1.06297	1.21782	1	0.77267		1.53	0.64	-0.12	1.15	0.19		-0.24	0.7	-0.4
	CSNK2A1	6900053	3.71326	5.06097	4.19558	4.84953	3.38351			0.0655958	0.157552	0.026033	0.0506093	0.163432		0.715826	1.82183	1	1.57347	0.569565		1.53	0.64	-0.12	1.15	0.19		0.14	0.82	0.1
CSNK2A2	CSNK2A2	6520128	4.13577	3.37203	3.19972	3.74465	4.0454			0.24257	0.286776	0.280843	0.226057	0.254852		1.31141	0.772375	0.685421	1	1.23178		-1.02	-1.38	-1.03	0.53	-0.75		0.18	0.77	0.5
CSNK2B	CSNK2B	6760768	5.72307	6.348	6.38889	5.39945	6.13321			0.114032	0.0281034	0.01852	0.0508167	0.071849		0.75255	1.16054	1.1939	0.601337	1		0.23	-0.24	-0.58	0.82	-0.53		-0.91	0.03	-0.9
CXCL10	CXCL10	7380544	0.0644312	0.231235	-0.162304	0.175682	0.34632			0.0742865	0.1247	0.105325	0.0944671	0.0682331		0.925785	1.03926	0.791145	1	1.12556		0.88	0.32	0.06	0.47	0.54		0.37	0.53	0.3
DAPK1	DAPK1	4640601	-0.126155	1.06126	5.1383	2.81516	4.67965			0.184815	0.0565996	0.33355	0.252637	0.286374		0.13019	0.2965	5.00422	1	3.6414		-1.3	0.45	-1.17	-0.17	0.32		-0.16	0.8	0.1
DAPK2	DAPK2	1710451	0.818981	0.233644	0.421006	0.476865	1.10392			0.212194	0.126643	0.0560356	0.0958734	0.231493		1.26761	0.844857	0.962022	1	1.54441		1.09	1.52	-0.1	0.5	0.14		-0.34	0.58	-0.3
DAPK3	DAPK3	5670019	0.61344	0.996566	1.63329	0.960654	1.70624			0.102414	0.115661	0.145054	0.0072057	0.250352		0.766774	1	1.55479	0.975415	1.63544		0.36	0.73	-0.26	0.43	1.11		0.03	0.96	0.4
DCK	DCK	4250747	3.36619	2.89747	3.50187	3.02518	2.31625			0.382992	0.446852	0.547239	0.594664	0.385511		1.26664	0.915288	1.39155	1	0.611777		-0.51	-2.73	-0.99	0.88	-1.68		0.33	0.59	0.5
DDR1	DDR1	7510608	4.18676	2.39733	3.02705	2.97863	3.35185			0.135634	0.181224	0.248576	0.251295	0.156954		2.23413	0.646304	1	0.966993	1.25249		-0.78	-0.01	-0.81	-0.8	-1.36		-0.39	0.52	-0.4
DDR2	DDR2	2900544	-0.0920716	3.19	0.672768	-0.219467	4.54595			0.0236413	0.0801868	0.0579633	0.0759888	0.0539963		0.588519	5.72483	1	0.538779	14.6536		-0.32	-0.61	-0.27	-1.47	-0.49		0.19	0.76	0.2
	DDR2	3710168	-0.0262981	0.186866	-0.0631754	-0.461226	-0.116889			0.109357	0.172513	0.104634	0.0659483	0.149255		1.02589	1.18924	1	0.758883	0.963453		-0.32	-0.61	-0.27	-1.47	-0.49		0.69	0.19	0.3
DGKA	DGKA	730092	-0.0401484	0.0519308	0.00797542	-0.0757748	0.0170545			0.118294	0.0834888	0.105556	0.113402	0.0857397		0.967193	1.03094	1	0.943602	1.00631		0.49	0.17	-1.56	-1.27	0.71		0.35	0.56	0.3
	DGKA	4200279	0.0397243	0.0303643	-0.318866	0.0987692	0.0390386			0.14193	0.158411	0.140658	0.0327155	0.0552171		1.00048	0.994005	0.780297	1.04227	1		0.49	0.17	-1.56	-1.27	0.71		0.54	0.35	0.3
	DGKA	4670021	-0.296957	-0.443969	-0.0943238	-0.198568	-0.0434105			0.0199919	0.115822	0.101137	0.232975	0.108315		0.934075	0.843581	1.07493	1	1.11354		0.49	0.17	-1.56	-1.27	0.71		-0.23	0.71	0.1
	DGKA	6550390	-0.223782	0.302145	0.992881	1.28815	2.15617			0.0586446	0.206193	0.19704	0.150849	0.0874528		0.430277	0.619537	1	1.22711	2.23968		0.49	0.17	-1.56	-1.27	0.71		0.14	0.83	0.1
DGKB	DGKB	380189	-0.310002	-0.179684	0.203888	-0.232703	-0.16973			0.0919771	0.157199	0.0545511	0.0359564	0.110089		0.91363	1	1.30457	0.963917	1.00692		-0.41	0.77	0.42	0.14	0.56		0.38	0.53	0.6
	DGKB	4610280	-0.114795	-0.152327	-0.204158	-0.299085	-0.0972624			0.0776217	0.274122	0.134884	0.0757965	0.0549121		1.02636	1	0.964712	0.903278	1.03891		-0.41	0.77	0.42	0.14	0.56		0.03	0.97	0.2
	DGKB	6330477	1.13024	1.25486	1.11406	1.20886	1.42053			0.176781	0.164462	0.0596862	0.0682841	0.142458		0.946968	1.0324	0.936402	1	1.15803		-0.41	0.77	0.42	0.14	0.56		0.53	0.36	0.6
DGKD	DGKD	3180148	-0.406404	0.218481	-0.466354	-0.103304	-0.323519			0.238528	0.120044	0.117866	0.0544414	0.0701542		0.944167	1.45599	0.905737	1.16491	1		-0.07	-0.25	-0.26	-0.14	-1.44		0.18	0.77	0.1
	DGKD	6110471	0.120111	0.481035	0.556488	0.867103	0.190738			0.0820207	0.170699	0.0367473	0.0763395	0.0964942		0.778666	1	1.05369	1.30683	0.817734		-0.07	-0.25	-0.26	-0.14	-1.44		0.43	0.48	-0.1
	DGKD	6900309	1.96473	2.85531	2.28535	4.39551	1.78376			0.0290685	0.0713766	0.0304469	0.250614	0.0641065		0.800722	1.48448	1	4.31738	0.706324		-0.07	-0.25	-0.26	-0.14	-1.44		0.38	0.53	0.4
DGKE	DGKE	4540433	1.82255	0.765647	0.911276	0.601323	0.784112			0.108781	0.0502396	0.0517896	0.0897433	0.0196643		2.054	0.987283	1.09214	0.880998	1		-0.42	0.3	-2.5	-1.4	-4.05		0.34	0.58	-0.1
DGKG	DGKG	5700348	-0.185203	-0.0342126	-0.230521	1.00668	0.0358721			0.0660209	0.0418525	0.10287	0.232052	0.0456068		0.900632	1	0.872781	2.0575	1.04978		1	0.42	-0.25	0.06	-0.06		-0.21	0.73	0.1
DGKI	DGKI	2680035	-0.632699	-0.396609	-0.537221	-0.549245	-0.20716			0.117963	0.0875269	0.0823497	0.0777675	0.0419197		0.935962	1.10237	1	0.9917	1.25707		0.27	1.14	0.47	0.64	1.21		0.91	0.03	0.9
DGKQ	DGKQ	110209	3.1188	1.17543	2.46213	2.39495	3.12181			0.342545	0.466411	0.392159	0.304948	0.21575		1.57644	0.409889	1	0.954502	1.57974		0.29	0.93	-1.66	-0.64	-0.3		-0.2	0.75	-0.2
DGKZ	DGKZ	730273	-0.0364962	0.631989	-0.00459014	0.0778522	0.240204			0.0735069	0.222139	0.0134293	0.0703391	0.112175		0.923799	1.46829	0.944457	1	1.11911		0.55	-0.18	-1.62	0.27	-0.13		0.07	0.92	-0.4
	DGKZ	1340253	-0.357805	-0.131298	-0.336011	-0.178937	-0.332927			0.164002	0.217518	0.266309	0.14733	0.180251		0.982904	1.15	0.997865	1.11264	1		0.55	-0.18	-1.62	0.27	-0.13		0.2	0.75	-0.3
	DGKZ	7040634	0.230325	0.0111782	0.0212541	0.112487	0.0875221			0.0524767	0.106112	0.0255574	0.179448	0.168625		1.10405	0.948458	0.955105	1.01745	1		0.55	-0.18	-1.62	0.27	-0.13		0.71	0.18	0.9
DGUOK	DGUOK	6380402	-0.0782672	0.528766	0.282676	0.48756	0.800696			0.206611	0.143193	0.101074	0.110318	0.0997432		0.675568	1.02897	0.867609	1	1.24241		0.89	-1.2	-0.69	-0.76	-0.27		-0.56	0.33	-0.4
	DGUOK	6400674	5.40257	5.84581	5.8759	6.5033	6.13959			0.070965	0.160478	0.0349715	0.0715347	0.0669409		0.720301	0.979359	1	1.54478	1.20054		0.89	-1.2	-0.69	-0.76	-0.27		-0.52	0.37	-0.3
DLG1	DLG1	3060091	0.789412	0.442004	0.843638	0.300302	2.89366			0.175228	0.0883988	0.0686377	0.130304	0.251236		1	0.785995	1.0383	0.712464	4.29973		0.21	0.53	0.95	0.45	-0.2		-0.76	0.14	-0.3
DLG2	DLG2	3890577	0.495797	0.204849	0.413569	0.396342	0.476748			0.0987156	0.198157	0.0576051	0.0252608	0.0496735		1.05865	0.865305	1	0.988131	1.04477		-0.87	0.84	1.01	0.55	0.18		-0.65	0.24	-0.7
	DLG2	6450500	-0.460109	-0.295401	-0.420303	-0.21721	-0.320133			0.121104	0.149689	0.110219	0.148202	0.174355		0.907534	1.01729	0.932923	1.07395	1		-0.87	0.84	1.01	0.55	0.18		0.45	0.44	0.3
DLG3	DLG3	7050327	1.65056	1.94571	0.892043	0.193633	0.360497			0.228271	0.21758	0.105519	0.124579	0.0935543		1.69175	2.07579	1	0.616251	0.691813		-0.21	-0.15	0.38	0.64	-1.2		-0.04	0.95	-0.3
DLG4	DLG4	6370452	0.610419	1.17563	0.375671	0.726469	1.13099			0.117511	0.20441	0.046432	0.259501	0.269295		0.922711	1.36524	0.784151	1	1.32365		-1.34	0.35	-0.02	-1.55	-0.09		0.48	0.42	0.3
DMPK	DMPK	380672	0.597367	0.468928	0.391778	1.10706	0.603623			0.166815	0.185427	0.0499	0.179481	0.180768		1	0.914821	0.867185	1.42375	1.00435		0.79	-0.68	-1.4	-0.38	0.92		0.13	0.83	0.7
DNAJC3	DNAJC3	2760064	0.912487	1.65947	1.34831	0.608431	1.15482			0.0661354	0.212043	0.190446	0.0700739	0.00874793		0.845379	1.41878	1.14353	0.684733	1		-0.62	-1.15	0.19	-0.05	-0.15		-0.52	0.37	-0.3
DOK1	DOK1	7000369	0.0230499	0.236691	0.099697	0.123965	0.0854365			0.162608	0.117815	0.107108	0.080998	0.0232019		0.948259	1.09961	1	1.01696	0.990164		0.2	-0.04	0.71	0.36	-1.26		0.03	0.96	0.1
DUSP1	DUSP1	4780475	3.02575	5.59077	2.87303	6.67053	7.35092			0.0247076	0.0526834	0.12498	0.0321117	0.038566		0.168988	1	0.152013	2.11369	3.38734		0.21	0.06	0.01	0.25	0.25		0.65	0.23	0.9
DUSP10	DUSP10	4730253	-0.261744	-0.297092	-0.400313	-0.21111	-0.0956931			0.0580907	0.140406	0.139235	0.166074	0.0603015		1	0.975796	0.90842	1.03572	1.12198		0.95	0.57	0.32	0.44	0.74		0.48	0.41	0.5
	DUSP10	4920315	-0.441003	0.0519891	0.0226537	0.431101	0.0184276			0.116605	0.189506	0.134151	0.101761	0.0675551		0.725146	1.02054	1	1.32726	0.997075		0.95	0.57	0.32	0.44	0.74		-0.7	0.19	-0.7
	DUSP10	5420242	-0.0496176	-0.226279	-0.159733	0.327689	-0.181937			0.121942	0.0613695	0.174869	0.0297771	0.139491		1.07931	0.954921	1	1.40194	0.984727		0.95	0.57	0.32	0.44	0.74		-0.21	0.74	-0.1
DUSP2	DUSP2	6180044	1.63932	1.96513	0.168194	0.120923	0.449353			0.240691	0.233834	0.0553231	0.171285	0.289986		2.28147	2.85952	0.822929	0.796403	1		0.1	-0.48	-0.21	0.11	0.5		-0.54	0.35	-0.5
DUSP22	DUSP22	1850373	2.74052	2.70602	2.50673	2.21379	2.10239			0.167493	0.121435	0.158272	0.128564	0.130842		1.17592	1.14813	1	0.816233	0.755579		-1.91	-0.45	-0.61	-0.82	-0.79		-0.36	0.55	-0.1
	DUSP22	2120561	1.67305	1.73599	0.911633	1.01292	1.28156			0.256392	0.382941	0.285815	0.171503	0.250046		1.31174	1.37024	0.773819	0.830098	1		-1.91	-0.45	-0.61	-0.82	-0.79		-0.36	0.55	0.1
	DUSP22	7040079	-0.474145	0.162671	-0.151897	-0.149868	-0.325073			0.261086	0.1742	0.17306	0.110604	0.190826		0.799823	1.24364	1	1.00141	0.886888		-1.91	-0.45	-0.61	-0.82	-0.79		0.77	0.12	0.7
	DUSP22	7210575	4.2316	3.93643	4.03487	3.80437	3.46266			0.0278979	0.119689	0.0858482	0.117541	0.140743		1.22703	1	1.07062	0.912529	0.720082		-1.91	-0.45	-0.61	-0.82	-0.79		-0.58	0.31	-0.2
DUSP4	DUSP4	2470471	0.433737	2.02933	1.83211	5.34858	1.80866			0.0420306	0.199334	0.123832	0.160683	0.19288		0.379357	1.14649	1	11.4436	0.983879		0.79	0.59	0.31	0.56	-0.41		0.2	0.75	-0.1
	DUSP4	5570669	-0.581395	0.0372955	0.133915	1.39387	0.0697605			0.16784	0.31658	0.138079	0.784344	0.105039		0.63677	0.977748	1.04547	2.50378	1		0.79	0.59	0.31	0.56	-0.41		0.09	0.88	-0.6
DUSP5	DUSP5	510128	2.14254	2.71855	3.24038	5.04933	2.88073			0.191392	0.14643	0.074343	0.0761263	0.211217		0.599491	0.893679	1.28311	4.49587	1		-1.96	-0.88	-0.37	-0.21	-0.69		0.62	0.27	1
DUSP6	DUSP6	4780754	-0.507052	-0.763489	2.66511	0.522919	-0.0626851			0.117678	0.0543998	0.749651	0.1635	0.1198		0.734907	0.615229	6.62443	1.50067	1		-0.67	-1.37	0.47	0.63	-1.56		0.62	0.27	0.6
DUSP7	DUSP7	2760709	0.10917	0.525597	0.227729	0.162553	-0.0701764			0.0240758	0.220851	0.11637	0.0267578	0.0955755		0.963674	1.28614	1.04621	1	0.851024		-0.45	0.06	0.04	0.01	0.7		-0.3	0.63	0
DUSP8	DUSP8	380026	2.23415	0.714693	0.205944	0.49368	1.02624			0.210292	0.362394	0.164382	0.112009	0.166671		2.86682	1	0.702832	0.857963	1.24104		-1.74	-0.38	-0.36	0.09	0.07		-0.9	0.04	-0.5
DYRK1A	DYRK1A	580431	3.70601	3.27779	4.00402	3.7559	4.33874			0.160392	0.148375	0.204243	0.103398	0.160007		0.966006	0.717917	1.18766	1	1.49779		0.46	0.37	0.72	1.04	0.26		-0.18	0.78	-0.1
	DYRK1A	2810468	-0.33953	-0.176469	-0.155633	-0.174215	-0.0324266			0.177522	0.107467	0.210321	0.121323	0.0187392		0.891734	0.998439	1.01296	1	1.10327		0.46	0.37	0.72	1.04	0.26		-0.19	0.76	-0.2
	DYRK1A	4290364	1.62075	1.47069	1.93606	1.71139	1.88137			0.614733	0.7238	0.826646	0.676986	0.631601		0.939106	0.846334	1.16851	1	1.12504		0.46	0.37	0.72	1.04	0.26		0.15	0.81	0.2
	DYRK1A	5890450	-0.0859337	-0.260388	-0.433449	-0.0844505	-0.234466			0.0946848	0.156232	0.145179	0.0983506	0.13594		1.10844	0.982193	0.871165	1.10958	1		0.46	0.37	0.72	1.04	0.26		0.19	0.76	0.3
DYRK1B	DYRK1B	5090661	0.159919	0.234828	-0.0622738	0.729932	0.205501			0.205078	0.120447	0.12605	0.195227	0.0980482		0.968899	1.02054	0.8306	1.43837	1		1.08	1.02	0.62	1.12	-0.22		0.36	0.55	0.5
DYRK2	DYRK2	3890735	2.67031	1.74871	2.35791	2.35642	1.79756			0.380419	0.0929869	0.266603	0.388993	0.318477		1.24305	0.656239	1.00104	1	0.67884		1.27	0.19	0.44	0	1.7		0	1	0.2
	DYRK2	5270446	0.0065068	0.182357	0.149811	-0.120473	-0.0144053			0.0665212	0.125616	0.0246976	0.119488	0.0918551		1	1.12963	1.10443	0.915746	0.985609		1.27	0.19	0.44	0	1.7		-0.2	0.75	0
DYRK3	DYRK3	1570273	1.5412	2.86637	2.22264	2.49569	3.54115			0.0999227	0.087701	0.0815572	0.0642148	0.0183		0.516025	1.29296	0.827569	1	2.06403		1.01	1.17	0.61	-0.07	-0.93		-0.74	0.16	-0.4
	DYRK3	3440612	-0.212328	-0.0696655	-0.318292	-0.274743	0.0318483			0.0364916	0.0824704	0.137722	0.0444865	0.0887641		1	1.10394	0.929183	0.957659	1.18442		1.01	1.17	0.61	-0.07	-0.93		-0.42	0.48	-0.1
DYRK4	DYRK4	110605	1.84419	2.59798	3.62398	4.11329	3.82256			0.240341	0.178845	0.262126	0.214612	0.261761		0.291226	0.49107	1	1.40377	1.14757		0	1.18	0.67	-0.23	1.01		-0.17	0.78	-0.3
EDN2	EDN2	130397	0.595948	0.261988	2.38922	0.623526	0.350574			0.255394	0.0970698	0.226873	0.168187	0.17367		1	0.793355	3.466	1.0193	0.843597		-1.27	-0.79	-0.17	-0.31	-1.24		0.66	0.23	0.6
EEF2K	EEF2K	6280343	4.20311	3.82189	4.62651	4.48376	3.15162			0.0610367	0.00232331	0.0298989	0.0506125	0.0741493		1	0.767787	1.34108	1.21474	0.482468		-1.74	-0.97	-2.09	-0.7	-1.54		-0.14	0.82	-0.3
EGFR	EGFR	60554	-0.140736	0.103856	-0.162449	0.18632	0.167632			0.0948787	0.191723	0.194544	0.0733497	0.130686		0.844055	1	0.831446	1.05883	1.0452		0.66	0.61	-0.25	0.38	-0.18		0.03	0.96	0.1
	EGFR	2320068	0.790898	2.55092	1.29057	2.4357	3.19761			0.109093	0.213378	0.0537559	0.102012	0.0766251		0.31979	1.08314	0.452148	1	1.69573		0.66	0.61	-0.25	0.38	-0.18		-0.29	0.63	-0.3
	EGFR	4120768	0.0123053	2.12279	0.702291	1.26837	2.33534			0.135113	0.0581725	0.0288577	0.0996554	0.474388		0.418685	1.80803	0.67545	1	2.09503		0.66	0.61	-0.25	0.38	-0.18		-0.2	0.74	-0.3
	EGFR	6290014	0.124167	0.948947	0.191146	0.272921	0.318436			0.0440611	0.176999	0.0505017	0.0226487	0.0613063		0.902029	1.59773	0.944895	1	1.03205		0.66	0.61	-0.25	0.38	-0.18		0.39	0.52	-0.1
EIF2AK3	EIF2AK3	1990730	1.30576	0.714341	0.828429	0.934656	1.29493			0.112837	0.19025	0.124798	0.0610539	0.0110876		1.29334	0.858378	0.929015	1	1.28367		0.61	0.65	0.65	0.56	0.07		-0.61	0.27	-0.7
EIF2AK4	EIF2AK4	3370471	3.64622	3.02774	3.12713	3.5287	3.13206			0.195716	0.0885878	0.211005	0.272246	0.328588		1.42816	0.930241	0.99659	1.31644	1		-0.89	0.59	-0.74	-0.72	-0.13		-0.72	0.17	-0.7
EPHA1	EPHA1	1660546	2.49024	-0.142314	-0.0857882	-0.0107707	0.0385311			0.385114	0.0743515	0.13656	0.0356085	0.0329818		5.66083	0.912854	0.949331	1	1.03476		0.62	-0.23	0.06	-0.55	0.12		0.79	0.11	0.7
EPHA2	EPHA2	2060192	1.93893	4.58893	4.35239	5.63161	6.4626			0.128022	0.188362	0.179135	0.12657	0.110432		0.15932	1	0.848778	2.06004	3.66461		0.95	0.96	-0.01	0.02	-0.9		-0.88	0.05	-0.5
EPHA3	EPHA3	2190544	-0.165714	-0.0691771	-0.201796	-0.0270264	0.0388794			0.193422	0.121598	0.0893487	0.0403261	0.130086		0.935275	1	0.912174	1.02965	1.07778		-0.25	-0.01	0.11	-1.46	-0.71		-0.65	0.23	-0.8
	EPHA3	6060010	0.0879671	0.0925792	0.173001	0.129972	0.149825			0.0468177	0.0740664	0.0676064	0.00804324	0.0644275		0.971304	0.974414	1.03027	1	1.01386		-0.25	-0.01	0.11	-1.46	-0.71		-0.06	0.92	0.2
	EPHA3	6270632	-0.0246964	0.108828	0.0481963	-0.0531524	0.0135491			0.035153	0.260363	0.0682289	0.0318258	0.037774		0.973839	1.06827	1.02431	0.954819	1		-0.25	-0.01	0.11	-1.46	-0.71		0.74	0.15	0.8
EPHA4	EPHA4	7210747	3.03732	0.0335906	-0.211111	-0.0269744	3.14723			0.190578	0.118407	0.176628	0.0928901	0.161641		8.02071	1	0.843991	0.958889	8.65566		0.7	0.58	-0.01	1	0.35		0	1	0.1
EPHA5	EPHA5	2120551	-0.0237816	-0.0572774	-0.143512	-0.18647	-0.138108			0.0394737	0.109897	0.077702	0.214301	0.116053		1.08247	1.05763	0.996262	0.967034	1		0.7	0.44	0.6	0.72	0.05		0.1	0.87	-0.3
	EPHA5	6960112	-0.167259	-0.36382	-0.116997	-0.270215	-0.210089			0.0518487	0.172861	0.201872	0.158887	0.238329		1.03013	0.898923	1.06665	0.959181	1		0.7	0.44	0.6	0.72	0.05		0.13	0.83	0.1
EPHA7	EPHA7	2810072	-0.368537	-0.548766	-0.438619	-0.2684	-0.345308			0.0105493	0.223287	0.22131	0.0745003	0.0644376		1	0.882563	0.952584	1.07188	1.01623		-0.12	0.91	0.09	0.04	0.2		-0.77	0.13	-0.5
EPHA8	EPHA8	3370358	0.160827	0.365349	0.230796	0.172838	0.169821			0.0386429	0.190113	0.0408314	0.023804	0.0717732		0.991709	1.14275	1.04099	1	0.997911		1.06	0.78	-0.04	0.99	-0.08		0.05	0.93	-0.3
	EPHA8	4490561	0.274794	0.339582	0.30001	0.0273021	0.292973			0.0800679	0.238848	0.0244474	0.12408	0.114298		0.987478	1.03283	1.00489	0.831812	1		1.06	0.78	-0.04	0.99	-0.08		-0.43	0.47	-0.5
EPHB1	EPHB1	7150008	-0.389992	-0.328944	-0.439982	-0.240975	0.199085			0.0839577	0.0870317	0.221445	0.0718891	0.0910479		0.958567	1	0.925922	1.06287	1.44196		-0.33	0.24	0.2	0.25	-0.73		-0.76	0.14	-0.1
EPHB2	EPHB2	460020	-0.175729	-0.328903	-0.248796	1.61115	0.85134			0.219452	0.237151	0.116379	0.0314629	0.0867138		1	0.89927	0.950615	3.45067	2.03788		0.28	-0.32	-0.8	0.84	-0.26		0.73	0.16	0.8
EPHB3	EPHB3	150504	1.28246	-0.0705177	-0.214954	0.105858	0.120694			0.0157907	0.113902	0.14771	0.0586859	0.0602501		2.26044	0.884923	0.800619	1	1.01034		-0.68	0.02	0.08	1.15	-0.17		-0.59	0.29	-0.7
EPHB4	EPHB4	2850086	3.02217	1.78975	1.89297	1.51322	1.49284			0.507322	0.415317	0.316977	0.442193	0.333819		2.34961	1	1.07417	0.825577	0.813996		0.44	1.42	0.2	1.37	0.95		-0.52	0.36	-0.5
EPHB6	EPHB6	1090564	1.24462	-0.691363	-0.280082	-0.410426	2.52475			0.334994	0.277608	0.0800627	0.0250626	0.180249		2.87728	0.751956	1	0.913614	6.98776		-0.06	0.76	-0.26	-0.03	-0.32		-0.51	0.38	-0.9
ERBB2	ERBB2	840468	0.210934	0.0084861	0.149206	0.0732213	0.0792581			0.10101	0.153906	0.0193152	0.0456444	0.101318		1.09557	0.952128	1.04968	0.995824	1		1.31	1.11	0.08	0.92	0.68		-0.03	0.96	0
	ERBB2	3460468	0.0393254	-0.0846104	0.00541517	-0.0374901	0.0384229			0.0939063	0.0360534	0.0691502	0.128385	0.0259373		1.02378	0.939506	1	0.970698	1.02314		1.31	1.11	0.08	0.92	0.68		-0.17	0.78	0.1
	ERBB2	6350161	0.365906	0.437817	0.718095	0.501564	0.526362			0.128249	0.0665675	0.24048	0.146297	0.137231		0.910255	0.956776	1.16194	1	1.01734		1.31	1.11	0.08	0.92	0.68		-0.99	0	-1
ERBB3	ERBB3	3130292	0.76914	0.255959	0.607103	-0.0287938	1.06017			0.141507	0.0954958	0.0314763	0.0920825	0.111559		1.11887	0.783962	1	0.643541	1.36895		0.29	1.2	-0.04	0.8	-0.02		-0.78	0.12	-0.6
	ERBB3	3830634	4.11221	0.493499	2.04628	0.804637	4.50905			0.242057	0.127988	0.0981315	0.280586	0.170223		4.18706	0.340853	1	0.422892	5.51274		0.29	1.2	-0.04	0.8	-0.02		-0.63	0.25	-0.7
	ERBB3	5090019	1.43277	0.624796	1.17578	0.533213	1.63134			0.347722	0.201649	0.281363	0.0822843	0.344121		1.19498	0.682553	1	0.640571	1.37131		0.29	1.2	-0.04	0.8	-0.02		-0.83	0.08	-0.6
ERBB4	ERBB4	4560187	-0.249865	-0.452885	0.427628	-0.342715	-0.342406			0.00772068	0.076367	0.0800635	0.148911	0.0682991		1.06625	0.926281	1.70531	0.999786	1		-2.02	0.47	-0.14	-0.77	-0.12		0.07	0.91	-0.5
ERN1	ERN1	380291	-0.0385993	0.217732	-0.126531	0.0391019	0.115455			0.101821	0.0105018	0.0841987	0.104209	0.122591		0.947566	1.13181	0.891537	1	1.05435		-0.36	-0.92	-1.52	-1.55	0.26		0.33	0.58	0.3
	ERN1	2060092	2.43957	1.60601	1.46076	2.76789	2.22661			0.101398	0.108465	0.0627283	0.0810542	0.0766418		1.15907	0.650402	0.588106	1.45526	1		-0.36	-0.92	-1.52	-1.55	0.26		0.06	0.93	-0.1
	ERN1	4560148	0.240967	0.152369	0.244631	0.284644	0.344961			0.125008	0.136651	0.100217	0.031179	0.0568059		0.997463	0.938051	1	1.02812	1.07202		-0.36	-0.92	-1.52	-1.55	0.26		0.41	0.49	0.1
EVI1	EVI1	7610521	-0.0571511	3.32489	5.6089	-0.22705	-0.135962			0.0625994	0.037932	0.125812	0.192386	0.107558		1	10.4254	50.7752	0.888905	0.946838		0.54	-0.43	-0.33	-0.35	0.38		-0.46	0.43	-0.1
EXOSC10	EXOSC10	5130142	3.25754	3.77277	3.70664	3.15516	3.27259			0.277885	0.425821	0.466411	0.364625	0.340905		0.989622	1.41439	1.35102	0.921826	1		-2.06	-2.18	-3.1	-1.04	-2.09		-0.71	0.18	-0.9
	EXOSC10	5490142	4.80834	5.22917	5.38409	4.7795	4.90137			0.237998	0.162126	0.15485	0.157972	0.1072		0.937554	1.2551	1.39738	0.918998	1		-2.06	-2.18	-3.1	-1.04	-2.09		-0.82	0.09	-1
FASTK	FASTK	650753	1.21503	1.48147	1.83219	1.16809	1.21246			0.406258	0.621359	0.767087	0.504577	0.604521		1	1.20283	1.53384	0.967988	0.99822		-0.83	-0.64	-0.26	-0.08	0.22		-0.1	0.87	-0.5
	FASTK	3870523	2.842	2.76645	2.82523	2.2123	2.01549			0.634974	0.354854	0.242421	0.416163	0.432175		1.05376	1	1.04158	0.681061	0.594208		-0.83	-0.64	-0.26	-0.08	0.22		-0.86	0.06	-0.9
FER	FER	5890768	1.60989	2.19794	2.17205	1.35969	1.60854			0.0857562	0.0852394	0.0970064	0.0611265	0.0730959		1	1.50321	1.47647	0.840779	0.999066		0.1	0.99	0.15	1.11	0.42		-0.11	0.86	-0.3
FES	FES	7320189	-0.0719426	-0.178924	1.06627	1.28584	-0.0202111			0.225486	0.20978	0.313033	0.495786	0.0666497		0.964778	0.895824	2.12356	2.47264	1		0.36	0.34	-0.3	0.52	-0.26		0.05	0.94	0.1
FGFR1	FGFR1	2230544	-0.177678	-0.135447	-0.32378	-0.257826	-0.125221			0.122054	0.119708	0.111353	0.0725423	0.0721136		1	1.0297	0.903688	0.94596	1.03703		1.11	0.75	0.14	1.18	0.11		0.04	0.95	-0.4
	FGFR1	6270451	0.277653	-0.251091	0.4292	0.633715	0.689845			0.043303	0.240153	0.10036	0.0653133	0.180282		0.900285	0.62404	1	1.1523	1.19801		1.11	0.75	0.14	1.18	0.11		-0.23	0.71	-0.3
FGFR2	FGFR2	2850161	-0.0685999	0.166176	1.16046	-0.394254	-0.0280709			0.222138	0.358979	0.43614	0.149417	0.0556544		0.972298	1.14413	2.2792	0.775833	1		-0.95	0.55	-0.31	-0.76	-0.21		0.2	0.75	0.6
FGFR3	FGFR3	2340541	4.20538	3.06406	4.61945	2.04605	3.4766			0.125912	0.151697	0.0647558	0.166565	0.14282		1.65724	0.751298	2.20817	0.370988	1		-0.6	-0.39	-0.28	-3.43	-0.4		0.64	0.25	0.6
	FGFR3	2570743	0.111654	-0.150312	0.124797	-0.0510493	0.0956797			0.0339632	0.149494	0.094247	0.0981466	0.0643659		1.01113	0.843236	1.02039	0.903296	1		-0.6	-0.39	-0.28	-3.43	-0.4		0.36	0.55	0.3
FGFR4	FGFR4	3990356	1.50527	0.771387	1.01505	1.50381	-0.00526355			0.177833	0.0310026	0.112347	0.177012	0.0527209		1.40466	0.844601	1	1.40324	0.493011		0.15	0.31	-0.12	-0.15	0.06		-0.3	0.63	-0.2
FGR	FGR	1470019	-0.278907	-0.555638	-0.0457354	-0.376066	0.0352384			0.0833718	0.248676	0.153618	0.0748303	0.157086		1	0.825459	1.17542	0.934872	1.24327		-0.03	0.04	-0.91	-2.54	-2.45		-0.45	0.45	-0.4
FLJ23356	FLJ23356	3710259	0.105186	0.173767	0.22583	0.0964417	0.163492			0.0509838	0.0537256	0.250523	0.152923	0.106623		0.960391	1.00715	1.04416	0.954588	1		-0.21	0.27	0.53	-0.51	0.29		0.95	0.01	0.9
FLJ25006	FLJ25006	4010181	0.274352	0.223731	0.0982388	0.136757	0.148138			0.0742394	0.0835591	0.1248	0.0360996	0.0354332		1.09143	1.05379	0.966004	0.992142	1		-1.27	-0.29	0.19	1.05	0.26		-0.84	0.08	-0.7
FLT1	FLT1	4810291	0.106325	-0.0814444	0.256824	0.00878899	-0.00450044			0.0736252	0.284345	0.0873279	0.0147046	0.0370031		1.06994	0.939371	1.18759	1	0.990831		1.16	1.28	0.26	0.79	0.63		-0.68	0.21	-0.6
FLT3	FLT3	1230333	1.50545	-0.51041	-0.0734361	-0.152183	1.06593			0.0537043	0.0467143	0.0665046	0.192513	0.0915275		2.9874	0.738683	1	0.94688	2.20285		-0.4	0.02	-0.04	-1.18	0.44		0.19	0.76	0
FLT4	FLT4	1170468	-0.179943	-0.325951	-0.0997609	-0.114663	-0.179935			0.12667	0.0627104	0.0703367	0.0251348	0.0723751		0.999995	0.903743	1.05715	1.04628	1		-0.54	0.32	-0.1	0.07	-0.19		-0.42	0.48	-0.1
	FLT4	5130672	0.614507	-0.052128	0.516474	0.328829	0.154			0.108097	0.0622385	0.184175	0.0618211	0.101292		1.21898	0.767928	1.1389	1	0.885873		-0.54	0.32	-0.1	0.07	-0.19		-0.78	0.12	-0.7
FN3K	FN3K	4900154	0.101699	0.179209	0.151223	0.0989941	-0.00639683			0.0500616	0.100853	0.094777	0.115126	0.083642		1	1.05519	1.03492	0.998127	0.927812		-0.59	0.31	-0.41	-0.25	-1.88		0.94	0.02	0.7
FN3KRP	FN3KRP	6590386	5.05296	5.27577	5.3994	6.04958	4.6245			0.00732089	0.185049	0.0937011	0.0393446	0.0185149		0.856895	1	1.08948	1.70979	0.636721		-1.3	-0.77	-1.57	-2.38	-0.98		-0.87	0.06	-0.7
FRAP1	FRAP1	1430717	3.66636	4.09192	3.96132	3.39646	4.07194			0.170048	0.121838	0.122092	0.118532	0.131657		0.815098	1.09475	1	0.67602	1.07969		-1.47	-2.38	-2.59	-2.28	-2.39		-0.47	0.42	-0.5
FRK	FRK	2370523	-0.198426	-0.402993	0.3553	0.773553	-0.46886			0.0940859	0.198187	0.117807	0.194256	0.189572		1	0.867799	1.46787	1.96153	0.82907		0.29	0.86	0.13	1.22	0.57		0.39	0.52	0.1
FUK	FUK	1500193	4.18377	2.66159	2.76102	2.82577	2.77093			0.053322	0.0303034	0.0763721	0.105778	0.0610347		2.66261	0.927012	0.993153	1.03874	1		0.07	0.3	-0.97	-1.45	0.23		0.26	0.67	-0.5
FYB	FYB	1430753	-0.270524	-0.123918	-0.182725	-0.0223916	-0.0853133			0.0351023	0.258043	0.112432	0.0129528	0.101934		0.903373	1	0.960057	1.07291	1.02712		-0.69	-0.1	0.69	0.55	-0.31		0.48	0.42	0.3
	FYB	2640554	-0.121058	0.749081	-0.152869	2.14625	-0.103457			0.0927054	0.115917	0.0450065	0.229098	0.146747		0.987875	1.80568	0.966331	4.75587	1		-0.69	-0.1	0.69	0.55	-0.31		0.48	0.41	0
FYN	FYN	1090372	0.376676	1.75701	0.44104	0.366464	2.66014			0.0485426	0.368872	0.127527	0.0686019	0.526271		0.956367	2.4897	1	0.949621	4.65602		0.1	0.48	0.24	0.95	0.46		0.04	0.95	-0.1
	FYN	1470392	0.0554871	2.82783	0.768194	0.414132	3.64928			0.0128366	0.127582	0.237111	0.120073	0.139781		0.610174	4.16881	1	0.782378	7.36706		0.1	0.48	0.24	0.95	0.46		0.06	0.93	0.3
	FYN	4200575	-0.174106	-0.285443	-0.0560283	-0.134241	0.138222			0.110257	0.200899	0.0584315	0.0739696	0.217891		0.972746	0.9005	1.05571	1	1.20787		0.1	0.48	0.24	0.95	0.46		-0.02	0.97	-0.1
GAK	GAK	270156	-0.291008	-0.192015	-0.112273	-0.290656	-0.367686			0.215606	0.255039	0.214976	0.109898	0.0453124		0.999756	1.07076	1.13162	1	0.948007		-0.16	0.61	-0.91	-1.69	-0.77		0.21	0.74	-0.1
	GAK	1450482	-0.0952935	-0.125343	-0.409542	-0.179874	-0.110041			0.109472	0.0549027	0.225052	0.251224	0.0420279		1.02105	1	0.821198	0.962907	1.01066		-0.16	0.61	-0.91	-1.69	-0.77		0.37	0.53	0.6
	GAK	1770333	-0.369462	-0.405861	-0.744475	-0.688365	-0.434014			0.117085	0.0435717	0.106241	0.0309941	0.0783245		1.04576	1.01971	0.806384	0.838364	1		-0.16	0.61	-0.91	-1.69	-0.77		0.74	0.15	0.8
	GAK	2470010	0.125958	0.191866	-0.096938	-0.121541	0.0263922			0.0479891	0.0473263	0.154667	0.155869	0.144829		1.07145	1.12153	0.918066	0.902543	1		-0.16	0.61	-0.91	-1.69	-0.77		0.95	0.01	1
	GAK	6650189	5.19145	4.72998	5.15307	4.5439	4.32651			0.244857	0.0819598	0.0621903	0.166913	0.186645		1.37694	1	1.34079	0.878985	0.756033		-0.16	0.61	-0.91	-1.69	-0.77		0.24	0.7	0.3
GALK1	GALK1	2480681	5.66572	5.12756	4.97843	5.61503	3.84342			0.281807	0.0388847	0.193371	0.105174	0.167789		1.45212	1	0.901792	1.40198	0.410616		-1.13	-1.5	-3.88	-0.92	-1.03		0.18	0.77	0.2
GALK2	GALK2	2480017	2.98689	1.06816	0.470022	1.37981	2.1317			0.188326	0.0435748	0.0820767	0.0694111	0.06546		3.04635	0.805722	0.532264	1	1.684		-0.73	-0.38	-0.86	-3.3	-0.4		0.21	0.73	0.1
	GALK2	4900129	3.76051	1.82331	0.715197	2.01973	2.24674			0.776568	0.611851	0.289705	0.554017	0.623718		3.34214	0.872714	0.404851	1	1.17041		-0.73	-0.38	-0.86	-3.3	-0.4		0.14	0.82	0.1
	GALK2	5700039	0.712934	0.0650206	0.513333	0.372387	0.185551			0.370032	0.365741	0.422726	0.203836	0.301428		1.26624	0.808116	1.10263	1	0.878531		-0.73	-0.38	-0.86	-3.3	-0.4		-0.11	0.86	-0.6
GAP43	GAP43	4590598	-0.256136	0.0158929	-0.262097	-0.0912904	-0.115507			0.0361545	0.235641	0.0832917	0.0674539	0.046451		0.907123	1.09536	0.903383	1.01693	1		-0.41	-0.15	0.32	0.3	-0.25		-0.04	0.94	-0.1
GCK	GCK	1400634	-0.43626	-0.437833	-0.531541	-0.613515	-0.456208			0.186202	0.0476933	0.0579166	0.133509	0.158539		1.01392	1.01282	0.949123	0.896698	1		-1.5	-0.59	-1.2	-0.98	0.47		0.24	0.7	-0.2
	GCK	3420092	-0.480405	-0.179553	-0.0185645	-0.383409	-0.0805856			0.20907	0.053835	0.0913862	0.166816	0.203243		0.811773	1	1.11805	0.868227	1.07101		-1.5	-0.59	-1.2	-0.98	0.47		0.51	0.38	0.4
	GCK	6420348	-0.0731932	0.207226	0.0874814	-0.0693128	0.0401691			0.0339526	0.0258706	0.158058	0.0536418	0.10909		0.924431	1.12277	1.03334	0.926921	1		-1.5	-0.59	-1.2	-0.98	0.47		0.31	0.61	0.5
GFRA2	GFRA2	4390500	-0.0111403	-0.184858	0.0048215	0.315559	0.0175213			0.0778952	0.208772	0.0447676	0.100557	0.158436		0.988997	0.8768	1	1.24034	1.00884		0.68	1.37	-0.09	-0.03	-1.47		-0.37	0.54	-0.7
GK	GK	2260133	1.13915	2.35959	1.72648	0.900454	0.837846			0.108404	0.0869666	0.119842	0.0849954	0.112964		1	2.33017	1.50246	0.847509	0.811517		-0.27	0.63	0.46	0.61	0.06		0.52	0.37	0.5
GK2	GK2	4780102	-0.047945	-0.0964159	-0.302809	-0.399017	-0.223592			0.0964841	0.0384695	0.100806	0.0416505	0.0894998		1.12947	1.09215	0.946571	0.885506	1		1	0.66	0.76	0.58	0.16		0.39	0.51	0.5
GMFB	GMFB	830132	4.85144	4.90426	5.05776	4.90756	4.90925			0.238708	0.167375	0.200754	0.0731559	0.0727606		0.961852	0.997715	1.10972	1	1.00118		1.4	0.88	0.99	0.75	0.66		-0.18	0.77	-0.4
GMFG	GMFG	4250452	-0.0341305	0.00589708	0.105548	0.214577	0.0619582			0.164417	0.119481	0.0725488	0.0542394	0.085762		0.935566	0.961887	1.03068	1.11159	1		-0.6	0.5	-0.03	-2.02	-1.2		-0.67	0.22	-0.5
GNE	GNE	3610504	2.796	5.70062	5.24625	5.01634	2.82418			0.14741	0.136765	0.171348	0.125343	0.0629995		0.21459	1.6069	1.17276	1	0.218823		-0.43	0.22	0.7	-0.69	0.5		0.17	0.78	0.3
GRK1	GRK1	7330747	-0.0786177	-0.0105598	0.0722075	-0.417629	-0.0217814			0.0498355	0.113705	0.0425081	0.240314	0.033816		0.96137	1.00781	1.06732	0.760042	1		0.6	0.18	0.06	0.18	-0.09		-0.19	0.76	-0.3
GRK4	GRK4	1410458	0.0721421	-0.125148	-0.462968	-0.174849	0.0114756			0.0862047	0.219516	0.083714	0.0958119	0.0174938		1.14654	1	0.791236	0.966137	1.09933		-0.91	-1.08	-0.53	0.46	-1.22		-0.42	0.48	-0.6
	GRK4	1770736	-0.115276	-0.225403	-0.29508	-0.230649	-0.0451659			0.0562437	0.232505	0.0205341	0.0607418	0.0349602		1.07932	1	0.952851	0.99637	1.13307		-0.91	-1.08	-0.53	0.46	-1.22		-0.54	0.35	-0.8
	GRK4	3520692	0.0204619	-0.362567	-0.474368	-0.102361	-0.133004			0.0150325	0.0486879	0.0782017	0.137844	0.117833		1.11224	0.852893	0.789294	1.02147	1		-0.91	-1.08	-0.53	0.46	-1.22		0.09	0.88	0.1
GRK5	GRK5	2490044	0.101562	0.769247	0.269519	0.557697	0.166213			0.0445632	0.192891	0.135548	0.0460276	0.0547859		0.890103	1.41395	1	1.2211	0.930898		-0.91	0.83	-0.15	-0.1	-0.17		0.88	0.05	1
GRK6	GRK6	4230632	2.24731	1.37462	2.09344	1.11804	1.03805			0.0883317	0.135738	0.175665	0.0547062	0.0592273		1.83108	1	1.64583	0.837069	0.791922		-1.31	-0.36	-1.64	-0.02	0.16		-0.96	0.01	-0.9
GRK7	GRK7	3520360	-0.278433	-0.31283	-0.472916	-0.163116	-0.176508			0.0694488	0.185416	0.238775	0.0944432	0.0754438		1	0.976439	0.873886	1.08321	1.0732		-0.55	0.19	-0.42	-0.18	-2.19		-0.39	0.51	-0.2
GSG2	GSG2	7330653	1.79934	2.4631	2.13539	1.79758	0.815127			0.142871	0.0705512	0.086078	0.013955	0.091625		1	1.5842	1.26229	0.99878	0.505502		-1.66	-0.68	-1.03	-0.28	0.44		-0.53	0.36	-0.6
GSK3A	GSK3A	2940110	-0.0932085	-0.232466	-0.10536	-0.288917	-0.0594163			0.201784	0.148137	0.0196896	0.253395	0.0298915		1.00846	0.915667	1	0.88053	1.03236		0.61	-0.58	-0.67	-0.16	-0.97		-0.11	0.87	-0.4
GSK3B	GSK3B	6620048	3.96701	4.21548	3.71082	3.47925	3.35228			0.0650458	0.153827	0.100847	0.169346	0.0985771		1.19432	1.41878	1	0.851702	0.779952		1.09	0.71	0.54	0.78	1.09		-0.22	0.73	-0.5
GTF2H1	GTF2H1	6040072	1.32375	1.56373	1.5306	1.53805	2.8348			0.115252	0.165872	0.272559	0.343804	0.150921		0.861964	1.01796	0.994853	1	2.45675		0.3	-0.63	-0.03	-1.02	0.7		0.62	0.26	0.1
GUCY2C	GUCY2C	6550564	-0.284554	-0.358842	0.226787	-0.291347	-0.198074			0.0611226	0.0210533	0.0187518	0.11315	0.0885787		1	0.949811	1.42537	0.995303	1.06178		-0.25	0.31	0.14	0.71	0.01		-0.14	0.82	-0.5
GUCY2D	GUCY2D	5490520	0.0307979	-0.592038	0.0414278	0.233452	0.00582671			0.226931	0.130505	0.0312413	0.0587944	0.100814		1	0.649393	1.0074	1.15081	0.98284		-1.46	-0.61	-6.05	-2.1	-0.76		-0.36	0.55	-0.9
GUCY2F	GUCY2F	1980064	-0.0530458	-0.149139	-0.266862	0.0726986	-0.0681029			0.155893	0.219207	0.162353	0.166876	0.0220358		1.01049	0.945379	0.8713	1.10252	1		0.67	0.74	0.83	0.7	0.58		-0.62	0.27	-0.6
GUK1	GUK1	2190452	4.76156	4.96197	5.02567	4.87272	5.17985			0.301995	0.0649924	0.135927	0.146078	0.0927364		0.870304	1	1.04514	0.940012	1.16302		-1.33	-4.94	-4.04	-2.34	0.41		0.26	0.68	0.1
HCK	HCK	2760156	-0.224787	-0.239578	0.0629698	0.0454937	-0.0423313			0.181684	0.1551	0.0259208	0.0672337	0.0537153		0.881202	0.872214	1.07572	1.06277	1		1.35	0.48	-0.02	-0.45	0.59		-0.79	0.11	-0.6
HIPK1	HIPK1	620373	-0.265272	-0.47696	-0.256379	-0.270784	-0.188066			0.304722	0.232329	0.0817777	0.0205905	0.117873		1	0.863527	1.00618	0.996187	1.05497		1.06	0.27	0.4	0.59	0.55		0.46	0.44	0.2
	HIPK1	1500332	0.785097	0.384285	0.386094	0.283453	0.14071			0.193627	0.135847	0.011753	0.0779042	0.0616969		1.32025	1	1.00125	0.932495	0.84465		1.06	0.27	0.4	0.59	0.55		0.73	0.16	0.2
	HIPK1	1770424	0.188253	-0.0496657	-0.105001	-0.153285	-0.226685			0.0632793	0.101945	0.173206	0.114671	0.113612		1.2254	1.0391	1	0.967086	0.919114		1.06	0.27	0.4	0.59	0.55		0.7	0.19	0.1
	HIPK1	3170494	-0.493357	-0.408285	-0.552373	-0.302879	-0.33327			0.172157	0.351331	0.16874	0.0445184	0.141502		0.942737	1	0.904951	1.0758	1.05337		1.06	0.27	0.4	0.59	0.55		-0.14	0.83	0.2
HIPK2	HIPK2	6760327	2.14518	0.877822	3.74482	3.04015	2.58862			0.0365826	0.116127	0.339927	0.0677759	0.169446		0.735379	0.305491	2.22869	1.36748	1		0.82	0.73	0.63	-0.27	-0.41		-0.14	0.83	-0.5
HIPK3	HIPK3	6650301	0.399245	0.688862	0.350046	0.309622	0.452672			0.121179	0.159249	0.230861	0.230294	0.291924		1	1.22232	0.966472	0.939768	1.03773		1.49	1.06	0.59	0.9	0.79		0.21	0.74	0.3
HIPK4	HIPK4	7380707	-0.00993452	0.172146	-0.0103076	0.0942832	-0.00543332			0.129308	0.0673468	0.150839	0.0251646	0.0220855		0.996885	1.13098	0.996627	1.07156	1		0.09	-1.15	-0.42	0.55	0.72		-0.55	0.34	-0.1
HK1	HK1	150379	0.958517	0.468369	0.388463	0.238706	0.521012			0.415453	0.216838	0.270576	0.28556	0.0803016		1.40459	1	0.94612	0.852834	1.03716		-0.74	-0.2	0.3	-0.46	-0.01		-0.58	0.31	-0.3
	HK1	4390747	-0.512544	-0.388108	-0.353953	-0.415004	-0.316127			0.0473507	0.0685836	0.0849434	0.274551	0.147641		0.917363	1	1.02396	0.981529	1.05116		-0.74	-0.2	0.3	-0.46	-0.01		0.87	0.05	0.9
	HK1	6450228	6.38413	5.62788	5.36986	5.37872	5.20759			0.132289	0.122888	0.0209128	0.0802098	0.0616598		2.00752	1.18851	0.993879	1	0.888148		-0.74	-0.2	0.3	-0.46	-0.01		-0.75	0.15	-0.8
HK2	HK2	4760768	2.80662	3.28921	2.12865	0.13256	3.09877			0.135707	0.160325	0.0866748	0.0542592	0.174202		1	1.39725	0.625045	0.156685	1.22446		-2.12	-2.73	-1.93	0	-1.42		-0.81	0.1	-0.7
HK3	HK3	1240403	-0.214687	-0.265616	-0.673042	-0.0958291	-0.232754			0.0620151	0.117145	0.0493881	0.0923214	0.0339391		1.0126	0.977479	0.736988	1.09956	1		0.89	0.38	0.7	0.71	0.44		-0.01	0.98	0.6
HSPB8	HSPB8	5290215	6.68239	4.1877	-0.0362705	2.14293	4.69614			0.217793	0.252204	0.154871	0.163869	0.183465		5.63605	1	0.0535127	0.242361	1.42251		-2.02	-0.52	0.3	-0.68	0.44		-0.81	0.1	-0.3
HUNK	HUNK	4890634	-0.0733995	-0.265371	0.148563	-0.0417206	-0.0430592			0.050427	0.157617	0.0866023	0.0465768	0.196743		0.979189	0.857191	1.14205	1.00093	1		-2.3	-1.76	0.27	-2.16	-1.49		0.73	0.16	0.5
ICK	ICK	290390	3.57535	1.7914	1.75045	1.32932	1.15547			0.124804	0.0785391	0.0638481	0.161529	0.232752		3.54282	1.02879	1	0.746839	0.662053		0.26	0.47	0.36	0.68	-0.64		0.11	0.86	0.1
	ICK	2570709	1.3329	0.316135	0.346504	0.145112	0.0226007			0.223119	0.0278982	0.0500741	0.106118	0.114202		2.02338	1	1.02127	0.888213	0.815901		0.26	0.47	0.36	0.68	-0.64		0.14	0.82	0
IGF1R	IGF1R	5900632	4.3971	3.54509	3.46123	5.07685	4.32936			0.188829	0.0863644	0.155767	0.261876	0.172297		1.04808	0.580644	0.547854	1.67887	1		1.07	0.19	-0.04	-0.74	1.24		-0.31	0.62	-0.1
	IGF1R	6270600	0.724175	1.28272	0.485265	0.981064	0.487561			0.105267	0.0993743	0.0376095	0.0854328	0.0924114		1	1.47278	0.847385	1.1949	0.848735		1.07	0.19	-0.04	-0.74	1.24		-0.42	0.49	-0.2
IHPK1	IHPK1	50497	3.11992	3.92825	3.91736	3.04399	3.86067			0.288114	0.308035	0.23333	0.207163	0.234487		0.598426	1.04796	1.04007	0.567743	1		0.57	-0.12	0.67	0.33	0.95		0.02	0.97	-0.1
	IHPK1	2120433	0.382674	0.25403	0.352213	0.36875	0.430955			0.0800411	0.0617451	0.240444	0.039126	0.0906024		1.0097	0.923561	0.988602	1	1.04406		0.57	-0.12	0.67	0.33	0.95		0.92	0.03	0.7
IHPK2	IHPK2	3130521	2.31508	2.81124	2.097	2.21472	2.19574			0.402563	0.564021	0.458772	0.442779	0.482177		1.07204	1.51207	0.921646	1	0.986932		0.05	-0.06	0.36	0.85	-0.47		-0.26	0.67	-0.2
IHPK3	IHPK3	4040196	0.20541	0.121788	0.331129	0.207456	1.54772			0.128041	0.0647197	0.0295865	0.0306832	0.296865		0.998583	0.942348	1.08951	1	2.53198		0.72	-0.58	-2.9	-0.93	0.33		0.35	0.57	-0.2
IKBKAP	IKBKAP	7210184	0.137974	0.444308	0.427718	0.393362	0.268134			0.0583346	0.0909057	0.0309198	0.109445	0.0446539		0.837762	1.03594	1.0241	1	0.916859		0.59	-0.77	-0.02	0.15	0.61		-0.81	0.1	-0.9
IKBKB	IKBKB	2680020	2.33157	2.81892	2.12162	3.15836	3.29688			0.173187	0.155896	0.0224737	0.128241	0.0979848		0.713336	1	0.616727	1.26526	1.39277		0.27	-0.37	0.17	0.42	-0.8		-0.5	0.39	-0.3
IKBKE	IKBKE	4280711	0.622966	1.28455	2.04031	1.0117	1.69362			0.0899136	0.229584	0.0570101	0.115588	0.137007		0.632183	1	1.68852	0.827684	1.32782		-1.03	-1.34	-1.68	0.54	0.49		-0.24	0.7	-0.5
IL2	IL2	1990484	-0.0046164	0.213352	-0.151184	-0.0595693	0.123577			0.0693433	0.078279	0.0776737	0.104516	0.106995		1	1.16309	0.903397	0.962626	1.09292		1.4	0.08	0.91	0.73	0.02		-0.73	0.16	-0.6
ILK	ILK	940278	3.11966	3.98019	4.52706	4.40656	4.31438			0.299229	0.103192	0.124088	0.0318331	0.055333		0.436872	0.793229	1.15884	1.06598	1		-1.03	-0.58	-0.55	-0.57	-1.42		0.27	0.66	0.7
	ILK	3780754	-0.359248	-0.479623	-0.309544	-0.364438	-0.299781			0.125736	0.147535	0.124479	0.146054	0.0735529		1	0.919948	1.03505	0.996409	1.04208		-1.03	-0.58	-0.55	-0.57	-1.42		-0.48	0.41	-0.3
ILKAP	ILKAP	4010575	-0.0542789	-0.407128	-0.319411	-0.0464314	-0.0320175			0.0497381	0.0950076	0.127872	0.202122	0.0929338		1	0.783036	0.832122	1.00545	1.01555		0.94	0.82	0.66	-0.02	0.53		-0.41	0.49	-0.6
	ILKAP	4220592	3.13838	3.08723	3.57007	3.48594	3.40583			0.171339	0.11696	0.248113	0.24869	0.27117		0.83079	0.801851	1.12058	1.0571	1		0.94	0.82	0.66	-0.02	0.53		-0.63	0.26	-0.6
INSR	INSR	1230093	0.52964	0.523649	0.495469	0.469221	0.695009			0.0269438	0.0529	0.0979115	0.071192	0.154575		1.00416	1	0.980657	0.962976	1.12612		-0.05	-0.28	0.1	-0.38	0.03		0.46	0.43	0.4
INSRR	INSRR	5270685	-0.147145	0.00105411	-0.086316	-0.201441	0.0267			0.11192	0.0547257	0.0669646	0.133241	0.0910199		0.958713	1.06243	1	0.923302	1.08149		0.57	-0.13	-0.17	0.17	-0.42		-0.77	0.13	-0.8
IRAK1	IRAK1	1410615	5.92821	6.11911	6.00661	5.94223	6.53329			0.247459	0.293274	0.20836	0.228216	0.192944		0.947108	1.0811	1	0.956354	1.44061		-0.66	-0.81	-1.27	-0.05	-0.18		0.36	0.56	-0.1
IRAK2	IRAK2	5340632	0.218744	2.24752	0.735099	2.9763	3.89258			0.0596917	0.11836	0.0483145	0.041049	0.0349335		0.245062	1	0.350521	1.65724	3.12759		-1.42	-0.57	0	0.62	0.05		0.53	0.35	0.8
IRAK3	IRAK3	1430762	-0.281262	-0.0606326	-0.309287	-0.0477418	-0.299219			0.0572826	0.0538212	0.111424	0.132616	0.0731323		1	1.16524	0.980762	1.1757	0.98763		-0.47	-1.01	-2.23	-0.4	-0.49		0.31	0.61	0.7
IRS1	IRS1	1260612	3.58606	0.612891	1.09764	2.68414	1.01905			0.0808151	0.199496	0.203294	0.061159	0.124336		5.61161	0.714619	1	3.00319	0.946978		-0.45	-0.34	-0.44	-2.25	-0.83		-0.16	0.8	-0.5
ITGB1BP1	ITGB1BP1	3170088	2.07912	0.92672	0.955947	1.89773	1.588			0.0570498	0.0469174	0.083855	0.0864311	0.150484		1.40554	0.632318	0.645258	1.23947	1		0.08	-0.46	-0.39	-0.24	0.28		0.62	0.27	0.7
	ITGB1BP1	4010523	6.37257	5.56935	5.33437	5.55188	5.69283			0.130791	0.0965308	0.159786	0.0780043	0.108013		1.74498	1	0.849696	0.987962	1.08936		0.08	-0.46	-0.39	-0.24	0.28		0.54	0.34	0.6
ITK	ITK	7650561	-0.219149	-0.683404	-0.0667793	-0.114366	-0.0384537			0.207593	0.471947	0.0138701	0.0991745	0.0700865		0.929945	0.674066	1.03353	1	1.05403		0.57	0.38	-0.13	-0.03	0.64		-0.21	0.74	0.1
ITPK1	ITPK1	7050468	4.17599	2.65972	4.21495	2.89143	3.62194			0.0961428	0.14319	0.118989	0.158395	0.197071		1.4682	0.513267	1.50839	0.60269	1		0.6	-0.66	0.09	-0.54	-0.5		0.88	0.05	0.9
ITPKA	ITPKA	5890372	2.8881	2.12555	2.10971	1.49729	1.53477			0.0489035	0.134101	0.118788	0.0156197	0.169811		1.71521	1.01104	1	0.654096	0.671314		-1.12	-0.66	-0.13	-1.72	-2.05		0.39	0.52	0.5
ITPKB	ITPKB	7100646	0.794726	0.409962	1.23222	1.06033	0.235709			0.0935312	0.090014	0.0477355	0.0786255	0.044034		1	0.765904	1.35425	1.20214	0.678764		-0.03	-0.36	0.02	-1.44	-0.5		-0.06	0.92	0.4
ITPKC	ITPKC	6020609	1.11821	0.452453	0.875036	0.626665	1.0737			0.194173	0.120032	0.066406	0.0368552	0.12871		1.18359	0.746088	1	0.841846	1.14763		0.36	-0.47	0.01	0.69	0.71		0.53	0.36	0.5
JAK1	JAK1	2510246	1.79271	2.56074	0.225285	3.93591	3.275			0.671242	0.753085	0.31128	0.999938	0.866482		0.587219	1	0.198134	2.59398	1.64064		1.16	0.98	0.27	0.71	-0.3		-0.15	0.81	-0.2
JAK2	JAK2	3460041	0.977225	0.185148	0.800831	0.479953	1.16275			0.0823839	0.0944233	0.107161	0.0344004	0.202738		1.13006	0.652621	1	0.800582	1.28514		1.46	1.08	0.19	1.22	0.87		-0.11	0.86	-0.1
JAK3	JAK3	840196	-0.0703116	-0.399895	-0.0669367	-0.406925	-0.175753			0.134899	0.164791	0.0561991	0.289153	0.115847		1.07582	0.856104	1.07834	0.851943	1		0.27	0.54	-0.04	-0.02	-0.04		-0.33	0.59	-0.3
KDR	KDR	3610301	0.1073	0.162777	0.157128	0.116419	0.533926			0.174451	0.0988843	0.0395268	0.149007	0.0118		0.966052	1.00392	1	0.972177	1.29846		-0.06	-0.56	0.18	0.27	-0.42		-0.51	0.38	-0.6
KHK	KHK	10292	1.109	0.145836	0.241124	0.829026	0.0226992			0.164851	0.131928	0.261122	0.244695	0.0202075		1.82497	0.936085	1	1.50306	0.859503		-0.65	-0.14	0.05	-0.05	-0.86		-0.09	0.88	0.3
	KHK	3520327	1.09276	0.191203	0.538902	0.899081	-0.175495			0.378164	0.279641	0.180104	0.241385	0.166143		1.46801	0.785836	1	1.28359	0.60946		-0.65	-0.14	0.05	-0.05	-0.86		0.17	0.79	0.3
	KHK	7210148	-0.210235	0.0627256	-0.0744002	0.0448451	-0.104418			0.0691932	0.0566629	0.0642004	0.0559766	0.0605869		0.910143	1.09971	1	1.08617	0.979408		-0.65	-0.14	0.05	-0.05	-0.86		0.66	0.23	0.5
KIAA0999	KIAA0999	1240091	2.77832	3.35782	4.05075	3.13962	4.19412			0.125023	0.229767	0.222405	0.141533	0.15688		0.669192	1	1.61656	0.859636	1.78546		0.74	-0.29	0.33	-1.43	-2.42		-0.46	0.43	-0.6
KIAA1804	KIAA1804	4220056	0.980492	1.3992	0.808147	1.37677	-0.0588465			0.362857	0.432226	0.287653	0.442984	0.255685		1	1.33673	0.887399	1.31611	0.48655		0.3	-0.22	0.02	0.2	0.74		-0.79	0.11	-0.7
KIF13B	KIF13B	3840619	0.83436	1.73127	2.85865	2.27703	1.52443			0.214904	0.0264374	0.203478	0.207909	0.112901		0.537037	1	2.18462	1.45979	0.866432		0.65	-0.09	0.97	0.57	0.49		0.51	0.38	0.3
KIT	KIT	2350441	-0.251782	-0.379865	-0.649143	-0.535111	-0.476595			0.0746929	0.115532	0.0869816	0.152143	0.11074		1.16863	1.06935	0.887274	0.960252	1		0.54	-0.68	-0.31	-0.14	0.56		0.37	0.54	0.2
KSR2	KSR2	1090437	-0.0278534	-0.226928	-0.413251	-0.00880305	-0.262495			0.342267	0.162791	0.0702691	0.20754	0.032058		1.14796	1	0.878843	1.16322	0.975648		0.54	-0.65	-1.25	-0.06	0.08		0.79	0.11	0.5
	KSR2	3930709	-0.0688508	0.0886184	0.0577675	0.134049	-0.0830468			0.0461204	0.0556582	0.0421428	0.0590588	0.0504351		0.915976	1.02161	1	1.0543	0.907007		0.54	-0.65	-1.25	-0.06	0.08		-0.54	0.35	-0.5
	KSR2	4730544	0.229724	0.292007	0.33661	0.0466402	0.471837			0.0500822	0.183232	0.0236949	0.113317	0.139138		0.957747	1	1.0314	0.843601	1.13275		0.54	-0.65	-1.25	-0.06	0.08		-0.17	0.78	-0.2
LATS1	LATS1	1030484	0.0928243	-0.0778226	0.0557887	-0.22493	-0.0939583			0.0538285	0.0315964	0.0626812	0.129907	0.0900403		1.12556	1	1.09704	0.90306	0.988878		-1.03	0.6	0.37	-0.1	0.1		-0.37	0.54	-0.1
LATS2	LATS2	1170301	1.86956	1.03001	1.58895	0.761499	1.96149			0.0389068	0.304125	0.0586257	0.0794548	0.140723		1.21471	0.678801	1	0.563525	1.29463		-0.06	0.81	0.27	1.15	0.56		-0.79	0.12	-0.7
LCK	LCK	2230661	-0.0870078	-0.147032	-0.107995	-0.0868711	-0.0403352			0.0400831	0.151112	0.0546495	0.118135	0.173984		1	0.959248	0.985558	1.00009	1.03288		-0.79	-0.87	-0.16	-0.56	0.15		0.71	0.18	0.7
LCP2	LCP2	6020768	-0.298472	-0.0935561	-0.345252	-0.186236	-0.109378			0.119697	0.164429	0.132691	0.165086	0.0303059		0.925153	1.06635	0.895636	1	1.05472		0.33	-1.04	0.81	-0.15	0.74		-0.56	0.33	-0.7
LIMK1	LIMK1	1010577	-0.0236489	-0.0875807	-0.128561	-0.352185	-0.117354			0.101999	0.113056	0.194492	0.168383	0.136625		1.06711	1.02085	0.992262	0.849785	1		-0.1	-1.03	-0.46	-1.04	0.39		0.5	0.39	0.5
	LIMK1	5690632	3.99763	4.25859	4.21349	4.66133	4.90549			0.069721	0.0350465	0.0428057	0.120932	0.0586613		0.834533	1	0.96922	1.32202	1.5658		-0.1	-1.03	-0.46	-1.04	0.39		0.31	0.61	0
LIMK2	LIMK2	3840475	0.0851306	0.127138	0.0867961	0.0844126	-0.0847134			0.137506	0.0518059	0.241171	0.0387683	0.201218		1	1.02955	1.00116	0.999502	0.888939		0.38	-1.44	0.62	0.2	0.36		-0.44	0.46	-0.1
	LIMK2	4670315	0.615309	0.185401	0.972331	0.47334	0.221362			0.124174	0.343192	0.227155	0.171051	0.220748		1.10341	0.819071	1.41322	1	0.839744		0.38	-1.44	0.62	0.2	0.36		0.61	0.27	0.9
	LIMK2	5390349	0.628812	0.285403	0.933176	0.265815	0.351376			0.201678	0.0516926	0.214766	0.255052	0.168598		1.21204	0.955301	1.49672	0.942419	1		0.38	-1.44	0.62	0.2	0.36		0.54	0.34	0.9
LMTK2	LMTK2	4050040	1.83883	1.6814	1.01885	0.899666	0.659702			0.0695093	0.0906919	0.0575574	0.00785796	0.167529		1.76538	1.58288	1	0.92071	0.779627		0.76	-1.28	0.48	0.33	0.57		-0.34	0.57	0.1
LMTK3	LMTK3	290491	5.98015	2.27476	1.16624	3.09414	2.49627			0.14099	0.363998	0.2	0.0934228	0.222893		11.188	0.857663	0.39776	1.51348	1		-2.24	-2.73	-3.6	-2.19	-0.07		0.01	0.99	0.6
LRRK1	LRRK1	2100709	-0.64191	-0.397655	-0.73543	-0.0579411	-0.12663			0.00741805	0.200916	0.263587	0.0333646	0.100486		0.844252	1	0.791261	1.26551	1.20666		-0.32	-0.7	0.38	0.63	0.38		0.44	0.46	0.6
	LRRK1	2480468	0.0271357	0.918314	1.17301	1.8593	1.71765			0.10089	0.254925	0.224135	0.299454	0.200222		0.451915	0.838162	1	1.60914	1.45865		-0.32	-0.7	0.38	0.63	0.38		0.78	0.12	0.9
	LRRK1	4260603	-0.214363	-0.213754	-0.0542756	-0.0945943	-0.270745			0.109625	0.0847238	0.0545714	0.0572668	0.17341		0.999578	1	1.11688	1.0861	0.961266		-0.32	-0.7	0.38	0.63	0.38		0.49	0.4	0.1
LTK	LTK	1570730	0.0370093	0.200607	0.321068	0.0697407	-0.183365			0.0698071	0.135244	0.0612905	0.0470491	0.111823		0.977568	1.09495	1.1903	1	0.839088		0.07	-1.59	-0.84	0.3	-0.03		-0.64	0.24	-0.5
	LTK	5290360	0.0810327	-0.10288	-0.230067	-0.0937267	0.0105998			0.017215	0.241009	0.040848	0.174446	0.133546		1.12878	0.993676	0.909825	1	1.07499		0.07	-1.59	-0.84	0.3	-0.03		0.53	0.36	0.6
LYK5	LYK5	2970196	-0.112803	-0.300421	-0.102501	0.196984	-0.0535011			0.352131	0.21699	0.203233	0.0501254	0.0948211		0.992885	0.871807	1	1.2307	1.03455		-0.62	0.09	0.03	-0.06	-1.06		-0.06	0.93	-0.5
	LYK5	5890010	4.71126	3.56121	3.76466	4.52321	3.961			0.081987	0.136613	0.0351006	0.0657132	0.127588		1.68209	0.757965	0.872757	1.47653	1		-0.62	0.09	0.03	-0.06	-1.06		-0.27	0.66	-0.7
LYN	LYN	6650215	-0.113958	4.22736	4.09053	4.20267	5.23214			0.167187	0.112208	0.0586033	0.202145	0.14216		0.050184	1.01726	0.925216	1	2.04128		-1.43	-1.75	-1.03	-0.01	0.25		0.68	0.2	0.4
MAK	MAK	3120215	0.00515377	0.190506	0.161239	-0.0220293	0.0327079			0.152294	0.131493	0.0481756	0.128251	0.0561677		0.981082	1.11558	1.09318	0.96277	1		0.85	0.12	-0.29	0.73	-0.65		-0.45	0.45	-0.5
MALT1	MALT1	4250301	1.29222	1.36169	2.67473	1.80198	3.34373			0.0330705	0.146064	0.0737673	0.12685	0.093507		0.702341	0.736987	1.83116	1	2.91147		0.54	-0.22	0.7	0.67	-0.19		-0.31	0.61	0.2
MAP2K1	MAP2K1	4490292	4.562	3.98946	4.41962	4.43415	4.13475			0.143528	0.254598	0.130519	0.136684	0.10041		1.10372	0.742176	1	1.01012	0.820812		-0.22	-0.08	-1.84	0.49	0.3		-0.25	0.68	-0.1
MAP2K1IP1	MAP2K1IP1	3940356	4.64372	4.16221	4.26249	3.85607	4.76076			0.0984511	0.191422	0.208585	0.110663	0.175054		1.30245	0.932852	1	0.754492	1.41252		0.09	-0.65	-0.8	-0.32	-2.8		-0.53	0.36	-0.4
MAP2K2	MAP2K2	1570072	1.91457	1.92671	2.25399	1.8268	2.27639			0.201035	0.270597	0.341285	0.321857	0.338018		0.991621	1	1.25465	0.933091	1.27427		0.82	-0.36	0.21	0.75	-0.36		-0.54	0.35	-0.6
MAP2K3	MAP2K3	60767	0.0156108	0.0809279	-0.469826	-0.344764	-0.195433			0.17956	0.0520213	0.161677	0.123788	0.121743		1.15753	1.21114	0.826798	0.901668	1		-1.92	-1.48	-0.84	-0.34	-0.05		-0.68	0.21	-0.5
	MAP2K3	3190477	3.13396	4.23716	2.92379	3.53962	4.04309			0.155629	0.0519307	0.1378	0.152927	0.186746		0.754891	1.62174	0.652554	1	1.41762		-1.92	-1.48	-0.84	-0.34	-0.05		0.18	0.77	0.2
	MAP2K3	4150632	-0.127123	-0.0305823	-0.0713767	0.0281157	0.106353			0.0315882	0.122652	0.106125	0.0463642	0.136455		0.935273	1	0.97212	1.04153	1.09957		-1.92	-1.48	-0.84	-0.34	-0.05		0.88	0.05	0.9
	MAP2K3	4290524	0.383165	1.17096	0.498615	0.283494	0.644446			0.238538	0.455951	0.1609	0.255545	0.429735		0.923094	1.59366	1	0.861474	1.10637		-1.92	-1.48	-0.84	-0.34	-0.05		-0.26	0.67	0
	MAP2K3	4610661	-0.0733486	-0.0205279	-0.0447866	-0.00180079	-0.0631579			0.0179898	0.230483	0.0543218	0.0776831	0.00316241		0.980397	1.01696	1	1.03024	0.987347		-1.92	-1.48	-0.84	-0.34	-0.05		0.26	0.67	0.3
	MAP2K3	4640131	0.41525	1.38115	0.72388	0.50772	0.814494			0.214357	0.56999	0.23269	0.166353	0.329067		0.807408	1.5771	1	0.860854	1.06482		-1.92	-1.48	-0.84	-0.34	-0.05		-0.16	0.8	0.3
	MAP2K3	5390561	0.126146	0.710732	0.428101	0.323021	0.540915			0.113218	0.286749	0.11897	0.183008	0.0584779		0.811152	1.21641	1	0.929753	1.08133		-1.92	-1.48	-0.84	-0.34	-0.05		0.21	0.74	0.3
MAP2K4	MAP2K4	6350309	2.5539	2.83895	3.24625	3.40367	3.63935			0.147871	0.107998	0.2241	0.200018	0.19354		0.618845	0.754036	1	1.11529	1.31321		1.08	0.91	0.46	0.84	0.52		-0.76	0.13	-0.7
MAP2K5	MAP2K5	1710368	0.0793601	0.215487	0.230642	0.0950713	0.0916159			0.109475	0.0797633	0.0292676	0.0641118	0.083041		0.989169	1.08705	1.09853	1	0.997608		0.4	0.51	0.38	0.78	0.27		-0.09	0.89	0.1
	MAP2K5	6860201	2.25683	1.46751	1.74634	2.04509	3.08116			0.196398	0.322063	0.205802	0.235245	0.168337		1.15808	0.670084	0.812953	1	2.05063		0.4	0.51	0.38	0.78	0.27		-0.52	0.37	-0.5
MAP2K6	MAP2K6	540739	0.471601	0.832918	0.633688	0.458035	0.437688			0.0266991	0.11239	0.0521094	0.0755255	0.0790134		1	1.2846	1.1189	0.990641	0.976767		-2.34	-1.69	0.63	0.64	-1.25		-0.12	0.85	-0.3
	MAP2K6	1440438	-0.425648	-0.0943614	-0.0945885	-0.0458614	-0.261507			0.190395	0.0827273	0.166967	0.16281	0.123505		0.794952	1.00016	1	1.03435	0.890743		-2.34	-1.69	0.63	0.64	-1.25		0.76	0.14	0.7
	MAP2K6	4200605	-0.291693	1.73108	0.47349	1.56895	-0.204571			0.205828	0.562997	0.0783422	0.447272	0.126378		0.588379	2.39096	1	2.13682	0.625005		-2.34	-1.69	0.63	0.64	-1.25		0.26	0.68	0.4
MAP2K7	MAP2K7	1570392	0.848794	1.15136	0.994516	0.741449	0.881317			0.160748	0.0338473	0.15151	0.129153	0.0698723		0.977709	1.20585	1.08162	0.907602	1		0.08	-0.95	-0.49	-1.04	0.16		-0.25	0.69	0.1
MAP3K1	MAP3K1	520373	2.9262	2.23387	4.81925	1.25493	2.25659			0.258598	0.279229	0.244796	0.215652	0.269779		1.59064	0.984372	5.90792	0.499424	1		0.72	0.48	0.09	0.69	0.61		-0.9	0.04	-0.3
MAP3K10	MAP3K10	7610520	0.425614	0.204567	0.190372	0.932364	0.327645			0.199453	0.049934	0.375759	0.241121	0.161613		1.07027	0.918227	0.909237	1.52068	1		0.72	-1.47	-0.72	-0.38	-0.47		0.29	0.63	0.8
MAP3K11	MAP3K11	6100707	2.57954	1.94358	2.3196	2.29036	2.30753			0.270264	0.417031	0.135467	0.0463708	0.151241		1.20748	0.77703	1.0084	0.988168	1		-1.17	-0.94	-0.42	-0.15	0.43		-0.12	0.85	-0.3
MAP3K12	MAP3K12	6100717	0.550998	1.05785	1.08578	1.718	2.64826			0.0103642	0.0733708	0.17204	0.150276	0.0976298		0.690262	0.980826	1	1.54995	2.9536		-0.11	0.22	-0.2	-0.87	-0.66		-0.65	0.24	-0.8
MAP3K13	MAP3K13	870477	-0.0297309	-0.189411	-0.425999	0.161612	-0.124525			0.26282	0.182862	0.155882	0.138594	0.0804392		1.06791	0.956021	0.811423	1.21937	1		0.85	0.19	0.32	0.82	0.14		0.7	0.19	0.5
MAP3K14	MAP3K14	6380112	1.02257	1.43294	1.57478	1.34645	1.28882			0.0951333	0.205705	0.0745372	0.107917	0.183338		0.798922	1.06179	1.17148	1	0.960844		0.12	-1.04	-0.72	-0.04	0		-0.76	0.13	-0.9
MAP3K2	MAP3K2	2320296	2.51262	1.2085	1.59375	2.24338	2.47036			0.0783484	0.312638	0.121027	0.0324199	0.13826		1.20517	0.488054	0.637443	1	1.17038		-0.32	-0.12	0.36	0.79	0.96		0.27	0.66	0
	MAP3K2	4640524	-0.523227	-0.693524	-0.460838	-0.151297	-0.515956			0.183587	0.317055	0.0201813	0.22845	0.143411		0.994972	0.884192	1.03894	1.28758	1		-0.32	-0.12	0.36	0.79	0.96		0.56	0.32	0.6
MAP3K3	MAP3K3	3990520	1.00079	0.516276	0.632239	0.631126	0.774725			0.207556	0.129848	0.160106	0.0779639	0.0974581		1.29106	0.922766	1	0.999229	1.10381		0	-0.21	-0.33	0.67	-0.96		-0.09	0.88	-0.2
MAP3K4	MAP3K4	3520719	0.100828	-0.129181	-0.0746248	0.142141	-0.220973			0.0661433	0.165116	0.146184	0.0522603	0.122474		1.12932	0.96289	1	1.16213	0.903535		0.62	-0.05	0.58	0.72	0.07		0.84	0.07	0.9
	MAP3K4	7320594	3.08798	2.73498	3.66635	2.48881	2.00683			0.159035	0.148741	0.0340229	0.144702	0.230349		1.27721	1	1.90708	0.843131	0.603677		0.62	-0.05	0.58	0.72	0.07		0.44	0.46	0.1
MAP3K5	MAP3K5	5390494	2.30879	1.16685	0.301069	1.47412	2.32164			0.143559	0.352493	0.163504	0.176893	0.0859273		1.78345	0.808168	0.443483	1	1.7994		0.77	-0.01	0.45	0.79	0.34		0.29	0.64	0.1
MAP3K6	MAP3K6	1940487	3.62229	2.87412	3.58339	1.99275	3.17679			0.0395567	0.157632	0.00562442	0.16827	0.0568954		1.36179	0.810752	1.32556	0.440116	1		0.12	0.65	0.13	0.81	0.4		-0.99	0	-1
MAP3K7	MAP3K7	5420731	4.27981	3.6262	4.08617	3.80125	4.35695			0.0774789	0.0526515	0.0761211	0.096431	0.070969		1.14364	0.727002	1	0.820789	1.20646		-0.33	-0.06	0.2	0.66	-0.05		-0.49	0.4	-0.2
MAP3K8	MAP3K8	5310079	1.02936	3.03871	3.59554	3.87907	3.24033			0.12317	0.116835	0.137473	0.251158	0.156135		0.21599	0.869573	1.27917	1.55697	1		-0.94	0.63	-0.33	0.51	0.26		0.64	0.24	0.3
MAP3K9	MAP3K9	1170139	1.88769	1.68958	2.04547	1.2085	1.75731			0.148272	0.349728	0.258035	0.250672	0.124698		1.09459	0.95414	1.22108	0.683585	1		-1.23	-0.98	-0.36	-0.19	-1.62		-0.28	0.65	-0.3
MAP4K1	MAP4K1	3420630	0.253813	0.281177	0.0188099	0.664758	-0.0279667			0.0598616	0.198638	0.0672721	0.0780449	0.139226		1	1.01915	0.849683	1.32956	0.822576		-1.98	0.73	-1.07	-1.85	0.6		-0.5	0.39	-0.2
MAP4K2	MAP4K2	5050639	4.49704	5.29985	4.83497	4.6655	4.67226			0.0574467	0.158369	0.0820139	0.0369114	0.0049985		0.885634	1.54499	1.11939	0.995324	1		-0.5	-0.03	-0.25	-0.48	-0.8		0.8	0.11	0.7
MAP4K3	MAP4K3	870095	2.24305	1.41113	2.64203	2.004	2.59906			0.422993	0.212385	0.465113	0.454271	0.55103		1	0.56178	1.31858	0.847301	1.27989		0.42	-0.06	0.47	0.59	-0.58		-0.13	0.84	0
MAP4K4	MAP4K4	2450170	1.80226	0.824564	2.01619	2.72097	3.44225			0.0772646	0.153036	0.102206	0.262089	0.216167		0.862186	0.437809	1	1.62989	2.68712		0.62	1	0.73	0.88	1.55		0.77	0.13	0.4
	MAP4K4	2900400	-0.170293	-0.411449	-0.32629	-0.332952	-0.238368			0.188728	0.14211	0.118726	0.0656623	0.143554		1.11419	0.94268	1	0.995393	1.06284		0.62	1	0.73	0.88	1.55		-0.04	0.95	-0.4
MAP4K5	MAP4K5	2260497	3.1366	3.57818	4.3276	3.41497	4.04637			0.124694	0.199441	0.120454	0.0469433	0.135157		0.736327	1	1.68111	0.893032	1.38337		-0.06	-0.13	0.5	0.23	0.3		0.82	0.09	0.7
MAPK1	MAPK1	520333	2.40115	2.50201	3.68211	1.60546	1.68058			0.0800192	0.0662011	0.110132	0.178085	0.168943		1	1.07241	2.43	0.576069	0.60686		-0.94	-0.31	-0.23	-0.72	-1.17		0.72	0.17	0.7
	MAPK1	1410347	0.697918	1.31764	1.67294	1.11266	0.922103			0.0969835	0.135637	0.0582743	0.0946043	0.0737599		0.750153	1.15267	1.47455	1	0.876267		-0.94	-0.31	-0.23	-0.72	-1.17		0.87	0.05	0.9
	MAPK1	5090400	2.14735	2.28076	2.76028	1.44611	1.53734			0.321651	0.336084	0.240453	0.332521	0.302838		1	1.09688	1.52936	0.61504	0.65519		-0.94	-0.31	-0.23	-0.72	-1.17		0.77	0.13	0.7
MAPK10	MAPK10	240451	-0.0378076	-0.297654	0.578844	-0.0756314	0.187095			0.123968	0.200931	0.0394434	0.070254	0.0916046		1	0.835177	1.53331	0.974123	1.1687		-0.78	-0.61	0.55	0.74	-0.48		0.47	0.43	0.2
	MAPK10	6620608	-0.0570833	0.298917	0.307052	-0.269189	0.133099			0.0601981	0.165585	0.0738671	0.153262	0.0651906		0.876495	1.1218	1.12814	0.756657	1		-0.78	-0.61	0.55	0.74	-0.48		-0.22	0.72	-0.1
	MAPK10	6760408	-0.243749	-0.429658	-0.23771	-0.283035	-0.349696			0.0635959	0.154604	0.149754	0.0916273	0.17873		1.02761	0.903363	1.03192	1	0.954845		-0.78	-0.61	0.55	0.74	-0.48		0.44	0.46	0.2
MAPK11	MAPK11	3120475	0.347032	0.20935	0.492718	0.16453	0.748468			0.0495014	0.111688	0.0211274	0.0274804	0.157638		1	0.908978	1.10626	0.881173	1.32082		-0.77	0.06	-0.77	-1.37	-1.58		-0.52	0.37	-0.3
	MAPK11	3800288	-0.145352	-0.398882	-0.208324	-0.135155	0.0452394			0.0751752	0.00318836	0.13887	0.102428	0.0685231		1	0.838842	0.95729	1.00709	1.14123		-0.77	0.06	-0.77	-1.37	-1.58		-0.93	0.02	-1
MAPK12	MAPK12	1400370	1.15458	1.63452	1.89253	1.19539	1.96439			0.180898	0.212139	0.085071	0.129185	0.0754627		0.71701	1	1.19583	0.737577	1.2569		-1.22	-0.81	-1.5	-0.65	-0.14		0.2	0.75	0.3
MAPK13	MAPK13	4070367	5.37405	0.438363	0.797556	0.0792575	0.294047			0.137306	0.179301	0.0603134	0.108758	0.0908285		30.6047	1	1.28271	0.779648	0.904808		1.15	0.86	0.34	0.55	0.51		0.81	0.1	0.3
MAPK14	MAPK14	3610338	0.0861838	0.173325	0.216272	0.187133	-0.0544589			0.0412774	0.214921	0.115797	0.0760718	0.060163		0.941386	1	1.03022	1.00962	0.853946		0.38	-0.84	-0.06	-0.08	-0.27		-0.12	0.85	0.2
	MAPK14	6280427	0.782433	0.911951	0.751633	0.190793	0.718857			0.283656	0.28175	0.244682	0.245887	0.280996		1.02158	1.11753	1	0.677907	0.977537		0.38	-0.84	-0.06	-0.08	-0.27		-0.31	0.61	-0.1
	MAPK14	6860717	1.00432	1.05882	0.838914	0.337514	0.672851			0.374412	0.4628	0.377197	0.280472	0.42705		1.12148	1.16466	1	0.706421	0.891272		0.38	-0.84	-0.06	-0.08	-0.27		-0.17	0.78	-0.1
MAPK3	MAPK3	4920376	5.79469	5.04026	5.37102	5.10296	5.829			0.242048	0.058381	0.0632282	0.129352	0.106009		1.34134	0.795119	1	0.830437	1.37362		-1.66	-0.32	-0.24	0.37	1.38		-0.01	0.98	0.3
MAPK4	MAPK4	4120601	0.140639	-0.179638	0.242915	0.194583	0.118562			0.013413	0.187111	0.102016	0.269004	0.171146		1	0.800916	1.07347	1.0381	0.984814		-0.45	-0.02	0.02	-0.24	-0.5		-0.21	0.73	0.4
MAPK6	MAPK6	1110288	5.81743	3.89162	4.65955	4.95617	5.30532			0.115331	0.0708117	0.100878	0.17683	0.103217		1.81662	0.47812	0.814154	1	1.27381		-0.09	-0.62	-0.41	0.05	-0.75		0.38	0.53	0.2
MAPK7	MAPK7	3870372	1.62934	1.40584	1.72239	1.76249	0.907623			0.341552	0.358818	0.262163	0.267561	0.341061		1	0.856485	1.06662	1.09669	0.606377		0.51	-0.12	-0.38	0.38	0.99		-0.59	0.29	-0.5
	MAPK7	4060431	-0.107981	-0.200772	-0.157569	-0.0739267	-0.075529			0.213034	0.154171	0.0535524	0.204943	0.054016		1	0.937707	0.966212	1.02389	1.02275		0.51	-0.12	-0.38	0.38	0.99		0.81	0.1	0.6
MAPK8	MAPK8	3390086	0.235799	0.299702	0.510364	0.230465	0.324169			0.114522	0.123283	0.057047	0.0790585	0.148974		0.956672	1	1.15722	0.953142	1.0171		0.75	0.75	0.3	-0.5	-0.08		0.09	0.88	0.1
MAPK8IP1	MAPK8IP1	6770563	0.233058	0.185716	1.20343	0.373947	0.372259			0.136937	0.195264	0.210918	0.0376861	0.234206		0.908022	0.878709	1.77913	1.00117	1		-0.8	-0.83	0.33	0.85	0.95		0.29	0.64	0.6
MAPK8IP2	MAPK8IP2	3440711	0.336837	0.1244	0.569691	0.281018	0.597582			0.114197	0.0821648	0.0814081	0.0490903	0.172759		1	0.863078	1.17516	0.962048	1.1981		-0.57	-0.77	-1.63	-0.7	-0.23		-0.15	0.81	0.4
	MAPK8IP2	7610538	0.146962	0.181876	0.176921	0.104497	0.287224			0.0696707	0.0937789	0.0475455	0.100234	0.0552758		0.979448	1.00344	1	0.951039	1.07946		-0.57	-0.77	-1.63	-0.7	-0.23		0.36	0.55	0.2
MAPK8IP3	MAPK8IP3	6960274	1.62757	2.3596	1.84326	2.03599	2.38428			0.283687	0.506456	0.33853	0.260082	0.251073		0.753446	1.25146	0.87495	1	1.27305		0.79	0.05	0.37	0.74	0.21		-0.8	0.11	-0.8
MAPK9	MAPK9	1410079	5.14126	3.66067	3.99677	3.50741	3.93389			0.246476	0.173452	0.251372	0.206081	0.263089		2.30917	0.827471	1.04454	0.744076	1		1.26	0.99	0.52	0.55	0.72		0.76	0.14	0.3
MAPKAPK2	MAPKAPK2	580717	-0.288893	-0.311066	-0.309627	-0.12454	-0.235542			0.108444	0.107515	0.108849	0.0948522	0.0910193		1	0.984748	0.985731	1.12066	1.03767		0.71	-0.24	0.64	-0.15	-1.35		-0.34	0.58	-0.1
	MAPKAPK2	3930678	3.16096	2.8866	2.78387	2.76373	2.44908			0.149761	0.209684	0.111611	0.0583921	0.0636953		1.29872	1.07381	1	0.986136	0.7929		0.71	-0.24	0.64	-0.15	-1.35		0.8	0.1	0.7
MAPKAPK3	MAPKAPK3	5270242	4.18661	5.01988	4.79431	3.65709	3.45609			0.0623865	0.173116	0.147163	0.0410491	0.0677687		1	1.78172	1.52383	0.692784	0.602687		0.49	-0.55	0.28	-0.12	0.42		-0.53	0.36	-0.5
MAPKAPK5	MAPKAPK5	7050678	2.92002	2.48639	2.85173	2.46983	2.5822			0.118056	0.0449963	0.0916565	0.0729442	0.0754403		1.26385	0.935745	1.20542	0.925069	1		0.64	0.34	0.66	-0.87	-0.38		0.76	0.14	0.8
MARK1	MARK1	4480475	-0.189087	1.09691	-0.198011	-0.316872	-0.226025			0.0785736	0.262901	0.189322	0.050685	0.100149		1.0062	2.45364	1	0.920915	0.980769		1.07	-0.77	0.7	1.17	-0.28		-0.75	0.14	-0.6
MARK2	MARK2	1340079	0.565951	0.0663977	0.376401	0.217047	0.414647			0.0475907	0.353935	0.0574178	0.11202	0.0466865		1.14041	0.80664	1	0.895426	1.02686		1.29	-0.53	0.28	-1.63	0.74		0.82	0.09	0.9
	MARK2	7550192	0.207483	0.119397	0.324174	0.178213	0.109334			0.0762895	0.0847403	0.12063	0.101046	0.0342675		1.0205	0.960052	1.10647	1	0.953378		1.29	-0.53	0.28	-1.63	0.74		0.15	0.81	0.1
MARK3	MARK3	1580296	2.22182	1.51315	2.09849	1.8424	2.11326			0.109097	0.0782696	0.116699	0.0411652	0.16341		1.08925	0.666493	1	0.837353	1.01029		0.54	-1.21	-0.46	-1.77	-1.28		0.65	0.24	0.5
MARK4	MARK4	3520253	-0.110278	-0.326106	-0.1503	0.223943	-0.0414918			0.0919355	0.0667961	0.189826	0.179833	0.0360081		1	0.861052	0.97264	1.2607	1.04883		-1.34	-0.16	-0.2	-0.82	-0.11		-0.36	0.55	-0.2
MAST2	MAST2	1980095	1.75776	1.58503	1.77246	1.60227	1.42663			0.164608	0.170379	0.207197	0.211826	0.235467		1.1138	0.988125	1.12521	1	0.885376		-0.15	-0.89	-0.01	0.2	-1.98		0.8	0.1	0.7
MAST3	MAST3	2030136	2.03357	1.76478	1.35355	1.21153	1.26164			0.0696323	0.162803	0.167215	0.133258	0.128574		1.60217	1.32982	1	0.906251	0.938279		-0.01	-0.15	-1.05	-0.8	-0.26		0.72	0.17	0.7
MASTL	MASTL	3190039	3.20636	2.7178	2.82224	2.46598	1.87952			0.156869	0.0816204	0.137197	0.136342	0.120878		1.40304	1	1.07508	0.839835	0.559308		-0.35	-4.93	0.24	-1.15	-1		0.13	0.84	0.5
MATK	MATK	3370397	-0.0928407	0.170293	-0.0607585	-0.098375	0.0101836			0.0609179	0.0622808	0.0815219	0.0748957	0.0326918		0.978008	1.17369	1	0.974263	1.0504		1.8	-1.19	0.35	-0.1	0.46		-0.74	0.15	-0.3
	MATK	7650424	0.690993	0.513209	-0.328652	-0.108445	0.145032			0.184677	0.241206	0.0509689	0.0839012	0.285453		1.45999	1.29072	0.720124	0.838873	1		1.8	-1.19	0.35	-0.1	0.46		0.24	0.7	0.3
MBIP	MBIP	290253	2.53926	3.55117	3.1734	2.51894	2.67048			0.145598	0.241909	0.181706	0.229407	0.0979607		0.913061	1.84126	1.41708	0.900286	1		0.91	0.06	0.85	0.78	0.87		-0.85	0.07	-0.4
MELK	MELK	5570477	4.96509	4.51511	5.0218	4.71857	3.23749			0.15665	0.122922	0.0787229	0.116067	0.114276		1.18635	0.86847	1.2339	1	0.358221		0.46	0.28	0.11	-1.47	0.33		-0.14	0.82	-0.2
MERTK	MERTK	6420161	0.356761	0.52717	1.98048	0.514248	0.193778			0.0624365	0.0912272	0.0415585	0.0554591	0.0792667		0.896586	1.009	2.76298	1	0.800809		0.6	-0.56	-0.39	-0.38	1.1		-0.45	0.45	-0.9
MET	MET	1940731	2.5149	3.07179	2.44105	3.75881	4.89648			0.148538	0.181441	0.245448	0.122336	0.148563		0.679764	1	0.645845	1.60995	3.54232		0.84	0	0.55	0.49	0.87		0.4	0.5	0.2
MGC16169	MGC16169	6510600	2.75331	0.938607	2.55551	1.36083	2.06636			0.0599219	0.140781	0.0526881	0.0447906	0.0505792		1.60988	0.457628	1.40361	0.613216	1		0.16	-0.29	0.15	-0.59	0.6		0.6	0.29	0.6
MGC42105	MGC42105	6840128	-0.191274	-0.543643	-0.305221	-0.402345	-0.169602			0.0554504	0.221753	0.0405025	0.145459	0.0358325		1.08218	0.847672	1	0.934894	1.09856		0.4	1.07	0.62	1	1.29		-0.24	0.7	0
MKNK1	MKNK1	460630	3.36533	3.09504	3.11503	2.81333	3.65167			0.15023	0.201569	0.140855	0.0721112	0.113599		1.18946	0.986243	1	0.811295	1.45059		1.08	-0.56	0.31	0.41	-0.25		-0.1	0.87	0
	MKNK1	1400253	0.124864	-0.242278	-0.0319912	-0.187823	0.139438			0.157032	0.0792006	0.129472	0.136394	0.157822		1.11485	0.864365	1	0.897615	1.12617		1.08	-0.56	0.31	0.41	-0.25		0.41	0.49	0.3
MKNK2	MKNK2	2320035	1.53788	1.07698	1.5722	0.75633	1.46681			0.34825	0.297142	0.325134	0.170733	0.286635		1.0505	0.763222	1.07579	0.611119	1		-1	0.59	0.63	-0.3	0.68		0.06	0.92	0.2
MOS	MOS	6330259	1.66489	1.87175	1.58778	1.86041	1.83194			0.0973667	0.149658	0.115085	0.0952858	0.0307691		0.890662	1.02798	0.844309	1.01993	1		0.11	0.05	0.78	0.09	0.67		-0.48	0.42	-0.9
MPP1	MPP1	360639	0.00275996	0.788704	0.597923	2.15933	1.53952			0.0745418	0.177092	0.197774	0.093541	0.0286611		0.579972	1	0.876131	2.58584	1.68275		0.26	-0.01	-0.47	-0.87	0.09		-0.69	0.2	-0.6
MPP2	MPP2	3140209	0.881126	0.997285	0.859295	0.804271	1.10786			0.399708	0.361719	0.379426	0.313228	0.408393		1	1.08385	0.984982	0.948122	1.17019		-1.48	-0.33	-1.32	-0.29	0.01		0.57	0.32	0.3
MPP3	MPP3	1470047	2.64315	1.20061	0.309401	1.33731	1.3388			0.192864	0.401381	0.0464771	0.188553	0.164705		2.47228	0.909598	0.490419	1	1.00103		0.27	-0.63	-0.25	-0.13	-0.53		0.75	0.15	0.5
MPZL1	MPZL1	1710438	2.54995	3.92587	4.00029	4.18991	4.45507			0.110456	0.0928711	0.0440996	0.161526	0.103045		0.365935	0.94972	1	1.14046	1.37057		2.1	-0.25	0.64	-0.04	1.21		-0.53	0.36	-0.1
	MPZL1	2490328	1.83715	2.81413	2.12315	2.81675	2.88046			0.259341	0.419643	0.318759	0.346968	0.371878		0.508043	1	0.619435	1.00182	1.04705		2.1	-0.25	0.64	-0.04	1.21		-0.64	0.24	-0.3
MRC2	MRC2	7380136	-0.0385926	0.0522498	-0.1659	0.270913	1.2242			0.0197541	0.293469	0.187285	0.413207	0.545782		0.938974	1	0.859667	1.16366	2.25317		-0.56	0.53	-2.78	-1.88	-1.84		-0.2	0.74	0.2
MST1R	MST1R	5910564	0.642831	0.12308	0.276747	0.628891	2.60292			0.0407537	0.275468	0.0342814	0.127896	0.096863		1.00971	0.704264	0.783419	1	3.92863		-1.89	-2.65	-2.24	-1.41	-2.12		0.02	0.97	0.6
MST4	MST4	3170722	5.41694	5.30445	2.68296	3.90725	5.0089			0.0995848	0.0764532	0.0827264	0.0344175	0.157823		1.32688	1.22735	0.199444	0.465983	1		1.62	0.85	0.59	0.58	0.8		0.76	0.14	0.9
MUSK	MUSK	5050201	-0.17751	-0.536585	-0.189461	-0.225456	-0.124874			0.14153	0.218521	0.158247	0.150792	0.112176		1.00832	0.78615	1	0.975359	1.04579		-1.12	-0.94	-0.81	-0.66	-0.43		0.39	0.52	0.3
MVD	MVD	3390743	2.48095	1.1841	1.21106	1.19425	2.10201			0.231822	0.0570977	0.112247	0.0062545	0.131626		2.41144	0.981489	1	0.988414	1.8544		-1.95	-0.4	0.13	-0.91	-0.11		-0.64	0.25	-0.2
MVK	MVK	6660133	1.79276	1.04686	0.783773	1.09007	1.3705			0.0796263	0.0683134	0.0312213	0.103053	0.0598629		1.62755	0.970498	0.808717	1	1.21456		0.44	1.47	0.05	-1.15	-1.6		-0.01	0.98	-0.2
MYLK	MYLK	2680220	-0.111942	-0.00128354	-0.0921016	-0.0194538	0.114278			0.135274	0.430637	0.152653	0.0892632	0.073129		0.937904	1.01267	0.950891	1	1.09713		-0.22	0.03	0.31	-0.81	0.51		0.37	0.53	0.5
	MYLK	6350608	-0.119898	0.600946	3.84816	1.21264	1.804			0.0497903	0.110617	0.27862	0.1091	0.200623		0.39707	0.654429	6.21401	1	1.50667		-0.22	0.03	0.31	-0.81	0.51		0.44	0.46	0.6
MYLK2	MYLK2	2760524	0.471051	0.86177	0.529176	0.558637	0.60247			0.197685	0.155078	0.0137756	0.144474	0.121838		0.941096	1.23382	0.979787	1	1.03085		-2.4	-1.14	-0.55	-3.15	-1.56		0.35	0.57	0.2
MYO3A	MYO3A	4920487	-0.189192	-0.294635	-0.336061	0.0271992	0.636774			0.21172	0.0612564	0.160023	0.0377605	0.104568		1	0.92952	0.903208	1.16182	1.77272		-0.8	-0.4	0.19	0.18	-1.58		-0.76	0.14	-0.7
MYO3B	MYO3B	730541	-0.153861	-0.32759	-0.44776	-0.304733	-0.136681			0.108653	0.0458635	0.127273	0.0890558	0.0935913		1.11024	0.984282	0.905617	1	1.12354		0.01	-0.11	0.27	0.49	0.68		0.24	0.7	0.5
NAGK	NAGK	3290091	3.88433	3.79329	3.12078	4.90281	4.22046			0.274123	0.3108	0.304795	0.33167	0.345009		1	0.938841	0.589044	2.02578	1.26236		-1.25	-1.26	-0.5	-4.53	-3.08		-0.97	0.01	-0.9
NBEA	NBEA	2600427	-0.152315	0.447159	1.54154	1.81985	0.807277			0.0559689	0.349635	0.30334	0.355147	0.146541		0.514202	0.779101	1.66355	2.0175	1		-0.19	0.21	1.06	0.45	-0.75		0.62	0.27	0.6
NEK1	NEK1	240347	1.26707	1.53072	1.69801	0.764985	1.40397			0.138703	0.290043	0.31244	0.162644	0.358211		0.909473	1.09183	1.22607	0.642165	1		-1.04	-0.29	-0.12	-0.81	-1.03		0.65	0.24	0.7
NEK11	NEK11	3890056	0.707657	0.36091	0.627206	0.488254	0.667368			0.0928017	0.0653789	0.0405618	0.148593	0.149548		1.05735	0.831452	1	0.908178	1.02823		-0.35	-1.1	0.14	-0.59	-1.23		0.36	0.55	0.2
	NEK11	4390139	0.982965	0.430614	0.971523	0.884263	1.23682			0.0708646	0.176191	0.180517	0.123276	0.0373176		1.00796	0.687338	1	0.941308	1.20188		-0.35	-1.1	0.14	-0.59	-1.23		0.06	0.92	-0.1
NEK2	NEK2	3610538	1.95931	2.79453	2.58293	2.13118	1.04586			0.172028	0.272644	0.252565	0.14745	0.0425851		0.887692	1.58376	1.3677	1	0.471289		-0.38	-0.84	0.26	-0.54	0.16		-0.44	0.46	-0.4
NEK3	NEK3	2640706	1.77788	1.81043	3.60612	1.7167	0.728444			0.116132	0.210069	0.0857328	0.2073	0.287731		1	1.02282	3.55105	0.958481	0.483158		-0.79	-0.66	-0.6	-0.89	-2.46		0.51	0.38	1
	NEK3	7550367	-0.0883743	0.0687913	0.167755	-0.0196397	-0.0371028			0.176645	0.027516	0.0847517	0.0227478	0.0277407		0.953474	1.06321	1.13871	1	0.987968		-0.79	-0.66	-0.6	-0.89	-2.46		0.42	0.48	0.7
NEK4	NEK4	2350349	0.438382	0.0345298	0.554853	0.198193	-0.138852			0.0479406	0.218795	0.146192	0.199392	0.150652		1.18115	0.892756	1.28046	1	0.791661		-0.38	-0.3	0.04	-0.08	0.32		-0.36	0.55	-0.3
NEK6	NEK6	1450301	2.30065	2.23318	2.41215	1.13091	3.33873			0.131058	0.210807	0.115887	0.204337	0.138453		1	0.954311	1.08035	0.444503	2.0535		-0.59	0.01	0.27	0.98	1.68		0.48	0.41	0.3
NEK7	NEK7	4880553	1.01292	0.608519	0.557137	0.600086	1.83706			0.426297	0.359008	0.444636	0.314189	0.978842		1.32354	1	0.965011	0.994172	2.3433		-0.41	-0.69	-1.49	0.77	0.62		0.52	0.37	0.4
NEK8	NEK8	2680114	2.24927	1.25544	1.1566	1.46295	0.99394			0.147455	0.116633	0.05457	0.18239	0.112752		1.99147	1	0.933786	1.1547	0.834222		-0.94	-0.84	-0.3	-1.58	1.27		-0.46	0.43	-0.9
NEK9	NEK9	2710521	-0.124498	0.162316	0.322011	0.067932	0.279794			0.107645	0.245302	0.243768	0.295042	0.215737		0.81971	1	1.11705	0.936672	1.08484		-0.85	0.33	-0.04	-0.61	1.11		0.75	0.14	0.7
NLK	NLK	3940592	1.68487	0.927209	1.42802	1.60216	0.937286			0.182008	0.215544	0.278649	0.310363	0.182808		1.19487	0.706711	1	1.1283	0.711664		-1.39	-0.26	-1.45	-0.24	-0.13		-0.6	0.29	-0.3
NME1	NME1	360114	7.98691	8.03	8.06204	7.98359	7.28727			0.134833	0.133033	0.0887877	0.0293332	0.114908		1	1.03032	1.05346	0.997702	0.615726		2.07	1.5	0.01	0.19	-0.67		0.6	0.29	0.3
	NME1	4180528	3.10209	3.7557	2.59075	2.14471	1.72347			0.179318	0.128405	0.0699778	0.294377	0.0587358		1.42538	2.24226	1	0.734057	0.548181		2.07	1.5	0.01	0.19	-0.67		0.79	0.11	0.8
NME2	NME2	460687	1.44953	-0.29383	-0.0582687	0.106455	0.0322092			0.159566	0.10292	0.081015	0.03677	0.147481		2.67089	0.797724	0.939212	1.05281	1		0.82	-0.02	0.12	0.1	0.65		0.76	0.14	0.7
	NME2	2360441	0.336553	0.131142	0.255248	0.349744	-0.0151247			0.0526432	0.178007	0.147213	0.275609	0.0719128		1.05797	0.917573	1	1.06769	0.829105		0.82	-0.02	0.12	0.1	0.65		-0.09	0.89	0
	NME2	5290079	-0.0100951	0.132711	0.122312	-0.101943	-0.0754779			0.142758	0.282452	0.0783221	0.0626464	0.0671406		1	1.10405	1.09612	0.93832	0.955692		0.82	-0.02	0.12	0.1	0.65		-0.49	0.4	-0.3
NME3	NME3	6770142	4.98709	3.81425	2.2463	3.64938	4.64164			0.175217	0.0975454	0.187452	0.23416	0.193542		2.25456	1	0.337289	0.892015	1.77448		-0.71	-1.71	-3.2	-1.07	-0.19		0.83	0.08	0.8
NME4	NME4	380372	6.04123	5.27346	5.99448	7.15479	6.16872			0.0666624	0.0771503	0.0224158	0.00695863	0.0689915		1	0.587325	0.968116	2.1638	1.09239		1.25	-1.37	0.49	0.16	1.03		0.24	0.7	0.3
NME5	NME5	2350050	-0.431069	-0.863221	-0.0521468	-0.653534	-0.482753			0.0951762	0.203722	0.08734	0.174921	0.133953		1.03647	0.768188	1.3478	0.888362	1		0.71	0.24	-1.52	0.71	1.07		-0.73	0.16	-0.3
NME6	NME6	2340537	1.64856	2.18471	2.42859	1.11324	1.95686			0.116962	0.315206	0.227323	0.0541336	0.186015		0.807594	1.17109	1.38677	0.557243	1		-0.93	0.16	-0.99	-1.66	0.97		0.39	0.52	0.3
NME7	NME7	7160195	3.36034	4.07236	3.30778	4.27477	5.78509			0.0413532	0.0537761	0.0955713	0.0582914	0.0800263		0.610464	1	0.588623	1.15061	3.27781		-0.08	0.06	0.32	0.23	0.73		0.86	0.06	0.4
NPR1	NPR1	630397	0.639372	0.514453	0.586931	0.448116	0.561797			0.0384994	0.0859874	0.0163777	0.0464989	0.128667		1.05524	0.967716	1.01757	0.924227	1		-0.95	-0.44	-0.85	-0.34	-0.3		-0.79	0.11	-0.7
NPR2	NPR2	5080669	0.0651121	-0.0874805	0.112192	0.254132	-0.0482212			0.0622593	0.135783	0.140382	0.0827903	0.157607		1	0.899632	1.03317	1.13999	0.92445		0.41	0.3	0.07	0.86	0.25		0.65	0.23	0.3
	NPR2	6580400	0.457791	-0.0711932	0.242561	0.955628	0.53392			0.0533994	0.0683745	0.0781612	0.0751639	0.190152		1	0.693042	0.861409	1.41209	1.05419		0.41	0.3	0.07	0.86	0.25		0.81	0.09	0.5
NRG3	NRG3	70441	0.348682	0.201588	0.123043	0.206978	0.0895364			0.133587	0.0201979	0.117588	0.060397	0.136243		1.10734	1	0.947012	1.00374	0.925271		1.33	0.12	0.34	0.49	-0.25		0.92	0.03	0.9
NTRK1	NTRK1	780398	-0.109394	-0.333838	-0.371852	-0.238017	-0.243774			0.202217	0.142768	0.0499211	0.143191	0.0828345		1.09762	0.939481	0.91505	1.004	1		-0.38	-0.8	-0.09	-0.66	0.17		0.01	0.99	-0.1
	NTRK1	6770035	0.027568	-0.0414263	-0.0433265	0.0417677	-0.0122818			0.0609277	0.255444	0.0766499	0.145726	0.0902843		1.02801	0.980001	0.978711	1.03817	1		-0.38	-0.8	-0.09	-0.66	0.17		-0.21	0.74	-0.2
NTRK2	NTRK2	1690044	-0.157584	-0.15844	-0.275309	-0.24396	-0.1164			0.0592203	0.0706779	0.234729	0.0606779	0.0458099		1.00059	1	0.922187	0.942445	1.02957		1.26	-0.19	0.4	0.38	0.64		0.2	0.75	0.5
	NTRK2	6980066	-0.0371855	-0.136794	-0.0723355	-0.0928971	-0.162291			0.0547297	0.121084	0.158185	0.0748001	0.257429		1.03937	0.970031	1.01435	1	0.953038		1.26	-0.19	0.4	0.38	0.64		0.59	0.29	0.4
NTRK3	NTRK3	20300	0.0938889	-0.100734	0.101993	1.03895	0.123649			0.12327	0.134483	0.139795	0.130461	0.0452317		0.994398	0.868906	1	1.91448	1.01512		0.57	0.04	0.37	0.41	0.76		0.09	0.89	0.5
	NTRK3	150070	-0.353453	-0.421107	-0.291337	0.86011	-0.388538			0.131445	0.0498294	0.154906	0.135849	0.1374		1	0.954188	1.044	2.3191	0.975974		0.57	0.04	0.37	0.41	0.76		-0.03	0.97	0.1
OSR1	OSR1	160008	-0.457672	-0.553502	-0.149961	0.122438	-0.071259			0.137812	0.1449	0.0258419	0.178683	0.141918		0.807922	0.756	1	1.20781	1.05607		-1.96	0.22	0.3	-0.23	-0.73		0.22	0.72	-0.1
P15RS	P15RS	4390768	3.19864	3.59547	3.67771	3.18098	2.65443			0.244353	0.29988	0.227071	0.335579	0.182642		1	1.31661	1.39384	0.987829	0.685766		1.7	-0.66	-0.15	1.12	0.67		-0.64	0.24	-0.5
PACSIN1	PACSIN1	3780603	2.58338	-0.00232778	-0.0133443	0.350209	1.60052			0.100692	0.0569706	0.151292	0.0783057	0.135287		4.70166	0.783206	0.777248	1	2.37893		0.22	-0.72	0.3	-0.79	-0.58		0.43	0.47	-0.1
PAK1	PAK1	4260026	1.50036	2.52926	2.22239	3.2261	2.8251			0.12083	0.200493	0.112862	0.0994259	0.0983499		0.490084	1	0.808393	1.62095	1.2276		0.4	-1.58	-0.06	0	-0.1		-0.13	0.83	-0.3
PAK2	PAK2	630050	2.10423	1.67141	0.873831	0.86223	1.4475			0.569509	0.542398	0.261491	0.391307	0.467891		1.5765	1.16789	0.671904	0.666523	1		0.53	0.6	-0.39	-0.66	-0.23		0.88	0.05	0.9
	PAK2	2060279	4.31539	3.52944	4.32077	3.42512	4.46455			0.142935	0.0827518	0.13789	0.0317325	0.238024		1	0.579971	1.00374	0.539516	1.10893		0.53	0.6	-0.39	-0.66	-0.23		0	1	0.1
	PAK2	4060722	2.56036	1.91982	1.55077	1.1976	2.04969			0.322056	0.234064	0.0279714	0.168972	0.158422		1.55891	1	0.77429	0.606163	1.09419		0.53	0.6	-0.39	-0.66	-0.23		0.76	0.13	0.7
	PAK2	6110608	0.918955	0.657658	0.17797	0.0157575	0.328487			0.150945	0.0887562	0.127351	0.111287	0.138741		1.50574	1.25629	0.900928	0.805117	1		0.53	0.6	-0.39	-0.66	-0.23		0.94	0.02	0.9
PAK3	PAK3	5390088	-0.291325	-0.689341	-0.261957	0.0312096	-0.392886			0.225448	0.0520933	0.118459	0.116469	0.154784		1	0.758901	1.02057	1.25053	0.932024		1.22	1.15	0.48	0.47	-0.53		-0.18	0.77	-0.2
PAK4	PAK4	540717	3.21101	2.95973	3.40574	4.4661	3.34807			0.179596	0.139566	0.286793	0.227811	0.169441		0.909371	0.764005	1.04078	2.1705	1		0.98	0.78	0.04	0.8	-1.44		0.2	0.74	-0.1
	PAK4	3890458	-0.0946448	-0.144437	-0.251348	-0.1016	-0.0324337			0.164047	0.110199	0.11467	0.169038	0.182471		1.00483	0.970744	0.901408	1	1.04911		0.98	0.78	0.04	0.8	-1.44		-0.35	0.57	0
PAK6	PAK6	6940647	0.791461	0.318613	0.637938	-0.0680149	0.172371			0.0945945	0.185139	0.126545	0.125435	0.100949		1.38785	1	1.24775	0.764916	0.903601		-0.66	0.46	0.19	-0.43	-0.84		0.09	0.89	0.1
PAK7	PAK7	510482	0.140545	0.072328	0.269644	0.117954	0.209715			0.0317041	0.177365	0.0543674	0.0848945	0.072351		1	0.953816	1.09361	0.984463	1.04911		1.13	0.91	-0.11	0.11	-1.7		-0.58	0.31	-0.6
	PAK7	7000692	-0.167682	-0.303136	-0.351932	-0.361553	0.0382621			0.0948511	0.0859207	0.0612659	0.0622135	0.0350722		1.09844	1	0.966743	0.960317	1.26698		1.13	0.91	-0.11	0.11	-1.7		-0.63	0.25	-0.1
PANK1	PANK1	1500482	1.43489	1.36605	1.78769	0.928923	0.480496			0.152969	0.121386	0.210762	0.10917	0.0425737		1.04887	1	1.33945	0.738603	0.541279		0.47	-0.7	-0.28	0.78	0.76		-0.68	0.2	-0.6
	PANK1	5050551	0.0867807	0.05177	0.200209	-0.122292	-0.114113			0.0341264	0.0527619	0.161408	0.0471623	0.0276198		1.02456	1	1.10837	0.886344	0.891383		0.47	-0.7	-0.28	0.78	0.76		-0.68	0.2	-0.7
PANK3	PANK3	7380451	2.99867	2.17103	2.47736	2.39267	2.24378			0.141363	0.0663138	0.0348132	0.250306	0.0941167		1.52204	0.857593	1.06046	1	0.901948		1.01	-0.44	1.01	0.18	0.08		0.77	0.13	1
PANK4	PANK4	2470563	1.06047	1.48777	1.63311	0.793059	0.884285			0.127446	0.0660052	0.129113	0.197876	0.0532771		1	1.34472	1.48725	0.830812	0.885043		-1.27	-3.24	-1.89	-2.79	-2.41		-0.02	0.98	0.2
PAPSS1	PAPSS1	6060593	5.17219	4.30396	5.1157	4.6985	3.86633			0.0203221	0.0483895	0.146361	0.0322193	0.0843084		1.38865	0.760734	1.33534	1	0.561683		-0.12	-0.76	0.2	0.72	-0.08		0.31	0.61	0.1
PAPSS2	PAPSS2	6580491	0.280733	1.59346	2.76414	3.90108	6.46267			0.0422477	0.12295	0.082996	0.147434	0.118205		0.178822	0.444212	1	2.19914	12.9828		1.07	-1.52	0.37	1.19	0.29		0.07	0.91	0
PASK	PASK	6370025	2.74995	1.37234	1.97817	1.90578	0.85805			0.180597	0.113983	0.13487	0.176791	0.0251329		1.79523	0.690904	1.05145	1	0.483729		-0.26	0.04	-0.37	0.32	-1.53		0.4	0.51	0.2
PCK1	PCK1	70541	-0.0207492	-0.198376	0.0151521	-0.0407139	-0.0766223			0.161647	0.0419387	0.0764065	0.096778	0.143522		1.01393	0.896477	1.03948	1	0.975417		-0.84	-2.26	-0.26	0.09	0.02		0.77	0.13	0.2
PCK2	PCK2	60671	2.40794	0.633352	0.978315	1.61947	1.05408			0.502941	0.326398	0.222231	0.521066	0.30212		2.55594	0.747047	0.948838	1.47979	1		1.43	-1.72	-0.17	-1.42	0.08		0.71	0.18	0.7
	PCK2	5700110	4.92758	1.87652	2.73342	3.94971	2.90713			0.224349	0.258915	0.199376	0.0691445	0.0672763		4.05709	0.489501	0.886554	2.0599	1		1.43	-1.72	-0.17	-1.42	0.08		0.69	0.2	0.7
	PCK2	7400450	1.84896	0.23284	0.844551	0.466398	0.18708			0.202203	0.317594	0.178606	0.0435417	0.11117		2.6073	0.850535	1.29968	1	0.82398		1.43	-1.72	-0.17	-1.42	0.08		0.81	0.1	0.4
PCTK1	PCTK1	60102	0.161936	0.859514	0.394079	0.156748	0.359575			0.0326748	0.236441	0.082516	0.236557	0.056187		0.871976	1.41415	1.0242	0.868846	1		0.25	0.49	0.25	0.28	1.05		0.18	0.77	0.3
	PCTK1	2810687	0.0282333	0.248828	0.308671	-0.0187154	-0.0182538			0.0798329	0.313889	0.031324	0.0242672	0.10443		1	1.16521	1.21456	0.967981	0.968291		0.25	0.49	0.25	0.28	1.05		-0.34	0.57	-0.3
PCTK2	PCTK2	60452	0.430488	0.120378	0.973341	0.622551	0.601088			0.189274	0.135248	0.236093	0.134113	0.181374		0.888473	0.716625	1.29437	1.01499	1		0.05	0.12	0.23	-0.16	0.44		0.2	0.75	0.1
PCTK3	PCTK3	1050762	0.00391047	-0.253064	-0.0708779	-0.318334	-0.196362			0.0994012	0.0890612	0.0647069	0.0979464	0.16339		1.14892	0.961459	1.09087	0.91893	1		-1.03	-2.74	-2.01	-0.43	1.38		-0.13	0.83	-0.1
	PCTK3	3170767	1.99401	1.56297	0.583477	0.310674	3.00353			0.445077	0.354882	0.196565	0.127387	0.329902		1.3482	1	0.507156	0.419778	2.71425		-1.03	-2.74	-2.01	-0.43	1.38		0.71	0.17	0.3
PDGFRA	PDGFRA	1090433	-0.245015	-0.559665	-0.113038	0.0613588	-0.0584884			0.0888636	0.118767	0.184002	0.033376	0.0425063		0.91258	0.733756	1	1.12849	1.03853		-0.98	-1.31	0.29	-0.66	-0.09		0.63	0.26	0.6
PDGFRB	PDGFRB	840537	-0.398785	1.50165	2.17258	-0.210235	2.36355			0.0993129	0.264606	0.255621	0.0603772	0.234378		0.267863	1	1.5921	0.305262	1.81743		-0.47	-3	-0.45	-1.19	-1.67		-0.16	0.8	-0.2
PDK1	PDK1	6510563	0.141648	-0.178855	-0.284682	-0.0255205	-0.00908575			0.0799486	0.273314	0.0631108	0.0565588	0.102277		1.12285	0.89917	0.835574	1	1.01146		0.58	-1.68	0.35	0.52	0.74		0.46	0.43	0.8
PDK2	PDK2	5910593	0.79599	1.00525	0.665737	0.860312	0.892088			0.103838	0.236655	0.148476	0.147597	0.251799		0.956395	1.10568	0.87383	1	1.02227		-1.1	-1.48	-0.16	-0.18	-0.77		-0.69	0.19	-0.7
PDK3	PDK3	240333	2.14372	2.53057	1.67767	2.41565	0.0663956			0.0240325	0.102324	0.0593643	0.0334289	0.0623538		1	1.30753	0.723941	1.20742	0.236953		0.23	-0.92	0.58	0.57	-0.87		0.23	0.71	-0.3
PDK4	PDK4	380400	-0.153041	2.04588	0.379225	2.35558	-0.27501			0.167375	0.309988	0.0590612	0.231005	0.0665939		0.691468	3.17477	1	3.93499	0.635412		0.75	-0.56	0	-0.45	-1.96		-0.01	0.98	0.1
PDPK1	PDPK1	2060689	-0.0116603	-0.0980016	-0.0313901	-0.05355	-0.244586			0.145474	0.074881	0.147321	0.196567	0.116623		1.02946	0.969658	1.01548	1	0.875977		-1.85	-1.3	0.15	0.03	-0.29		-0.22	0.72	-0.1
	PDPK1	2650128	0.193303	0.283825	0.203504	0.1133	0.190495			0.235917	0.151249	0.0747103	0.0452066	0.0396237		1	1.06475	1.0071	0.946055	0.998055		-1.85	-1.3	0.15	0.03	-0.29		-0.5	0.39	-0.2
	PDPK1	4850471	3.40083	2.35479	2.47775	2.19351	2.22724			0.447304	0.299762	0.295968	0.443697	0.451831		2.06486	1	1.08897	0.894232	0.915384		-1.85	-1.3	0.15	0.03	-0.29		-0.75	0.14	-0.4
	PDPK1	6940193	-0.551516	-0.514419	-0.686111	-0.402369	-0.342287			0.26872	0.0546678	0.147592	0.0863736	0.0824454		0.974615	1	0.887801	1.08076	1.12672		-1.85	-1.3	0.15	0.03	-0.29		0.13	0.84	-0.1
PDXK	PDXK	6380286	5.92919	4.99253	6.48585	6.67343	5.33704			0.10735	0.0183397	0.0700479	0.0867452	0.0866333		1	0.522443	1.47086	1.67509	0.663355		0.8	-0.89	-0.62	0.97	0.3		0.39	0.52	0.7
PFKFB1	PFKFB1	5340497	0.0711204	-0.461587	-0.433531	-0.0600196	-0.161319			0.079248	0.151549	0.0879975	0.0356096	0.121329		1.17482	0.812102	0.828049	1.07274	1		-0.95	-2.41	-4.13	-0.67	-0.75		0.8	0.1	0.6
PFKFB2	PFKFB2	2650347	0.458932	0.677728	0.426111	0.426056	1.17648			0.0474357	0.0328538	0.0301043	0.0123235	0.174972		1	1.16376	0.977507	0.977469	1.64438		0.82	-0.66	-0.28	-0.29	-0.4		-0.35	0.56	-0.5
	PFKFB2	3190326	2.62075	2.74292	1.74608	2.69218	3.46215			0.0854572	0.0589033	0.0735312	0.119659	0.0610132		0.951691	1.03579	0.519032	1	1.70523		0.82	-0.66	-0.28	-0.29	-0.4		-0.18	0.77	-0.8
	PFKFB2	6590307	0.228167	0.00209865	0.142343	0.0747033	0.0158832			0.0800931	0.0830553	0.0130661	0.0123301	0.148832		1.11224	0.95092	1.048	1	0.960049		0.82	-0.66	-0.28	-0.29	-0.4		0.91	0.03	1
PFKFB3	PFKFB3	1710273	1.34944	1.61182	2.08287	4.70007	0.691277			0.279508	0.362717	0.465391	0.576442	0.0625206		0.833715	1	1.38612	8.50467	0.528311		-0.46	-0.97	-2.15	-0.78	-2.79		0.38	0.53	0.3
PFKFB4	PFKFB4	7210438	2.37528	1.93107	1.20031	3.1298	0.760894			0.0838982	0.126805	0.0910553	0.133494	0.197719		1.36057	1	0.602589	2.29538	0.444368		0.95	-1.59	-0.15	0.85	1		0.24	0.69	-0.2
PFKL	PFKL	3800075	-0.0887745	-0.263586	0.0101641	0.0481287	-0.0882228			0.136	0.156326	0.0530877	0.0776811	0.0873304		0.999618	0.885545	1.07058	1.09912	1		-1.08	-1.18	-0.23	0.07	0.03		0.76	0.14	0.9
	PFKL	4880189	3.74602	1.83402	2.53646	2.04743	3.75908			0.624694	0.475983	0.381621	0.30417	0.237294		2.31268	0.614534	1	0.712505	2.3337		-1.08	-1.18	-0.23	0.07	0.03		0	0.99	0.3
PFKM	PFKM	7150670	3.28334	4.77537	3.54858	2.81083	3.48106			0.138416	0.121234	0.0650297	0.174269	0.0670346		0.871931	2.45261	1.04792	0.628409	1		0.43	-0.97	-0.19	-0.29	-0.62		-0.69	0.2	-0.5
PFKP	PFKP	6130546	5.72826	5.87688	5.37931	6.64969	4.92957			0.252055	0.116465	0.0258897	0.0539182	0.134084		1	1.10851	0.785154	1.894	0.574872		0.46	0.57	-0.25	-0.98	-0.51		-0.37	0.54	0
PFTK1	PFTK1	2000390	-0.384897	0.327634	-0.365007	-0.0719094	2.30198			0.04748	0.244428	0.144658	0.0925132	0.10785		0.804973	1.31909	0.816148	1	5.18337		-0.66	-0.59	-0.69	0.37	0.2		0.52	0.37	0.6
PGK1	PGK1	6980129	7.08937	7.43057	6.08116	6.75643	6.09838			0.0975227	0.0430636	0.160222	0.0370674	0.127271		1.25958	1.59565	0.626215	1	0.633738		0.91	1.39	0.06	0.17	-0.48		0.95	0.01	0.9
PGK2	PGK2	7330577	0.226122	0.162491	-0.0273147	0.164307	0.130232			0.0590174	0.127742	0.249244	0.0759356	0.105804		1.04509	1	0.876724	1.00126	0.977888		-0.23	1	0.24	0.58	-0.72		-0.03	0.96	0.1
PHKA1	PHKA1	160609	1.66365	2.1389	1.40918	2.62216	-0.330389			0.128725	0.230221	0.143751	0.103937	0.055416		1	1.39015	0.83829	1.9433	0.251034		1.44	1.92	0.19	0.45	-0.14		0.42	0.48	0.7
PHKA2	PHKA2	1710446	2.82843	3.2252	2.68823	3.2377	2.38056			0.103579	0.0429736	0.0480162	0.0865094	0.0342052		1	1.31656	0.907395	1.32802	0.733125		0.27	0.54	0.49	0.54	-0.3		0.79	0.11	0.9
PHKG1	PHKG1	20730	0.0176107	-0.233778	-0.279897	-0.299037	-0.036517			0.114905	0.139843	0.107587	0.0945521	0.110806		1.19035	1	0.968538	0.955773	1.14652		0.58	0.37	-0.82	0.89	0.68		0.37	0.54	-0.1
PHKG2	PHKG2	380438	2.19482	1.62627	1.68616	1.41611	1.93745			0.184888	0.139217	0.174702	0.160554	0.0683529		1.42272	0.959339	1	0.829291	1.19027		0.78	0.9	0.45	-1.19	0.84		0.63	0.25	0.3
PI4K2B	PI4K2B	3930575	3.49448	2.57069	3.29312	2.02817	2.03398			0.124441	0.153589	0.126275	0.0845	0.0371839		1.89709	1	1.64997	0.686571	0.689341		0.2	0.07	-2.15	0.06	-1.38		-0.09	0.89	0.3
PIK3C2A	PIK3C2A	6270181	1.54916	1.73303	2.01519	1.40624	1.94965			0.376779	0.659591	0.591849	0.560556	0.762441		0.880339	1	1.21602	0.797311	1.16201		-2.99	-1.13	-3.3	-0.69	-1.99		-0.53	0.36	-0.7
PIK3C2B	PIK3C2B	580747	0.354981	0.836907	0.425702	0.14757	0.383782			0.0593286	0.177487	0.0463808	0.0546287	0.0384136		0.980235	1.369	1.02948	0.848971	1		0.16	0.86	-0.7	-1.77	-0.97		0.85	0.07	0.7
PIK3C2G	PIK3C2G	7510097	-0.157263	-0.432347	-0.275417	-0.166423	-0.0361078			0.0839899	0.178095	0.102602	0.0645701	0.0903478		1.00637	0.831666	0.927234	1	1.09453		-1.19	0.34	0.34	-0.17	0.84		-0.02	0.97	0
PIK3CA	PIK3CA	3450243	-0.174643	-0.513985	-0.595469	-0.513042	-0.486524			0.0615254	0.167762	0.243423	0.135638	0.0539944		1.26435	0.999347	0.944468	1	1.01855		-3.8	0.54	-0.22	-0.73	-0.6		-0.94	0.02	-0.8
	PIK3CA	4050202	0.947792	0.663312	0.754301	0.424802	0.531975			0.17265	0.400058	0.219181	0.0704821	0.0571798		1.21797	1	1.0651	0.84762	0.912985		-3.8	0.54	-0.22	-0.73	-0.6		-0.67	0.22	-0.1
PIK3CB	PIK3CB	1660086	2.39339	1.72574	2.11469	1.66269	2.04388			0.461706	0.332572	0.484784	0.549075	0.553503		1.27413	0.802104	1.05031	0.767806	1		0.97	0.04	-0.07	-0.15	-0.08		0.79	0.11	0.7
PIK3CG	PIK3CG	3060615	-0.282982	-0.443384	-0.250474	-0.229472	-0.111048			0.0568821	0.0612161	0.00259041	0.176203	0.030127		0.977719	0.874839	1	1.01466	1.10147		0.01	-0.26	0.31	-1.26	-0.54		-0.27	0.67	-0.5
PIK3R1	PIK3R1	1430040	0.147482	0.20754	0.549671	0.25297	0.0129189			0.0581382	0.125001	0.0464442	0.0949913	0.128526		0.959225	1	1.26763	1.03199	0.873802		0.64	0.51	0.17	0.07	0.52		-0.64	0.24	-0.8
	PIK3R1	3710280	-0.493183	-0.163159	0.1558	-0.345578	0.0123461			0.37187	0.0635266	0.213499	0.152889	0.0364188		0.795523	1	1.24743	0.881224	1.12936		0.64	0.51	0.17	0.07	0.52		-0.29	0.64	-0.3
	PIK3R1	6590020	1.96048	0.043505	4.46503	1.87724	1.48368			0.141997	0.206498	0.269741	0.249007	0.210528		1.05939	0.280537	6.01178	1	0.761246		0.64	0.51	0.17	0.07	0.52		-0.5	0.39	-0.1
PIK3R2	PIK3R2	2360220	6.17425	5.7952	5.67015	5.13896	5.84774			0.0230267	0.0153699	0.0710576	0.0624528	0.0546386		1.30049	1	0.916974	0.634533	1.03709		0.18	-0.41	-0.13	0.06	0.55		0.2	0.75	0.5
PIK3R3	PIK3R3	5570167	0.941213	0.330901	0.500348	0.220383	-0.0300173			0.0963105	0.15197	0.0584069	0.0415059	0.0961102		1.52659	1	1.12463	0.926256	0.778669		1.12	0.32	0.24	0.28	0.42		0.81	0.1	0.1
PIK3R4	PIK3R4	6100167	3.91162	3.60769	2.92452	2.78962	2.7872			0.171669	0.0821071	0.0149638	0.00498704	0.0579734		1.98219	1.60566	1	0.910734	0.909204		-1.37	-0.25	-1.39	0.07	0.14		-0.49	0.4	-0.7
PIK4CA	PIK4CA	1820739	4.9415	4.39775	5.00119	4.21299	3.95931			0.0733398	0.0897385	0.0795009	0.050678	0.0186845		1.45776	1	1.51933	0.879798	0.737934		-1.02	-0.49	-1.13	-0.56	-1.01		-0.54	0.35	-0.6
	PIK4CA	2760209	0.0287905	0.127624	0.0832253	-0.0527375	-0.0454737			0.0416647	0.171294	0.0802471	0.157541	0.0941402		1	1.07091	1.03845	0.945056	0.949826		-1.02	-0.49	-1.13	-0.56	-1.01		0.1	0.88	0
PIM1	PIM1	780392	2.06817	3.89487	4.79021	3.91653	5.96105			0.220184	0.140946	0.113005	0.184183	0.209458		0.277708	0.985097	1.83233	1	4.12535		0.44	0.14	0.31	0.08	0.5		0.51	0.38	0.3
PIM2	PIM2	3840500	1.86081	3.6747	1.94583	1.51649	1.48089			0.223097	0.0799309	0.169983	0.263672	0.21632		1	3.5159	1.0607	0.787683	0.768484		0	-1.28	0.14	-1.24	-0.9		-0.42	0.48	-0.1
PINK1	PINK1	4880022	0.687349	4.45453	1.7077	3.37066	3.57249			0.31484	0.282934	0.247225	0.289131	0.229551		0.155684	2.11972	0.315791	1	1.15016		0.28	-0.1	-0.71	-1.01	0.16		0.05	0.93	-0.2
PIP5K1A	PIP5K1A	4670685	0.659524	0.724523	0.633836	0.357458	0.806027			0.226383	0.206247	0.0593378	0.0892034	0.118245		1	1.04608	0.982351	0.81109	1.10688		-0.64	-0.01	-1.87	-1.26	-2.55		-0.16	0.8	-0.1
PIP5K2A	PIP5K2A	5360403	2.71375	1.47059	1.72929	1.37798	1.16502			0.144553	0.150554	0.0979777	0.114965	0.20752		2.36717	1	1.1964	0.937826	0.809123		1.2	1.07	1.08	-0.01	0.19		0.62	0.27	0.9
PIP5K2B	PIP5K2B	3940309	0.723616	1.16702	1.02843	1.27721	1.02392			0.113519	0.0986577	0.0895801	0.042606	0.120426		0.809548	1.10083	1	1.1882	0.996881		-0.49	-0.1	-2.12	-0.64	-0.85		0.1	0.87	0.1
	PIP5K2B	5090477	1.1013	2.04674	1.96491	1.95743	1.66468			0.259255	0.311616	0.355057	0.300989	0.335479		0.55243	1.06386	1.0052	1	0.816345		-0.49	-0.1	-2.12	-0.64	-0.85		-0.18	0.77	0.1
	PIP5K2B	6370093	5.6596	5.35595	5.12308	5.3007	4.97058			0.292299	0.193974	0.327128	0.421044	0.375584		1.28244	1.03904	0.88416	1	0.795468		-0.49	-0.1	-2.12	-0.64	-0.85		0.49	0.4	0.8
PIP5K2C	PIP5K2C	4880273	3.23384	2.5827	2.34858	3.20536	3.79647			0.126762	0.115692	0.138745	0.11841	0.178266		1.01994	0.649476	0.552187	1	1.50642		0.88	0.68	0.64	0.15	0.13		-0.6	0.29	-0.3
PIP5KL1	PIP5KL1	1990463	0.360787	0.092445	0.18567	0.218989	0.505762			0.0969678	0.195859	0.0314485	0.0511506	0.0597922		1.10328	0.916023	0.97717	1	1.21991		0.31	-0.44	0.05	-0.45	-0.84		-0.26	0.67	-0.3
PITPNM3	PITPNM3	4590538	-0.142697	-0.303781	0.087171	-0.104063	-0.0793438			0.144003	0.0995942	0.0845049	0.0556726	0.0661696		0.973577	0.870721	1.14174	1	1.01728		-1.57	-2.03	-1.58	-1.57	-1.02		0.48	0.41	0.3
PKIA	PKIA	2490168	0.0442436	-0.176753	-0.551214	0.0561959	-0.0886957			0.0357181	0.163745	0.133738	0.124346	0.0590886		1.09653	0.940789	0.725718	1.10565	1		0.01	0.09	0.58	0.23	-1.78		-0.28	0.64	-0.3
	PKIA	7050477	0.472347	-0.18392	-0.47206	0.641848	0.146365			0.0688408	0.154806	0.154973	0.181087	0.143513		1.25352	0.795379	0.651382	1.40979	1		0.01	0.09	0.58	0.23	-1.78		-0.09	0.88	-0.3
PKIB	PKIB	3140465	5.7209	0.617777	-0.272268	-0.0113517	1.52646			0.399867	0.136198	0.0984004	0.121259	0.195093		34.371	1	0.539597	0.646567	1.87734		-0.23	0.51	-0.28	-0.76	0.32		-0.13	0.83	0.5
	PKIB	7320639	0.4298	-0.378287	-0.0242694	-0.364685	-0.116967			0.183603	0.170494	0.122843	0.119814	0.0909493		1.46081	0.834324	1.06636	0.842227	1		-0.23	0.51	-0.28	-0.76	0.32		-0.14	0.83	-0.3
PKLR	PKLR	3290564	-0.152632	-0.0779212	0.2537	0.15626	0.123201			0.353328	0.075737	0.00620899	0.0450718	0.077567		0.825973	0.869873	1.09467	1.02318	1		0.74	0.81	-0.15	-0.01	0.47		-0.92	0.02	-0.9
	PKLR	3460639	0.157462	0.0555255	0.00257897	0.0352153	0.10491			0.065768	0.0767556	0.067954	0.10892	0.0850922		1.07321	1	0.963966	0.986021	1.03482		0.74	0.81	-0.15	-0.01	0.47		0.73	0.16	0.7
	PKLR	4560609	-0.262126	-0.483472	-0.127573	-0.393096	-0.191631			0.16575	0.231321	0.175945	0.0657387	0.0796541		1	0.857765	1.09775	0.913218	1.05008		0.74	0.81	-0.15	-0.01	0.47		-0.44	0.46	-0.7
PKM2	PKM2	870082	1.79352	3.77308	2.31538	3.57301	3.54217			0.249887	0.767747	0.469543	0.772807	0.78671		0.29758	1.17357	0.427266	1.02161	1		-0.21	-1.37	-2.54	-0.67	-1.1		0.05	0.93	-0.3
	PKM2	6980524	1.51941	3.28524	2.04295	3.11416	3.10075			0.28171	0.0583622	0.0259516	0.0851507	0.141569		0.33417	1.13642	0.480363	1.00934	1		-0.21	-1.37	-2.54	-0.67	-1.1		0.03	0.96	-0.3
PKMYT1	PKMYT1	150600	3.27276	2.44092	2.43102	1.79838	1.04971			0.266587	0.307238	0.397885	0.280937	0.205035		1.79222	1.00689	1	0.644997	0.383872		-0.55	0.01	-2.08	0.22	0.59		-0.42	0.48	-0.7
PKN3	PKN3	3180703	1.92156	2.84315	2.77543	1.36599	1.41848			0.115048	0.119885	0.0701637	0.0572538	0.0738779		1	1.89419	1.80733	0.680387	0.705599		-0.28	-0.98	-4.95	0.11	-0.13		-0.7	0.19	-0.9
PLK1	PLK1	2030615	2.57564	3.03058	2.7805	2.03497	1.55139			0.301398	0.292106	0.332863	0.392834	0.309235		1	1.37072	1.15257	0.687448	0.491664		-5.23	-5.72	-8.03	-5.83	-4.18		-0.57	0.32	-0.5
PLK2	PLK2	2750601	1.14557	0.82165	1.8961	1.21188	2.52863			0.257353	0.376198	0.290626	0.216313	0.264529		0.955082	0.76301	1.60683	1	2.49105		1.8	0.78	-0.2	0.3	-0.49		-0.75	0.14	-0.9
PLK3	PLK3	620189	-0.0305136	0.0453316	0.373682	0.26976	0.870773			0.0470893	0.218944	0.0337266	0.105772	0.234431		0.812098	0.855934	1.07469	1	1.51678		-0.16	0.69	-0.9	-1.62	0.82		0.3	0.63	0.2
PLK4	PLK4	4590494	4.2088	3.80732	4.39818	3.02924	1.90736			0.252768	0.237608	0.151593	0.22701	0.112694		1.32087	1	1.50614	0.583142	0.26795		-1.68	0.04	-2.92	-1.4	-1.47		-0.39	0.52	-0.6
PMVK	PMVK	3460242	3.36133	3.60185	3.16199	2.66778	1.92578			0.261795	0.124376	0.0812239	0.206387	0.137777		1.14817	1.35647	1	0.709947	0.424485		-0.84	-0.59	-0.49	-3.74	-2.28		0.72	0.17	0.6
PNKP	PNKP	6560239	3.62328	2.84461	4.51936	3.92641	3.48572			0.443431	0.482289	0.288304	0.353491	0.338916		1	0.582906	1.861	1.23382	0.909054		-0.5	-0.02	-1.78	-1.47	0.8		-0.79	0.11	-0.9
PPP1R1B	PPP1R1B	780438	0.268795	0.440487	0.327027	0.134706	0.238433			0.00541864	0.200891	0.118729	0.113428	0.0661033		1	1.12638	1.04119	0.911245	0.979174		1.19	0.23	0.43	0.15	-0.51		0.13	0.83	0.5
	PPP1R1B	2120669	-0.121104	-0.270662	-0.244681	-0.313608	-0.207171			0.0561933	0.124687	0.0998364	0.0496274	0.112264		1.08943	0.982152	1	0.953347	1.02634		1.19	0.23	0.43	0.15	-0.51		0.52	0.36	0.4
	PPP1R1B	5390204	-0.158366	-0.0832022	-0.108871	-0.00134421	-0.0402185			0.184966	0.0751042	0.106417	0.0876861	0.0735474		0.949235	1	0.982365	1.05838	1.03024		1.19	0.23	0.43	0.15	-0.51		-0.78	0.12	-0.9
PPP2CA	PPP2CA	5490601	7.10719	7.022	7.30722	6.98045	7.12298			0.0756016	0.0724195	0.0518216	0.0391084	0.0212059		1	0.94266	1.14872	0.915899	1.011		0.06	-1.66	-0.53	0.71	-0.14		-0.12	0.84	-0.4
PPP2CB	PPP2CB	4230537	4.47033	3.83486	4.56444	4.73917	4.96772			0.191014	0.296221	0.2216	0.300596	0.27778		0.93685	0.603078	1	1.12875	1.32251		-0.68	0.63	0.03	0.13	-0.65		-0.68	0.21	-0.3
	PPP2CB	4390446	0.531104	0.554685	0.861431	0.472809	0.714376			0.265713	0.376901	0.375101	0.474762	0.501655		0.983787	1	1.23691	0.944828	1.11705		-0.68	0.63	0.03	0.13	-0.65		-0.13	0.84	-0.1
PPP4C	PPP4C	1660382	6.14034	5.02385	5.58718	5.44819	5.32017			0.0801867	0.109425	0.152259	0.1631	0.166016		1.61568	0.745179	1.10113	1	0.915087		-0.65	0.05	0.49	0.29	0.67		-0.72	0.17	-0.3
PRKAA1	PRKAA1	840768	1.73086	2.59314	1.91063	2.3466	2.39249			0.138811	0.248562	0.187612	0.197399	0.185018		0.652592	1.18636	0.739194	1	1.03232		-0.18	0.89	0.41	0.44	1.41		0.76	0.14	0.9
PRKAA2	PRKAA2	4860286	0.375034	0.768476	-0.348049	0.486418	-0.159279			0.0335999	0.100567	0.0326812	0.045418	0.130453		1	1.31352	0.605802	1.08026	0.690488		0.61	0.7	0.44	0.91	1.6		-0.22	0.73	0.3
PRKACA	PRKACA	4640470	0.0237413	0.154255	0.0274308	-0.0712284	0.0458555			0.112526	0.241773	0.0714602	0.150941	0.0473945		0.997446	1.09189	1	0.933901	1.01285		-1.67	0.57	-0.26	0.72	0.25		0.07	0.91	0
PRKACB	PRKACB	10132	-0.759309	-0.381977	-0.670066	-0.437761	-0.224547			0.225851	0.105664	0.0409235	0.108576	0.115146		0.80021	1.03942	0.851274	1	1.15927		0.15	1.16	-0.07	0.62	1		0.88	0.05	0.8
	PRKACB	3190537	-0.213778	-0.0909713	-0.170738	-0.374566	-0.155882			0.0242898	0.238138	0.0433102	0.0477059	0.0690149		0.970608	1.05685	1	0.868244	1.01035		0.15	1.16	-0.07	0.62	1		0.29	0.63	0.6
	PRKACB	4830296	0.520972	0.663804	0.794339	0.441429	1.17343			0.0280664	0.0828348	0.183692	0.292117	0.133858		0.905739	1	1.0947	0.857153	1.42368		0.15	1.16	-0.07	0.62	1		0.32	0.6	0.1
PRKACG	PRKACG	6770280	-0.166142	-0.410593	-0.242442	-0.358075	-0.123931			0.14055	0.121452	0.0986634	0.0203276	0.120991		1.05431	0.889983	1	0.922977	1.08561		-1.42	0.17	-0.66	1.34	-0.54		-0.74	0.15	-0.6
PRKAG1	PRKAG1	7150377	0.971901	1.48338	0.733709	0.644595	1.34735			0.329855	0.0967619	0.166638	0.269547	0.311275		1	1.42551	0.847807	0.797023	1.29725		1.78	0.42	0.96	0.23	1.15		-0.01	0.99	0.3
PRKAG3	PRKAG3	510017	0.0854013	0.0728487	0.0441781	-0.0501944	0.0437448			0.122003	0.0846501	0.0205424	0.0553792	0.0754714		1.02899	1.02007	1	0.93668	0.9997		-2.04	-3.11	-4.43	-3.27	-0.09		0.2	0.74	0.2
PRKAR1A	PRKAR1A	4260035	6.60128	5.4295	5.95225	6.30749	6.32212			0.0670607	0.110447	0.0933961	0.143918	0.0962564		1.22586	0.544125	0.781741	1	1.01019		0.28	0.49	0.91	0.34	0.05		-0.54	0.35	-0.8
PRKAR2A	PRKAR2A	4900593	2.60654	2.2513	2.38942	1.35608	2.00255			0.145714	0.116552	0.154028	0.122839	0.107503		1.2792	1	1.10047	0.537664	0.841625		0.76	0.57	-0.02	0.33	-0.03		0.35	0.56	0.5
PRKAR2B	PRKAR2B	3310762	-0.356474	-0.273952	-0.26341	-0.31833	-0.214783			0.189097	0.224589	0.223095	0.0766897	0.0351355		0.944405	1	1.00733	0.969708	1.04187		-1.46	-1.17	-1.35	-0.41	-1.15		-0.08	0.9	0.3
PRKCA	PRKCA	3060626	1.47282	2.48683	3.57197	4.75917	4.23045			0.0515526	0.0831029	0.113789	0.0893599	0.155926		0.233395	0.471346	1	2.2771	1.57842		-0.23	-0.09	-0.06	0.34	0.29		0.96	0.01	1
PRKCB1	PRKCB1	1570414	-0.252243	0.0996672	-0.0984358	-0.0567749	-0.241159			0.142528	0.0969565	0.0786959	0.0337463	0.0825034		0.898875	1.14719	1	1.0293	0.905808		-0.38	0.02	-0.86	0.19	-0.49		0.52	0.37	0.5
	PRKCB1	4070215	-0.468655	-0.495031	-0.274704	-0.530492	-0.179884			0.100447	0.0763081	0.178674	0.147525	0.109487		1	0.981883	1.14389	0.958044	1.2216		-0.38	0.02	-0.86	0.19	-0.49		-0.77	0.13	-0.9
	PRKCB1	7150095	-0.266284	-0.23522	-0.360781	-0.192234	-0.104018			0.136636	0.0610025	0.0756894	0.146598	0.0915167		0.978698	1	0.916648	1.03024	1.09521		-0.38	0.02	-0.86	0.19	-0.49		0.41	0.5	0.4
PRKCD	PRKCD	1770554	0.0922155	0.00528446	0.15545	-0.0677087	0.00542791			0.0841743	0.0956109	0.0829829	0.0607109	0.0383369		1.062	0.999901	1.10959	0.950569	1		-0.58	-0.13	0.06	0	0.67		-0.27	0.66	0.1
	PRKCD	4060576	2.99816	3.16603	3.58406	2.89047	1.90508			0.192024	0.127117	0.121354	0.226943	0.180331		1	1.1234	1.50097	0.928073	0.46876		-0.58	-0.13	0.06	0	0.67		-0.52	0.37	-0.3
PRKCE	PRKCE	6110440	1.60052	0.42642	1.38302	1.6996	1.9274			0.0628803	0.212217	0.110645	0.133295	0.0618234		1	0.443161	0.860053	1.0711	1.2543		1.28	-0.28	-0.24	0.15	-1.29		-0.14	0.83	-0.1
PRKCG	PRKCG	5570541	-0.0388373	-0.31128	-0.289856	-0.0878314	0.136713			0.197367	0.127891	0.0916781	0.0601062	0.0102056		1.03454	0.856516	0.86933	1	1.16841		1.7	0.48	0.3	1.17	0.2		0.12	0.85	-0.1
PRKCH	PRKCH	6480725	3.56398	1.67276	0.0546784	2.02445	0.69423			0.0641783	0.154514	0.12923	0.126174	0.193887		3.70948	1	0.325768	1.27606	0.507496		-1.55	-0.86	-0.52	0.29	-0.45		-0.66	0.22	-0.3
PRKCI	PRKCI	2970523	2.38347	2.14077	2.16141	1.63082	3.50526			0.351317	0.33913	0.349813	0.28961	0.217852		1.1664	0.985798	1	0.692273	2.53827		0.72	-0.4	-0.9	0.82	0.65		0.28	0.65	-0.2
PRKCQ	PRKCQ	5050241	-0.0154195	0.0610638	1.30942	1.77235	0.0266932			0.0488366	0.120769	0.0553201	0.0252501	0.0703653		0.948367	1	2.37571	3.27453	0.976458		0.19	0.65	-0.03	0.6	-1.62		0.38	0.53	0.3
PRKCSH	PRKCSH	5490647	4.56112	4.40354	4.53804	4.1253	4.53495			0.311572	0.147983	0.104212	0.143999	0.174901		1.01831	0.912943	1.00215	0.75281	1		-1.09	0.76	0.62	-0.03	-0.4		-0.25	0.68	-0.5
PRKCZ	PRKCZ	830091	1.96011	3.36884	2.17556	1.73565	2.17037			0.213278	0.185728	0.0813003	0.149032	0.120105		0.864381	2.29496	1.0036	0.739837	1		-0.17	0.61	-0.34	0.75	-1.41		0.33	0.59	-0.3
	PRKCZ	3140524	0.00195978	-0.0654542	-0.0150233	0.056225	0.0274081			0.176157	0.18581	0.0100839	0.0666513	0.0264449		1	0.954347	0.988297	1.03833	1.0178		-0.17	0.61	-0.34	0.75	-1.41		-0.19	0.77	0.1
	PRKCZ	4780626	0.0766744	1.35433	0.00737485	0.0188997	0.285168			0.100779	0.528799	0.0906159	0.256539	0.102982		1	2.42444	0.953101	0.960745	1.15548		-0.17	0.61	-0.34	0.75	-1.41		0.36	0.55	0
	PRKCZ	6860056	-0.345801	-0.405345	-0.666306	-0.438068	-0.353865			0.17554	0.134113	0.069666	0.154165	0.0683879		1.04214	1	0.834532	0.977574	1.03633		-0.17	0.61	-0.34	0.75	-1.41		-0.11	0.86	-0.2
PRKD2	PRKD2	1400598	3.81422	3.29267	3.82676	4.10625	4.23749			0.0603558	0.0274852	0.0372693	0.0389064	0.0816518		0.991344	0.690595	1	1.21376	1.32935		0.51	0.32	-0.04	0.51	0.45		0.33	0.58	0.3
PRKDC	PRKDC	1660026	3.99807	4.54412	4.88924	4.45864	4.30532			0.204789	0.132315	0.036796	0.0631477	0.16145		0.726697	1.06104	1.34779	1	0.899179		0.24	-0.84	-0.09	0.23	-0.47		-0.23	0.72	-0.5
	PRKDC	2570014	1.38189	1.72542	1.36353	1.19646	1.35776			0.591874	0.788366	0.874115	0.602921	0.740227		1.01281	1.28511	1	0.890652	0.996008		0.24	-0.84	-0.09	0.23	-0.47		-0.82	0.09	-0.3
PRKG1	PRKG1	5870201	0.0995425	-0.114836	0.329424	0.252261	0.12137			0.0993551	0.140436	0.121436	0.133297	0.0649662		0.984984	0.848975	1.15513	1.09497	1		0.3	0.47	-0.28	0.18	-0.77		-0.42	0.48	-0.7
PRKG2	PRKG2	4780403	-0.34008	0.0540599	-0.135532	0.131964	-0.248258			0.0356078	0.0864143	0.0899884	0.117089	0.101216		0.867811	1.14044	1	1.20372	0.924839		-1.53	0.04	-0.44	0	0.2		0.6	0.28	0.3
PRKRA	PRKRA	4560341	4.25612	3.97851	4.68539	4.38084	4.24679			0.0418417	0.0903533	0.136859	0.111072	0.103205		1	0.82496	1.34655	1.0903	0.993555		-1.18	0	-0.36	-0.24	0.45		-0.18	0.78	-0.6
PRKX	PRKX	2100187	1.62776	1.81109	2.71642	1.70213	0.699294			0.0940605	0.0991773	0.208832	0.0160318	0.0191377		0.949756	1.07845	2.01991	1	0.499019		0.05	0.89	0.03	0.01	-0.69		0.33	0.59	0.5
PRKY	PRKY	2900048	0.02846	-0.182295	0.116317	1.42282	0.955605			0.0459905	0.0597364	0.019724	0.154572	0.0964033		0.940919	0.813034	1	2.4734	1.78917		2.18	0.43	0.1	0.84	-1.44		-0.26	0.68	-0.2
PRPF4B	PRPF4B	150121	-0.0360801	-0.0182567	-0.602876	-0.29948	-0.213618			0.147272	0.146751	0.09866	0.112733	0.161603		1.13095	1.14501	0.763522	0.942221	1		-0.79	-1.37	-1.46	-0.9	-0.69		0.36	0.56	0.3
	PRPF4B	3180372	3.19924	3.24954	2.10507	2.01967	2.43781			0.235268	0.187984	0.156222	0.0957652	0.164115		1.69517	1.75532	0.794027	0.74839	1		-0.79	-1.37	-1.46	-0.9	-0.69		-0.03	0.97	0.1
	PRPF4B	4290019	0.973495	0.873953	0.610738	0.595197	0.743217			0.0964879	0.0470632	0.105689	0.0321711	0.0530031		1.17306	1.09485	0.912263	0.902488	1		-0.79	-1.37	-1.46	-0.9	-0.69		0.22	0.72	0.3
PRPS1	PRPS1	4040438	4.26295	6.33859	4.58022	5.26711	6.05598			0.228513	0.118867	0.243033	0.0713936	0.142906		0.49856	2.10159	0.621192	1	1.72772		-0.07	0.19	-0.43	-0.17	0.61		0.75	0.15	0.6
PRPS1L1	PRPS1L1	1440372	0.112485	0.584184	0.504077	0.380926	1.05608			0.0768201	0.220279	0.0497262	0.0429846	0.140173		0.762288	1.0571	1	0.91818	1.46612		0.31	0.23	0.26	0.13	-0.1		-0.9	0.04	-0.7
PRPS2	PRPS2	360685	2.09695	3.60905	3.34317	2.94899	2.17252			0.0784513	0.133214	0.0930636	0.251892	0.0647574		0.553998	1.58014	1.31419	1	0.583794		0.12	0.79	0.9	0.4	1		0.37	0.53	0.3
PRPSAP1	PRPSAP1	510053	5.53335	5.32165	5.04999	5.43877	4.68777			0.0257692	0.0445935	0.0446036	0.0716196	0.0203139		1.15805	1	0.828362	1.08457	0.64444		-1.36	-0.25	-0.59	0.57	-1.15		0.29	0.63	0
PRPSAP2	PRPSAP2	2650040	4.44992	4.55773	3.99058	4.6157	3.49745			0.189863	0.122354	0.135636	0.19109	0.178633		1	1.07759	0.727317	1.12177	0.516746		-1.51	-1.15	-0.49	0.24	-0.36		-0.16	0.79	0.1
PSKH1	PSKH1	5820563	0.351282	0.394762	1.04731	0.650359	0.944146			0.102932	0.232172	0.109239	0.0134916	0.151425		0.812772	0.83764	1.31672	1	1.22585		0.43	0.76	0.24	0.45	1.26		0.1	0.88	-0.1
PSKH2	PSKH2	1990161	-0.0505171	0.140674	-0.163547	-0.100105	0.180856			0.110103	0.0432766	0.0367202	0.0797736	0.120491		1	1.14171	0.924644	0.966212	1.17395		-0.3	0.2	0.13	-0.35	-0.17		0.19	0.76	0.2
PTK2	PTK2	2070273	1.44158	1.26821	0.741344	0.937573	1.07009			0.401475	0.256489	0.206336	0.264745	0.280876		1.29369	1.14721	0.796229	0.912239	1		-0.74	-1.73	-0.87	-0.85	-1.5		-0.14	0.82	0.1
	PTK2	6060754	6.18906	5.9372	6.06995	6.29082	6.39831			0.104053	0.0469871	0.0774191	0.102439	0.0829635		1	0.839811	0.920753	1.07308	1.15608		-0.74	-1.73	-0.87	-0.85	-1.5		0.17	0.78	0.3
PTK2B	PTK2B	3420605	0.188489	0.211266	0.176686	0.518362	0.938677			0.00484638	0.113196	0.0251837	0.0350382	0.235933		0.984337	1	0.976316	1.23722	1.65567		-0.63	-0.54	-0.26	0.18	-0.61		-0.06	0.93	0
	PTK2B	3710129	-0.0436709	-0.0795233	-0.195029	-0.192625	0.0815924			0.0822627	0.160567	0.0585864	0.061111	0.030997		1.02516	1	0.923059	0.924598	1.11815		-0.63	-0.54	-0.26	0.18	-0.61		-0.76	0.13	-0.8
PTK6	PTK6	1090543	0.869648	1.2578	-0.216997	0.249358	0.0301764			0.10324	0.20667	0.112551	0.016757	0.105276		1.53718	2.01174	0.723791	1	0.859053		0.13	-0.65	0.27	0.02	-0.84		-0.29	0.64	-0.3
PTK7	PTK7	3140427	0.676294	-0.261041	1.74904	0.0235862	1.47558			0.179933	0.190268	0.368797	0.0627004	0.242167		1	0.522197	2.10343	0.636085	1.74024		0.17	-2.39	-1.8	0.61	-0.48		-0.18	0.77	0
PTK9	PTK9	6940037	0.17478	0.00916062	0.0116939	0.00603153	0.17256			0.157007	0.229849	0.147745	0.1053	0.0204821		1.11968	0.998246	1	0.996083	1.11796		1.8	0.95	0.38	0.68	0.84		0.67	0.21	0.5
PTPN5	PTPN5	7330309	0.118564	0.0679097	0.103988	0.0669232	-0.000662523			0.0791819	0.214695	0.170769	0.0465773	0.074619		1.03573	1	1.02532	0.999316	0.953581		0.67	0.16	0.18	0.26	0.26		0.44	0.46	0.1
PTPRG	PTPRG	4670192	0.416613	0.411547	1.92208	0.261268	1.34153			0.0106513	0.29926	0.150178	0.0901791	0.30288		1	0.996495	2.83917	0.897918	1.89857		0.68	1.29	0.87	0.61	0.1		-0.17	0.79	0
PTPRJ	PTPRJ	840301	0.500134	0.803084	0.527748	0.54354	0.52326			0.11922	0.284498	0.0408292	0.215018	0.0692032		0.981041	1.21028	1	1.01101	0.996893		-2.02	-1.98	0.59	0.43	0.6		-0.53	0.36	0
PTPRR	PTPRR	3460278	0.0661801	-0.0382856	0.233115	0.492612	0.991618			0.136357	0.145599	0.0923369	0.0767878	0.226365		0.890733	0.828515	1	1.19706	1.69173		-1.65	-0.25	-1.05	-1.16	-1.29		-0.34	0.58	-0.4
	PTPRR	7510497	-0.0900249	-0.186709	-0.180957	0.0837836	-0.185814			0.104207	0.391321	0.103728	0.0447585	0.07669		1.06506	0.996021	1	1.20142	0.996639		-1.65	-0.25	-1.05	-1.16	-1.29		-0.3	0.62	-0.5
PTPRT	PTPRT	1070133	-0.0216486	-0.0290813	0.0490172	0.0146822	-0.113394			0.0607024	0.147717	0.0178948	0.140981	0.0475303		1	0.994861	1.0502	1.0255	0.938387		1.55	0.73	0.37	0.44	0.83		-0.41	0.5	-0.7
	PTPRT	4230554	-0.185294	-0.0422376	-0.0489272	0.0870248	-0.201593			0.00508755	0.0824922	0.0541356	0.0901241	0.157348		0.909807	1.00465	1	1.09882	0.899587		1.55	0.73	0.37	0.44	0.83		-0.71	0.18	-0.6
PXK	PXK	3940278	0.0760601	0.175772	0.779198	0.174788	1.88178			0.128776	0.188065	0.130481	0.145115	0.323589		0.933219	1	1.51932	0.999318	3.26257		0.21	-0.72	0.67	0.25	0.62		0.53	0.36	0.6
RAC1	RAC1	6420475	4.23739	3.48067	2.29981	1.19127	4.6368			0.341095	0.297914	0.218758	0.0102629	0.254088		1.68964	1	0.441088	0.20456	2.22859		-0.21	-0.1	-0.82	-0.1	-0.61		-0.13	0.84	-0.4
	RAC1	6980370	-0.255645	-0.633611	-0.262849	-0.214693	-0.109899			0.0750039	0.125468	0.114144	0.194098	0.163049		1	0.769522	0.995019	1.02879	1.1063		-0.21	-0.1	-0.82	-0.1	-0.61		-0.46	0.43	0
RAF1	RAF1	7100445	4.02131	3.83769	3.89744	3.18521	3.8116			0.134422	0.165408	0.181691	0.126765	0.0927929		1.13573	1	1.04228	0.636184	0.982076		0.52	-0.16	0.09	0	0.45		0.45	0.44	0.5
RAGE	RAGE	2510113	3.99138	3.1651	2.5805	2.81874	6.57402			0.0216023	0.164465	0.148431	0.15721	0.0573074		1.7731	1	0.666834	0.786564	10.6215		-0.77	0.07	0.34	0.78	1.11		0.55	0.34	0.1
RAPGEF3	RAPGEF3	2810075	0.242672	0.273233	0.815052	0.387145	2.32495			0.04788	0.131748	0.0752162	0.0498133	0.146867		0.90471	0.924079	1.34528	1	3.83123		-1.18	-0.37	-2.19	-2.23	-1.38		-0.03	0.96	-0.5
RAPGEF4	RAPGEF4	5690228	-0.150902	-0.213384	-0.180314	-0.151826	0.0571435			0.102567	0.0899512	0.206316	0.106353	0.0440954		1.00064	0.958229	0.980447	1	1.15586		-0.1	-0.24	0.22	-0.27	0.6		0.83	0.08	0.5
RASGRF2	RASGRF2	4780139	-0.323733	0.215594	-0.111746	-0.167183	-0.0286601			0.146624	0.178937	0.0708721	0.103102	0.109494		0.863347	1.2547	1	0.962303	1.05928		-0.14	-1.29	-2.85	-2.19	-1.14		-0.14	0.83	-0.2
RBKS	RBKS	2570440	2.38483	1.52519	2.1441	2.50886	1.70426			0.13613	0.110727	0.156491	0.191393	0.10159		1.18159	0.651164	1	1.28766	0.737215		0.59	0.23	0.6	0.41	0.87		-0.03	0.96	0
RET	RET	3130243	1.09494	-0.0175883	0.0279863	-0.0158269	-0.137112			0.146992	0.227897	0.0329279	0.195273	0.0908659		2.15961	0.99878	1.03083	1	0.919368		0.39	-1.61	-1.54	-0.74	-2.01		0.89	0.04	0.9
	RET	5890358	1.52898	0.0876806	-0.0220391	0.0422139	0.0162861			0.117577	0.13164	0.0882686	0.0951665	0.00407927		2.8026	1.03202	0.95644	1	0.982189		0.39	-1.61	-1.54	-0.74	-2.01		0.88	0.05	0.5
	RET	7510332	0.0226437	-0.0816389	-0.259606	0.0157666	-0.135217			0.22609	0.074329	0.158608	0.0178042	0.0582067		1.07496	1	0.883948	1.06985	0.963544		0.39	-1.61	-1.54	-0.74	-2.01		0.73	0.16	0.7
RFK	RFK	3400097	0.401025	1.12406	1.09294	0.969982	0.524438			0.0343585	0.279017	0.204294	0.310433	0.189182		0.674104	1.11271	1.08897	1	0.734307		-0.32	0.64	0.79	0.79	-0.24		0.96	0.01	0.6
RFP	RFP	1850619	1.55554	2.32991	2.04636	1.52329	1.83173			0.133206	0.0463326	0.0873347	0.0840881	0.122619		0.825769	1.41243	1.16041	0.807515	1		-1.52	-1.22	-1.19	-0.41	-0.83		-0.32	0.61	-0.4
RIOK1	RIOK1	1690064	-0.336391	-0.126243	-0.105706	-0.246403	-0.204707			0.042643	0.0693124	0.105363	0.0301732	0.11261		0.912765	1.05589	1.07103	0.971512	1		-1.49	-0.88	-1.46	-2.23	-1.04		0.42	0.49	0.6
	RIOK1	4780593	2.541	3.13178	2.4925	1.35261	1.69433			0.39619	0.321409	0.414942	0.367066	0.3673		1.03419	1.55755	1	0.453794	0.575078		-1.49	-0.88	-1.46	-2.23	-1.04		0.63	0.25	0.6
	RIOK1	5570594	3.03886	4.0578	3.4455	2.55849	2.94602			0.0663779	0.0770297	0.0714968	0.15317	0.10819		1	2.02644	1.3256	0.716795	0.937675		-1.49	-0.88	-1.46	-2.23	-1.04		0.7	0.19	0.7
RIOK3	RIOK3	5220437	-0.268236	-0.504222	-0.543266	-0.260999	-0.143898			0.126603	0.0636373	0.178019	0.223839	0.123068		1	0.849104	0.826433	1.00503	1.09001		-1.14	-1.56	0.66	0.43	-0.03		0.1	0.87	-0.1
	RIOK3	5700168	3.36645	3.17933	3.26842	3.40323	4.44857			0.125359	0.0431267	0.0993321	0.183259	0.0707554		1	0.87836	0.934311	1.02582	2.11715		-1.14	-1.56	0.66	0.43	-0.03		0.21	0.73	0.3
RIPK1	RIPK1	6560091	3.05352	2.63731	2.46484	2.90947	3.23446			0.0649794	0.0277676	0.0395841	0.0990795	0.0722493		1.105	0.828077	0.734772	1	1.25265		1.04	0.61	0.41	0.32	-0.51		-0.43	0.47	-0.3
RIPK2	RIPK2	5690093	3.69085	3.54075	6.55039	4.3611	4.82943			0.235402	0.173819	0.124556	0.267414	0.163126		0.628399	0.566305	4.56082	1	1.38351		0.45	-0.08	0	0.56	0.46		-0.42	0.48	0.3
RIPK3	RIPK3	1090703	-0.544849	-0.878592	0.398325	-0.519786	-0.435022			0.186458	0.0960742	0.024894	0.147215	0.0578737		0.982777	0.779809	1.88964	1	1.06051		1.65	-0.77	-0.67	0.35	-0.89		-0.25	0.69	-0.2
RNASEL	RNASEL	4180079	1.46346	1.12251	0.186424	1.35767	1.2922			0.100275	0.0571503	0.030693	0.0840116	0.109099		1.12605	0.889037	0.464654	1.04643	1		0.07	0.71	0.81	0.45	1.15		-0.43	0.47	-0.7
ROCK1	ROCK1	1510176	0.577375	0.114101	0.592184	0.457666	0.418013			0.139597	0.107493	0.190719	0.103964	0.190785		1.08652	0.788091	1.09773	1	0.972889		0.82	1.16	0.23	0.95	1.6		-0.57	0.31	-0.9
	ROCK1	6250497	1.20382	0.584622	1.03479	0.991546	0.967084			0.661799	0.293301	0.384892	0.38562	0.506632		1.15851	0.75423	1.03043	1	0.983188		0.82	1.16	0.23	0.95	1.6		-0.36	0.56	-0.8
ROCK2	ROCK2	50521	3.10647	2.53195	2.14398	3.44942	1.75518			0.0660846	0.105997	0.105277	0.101845	0.113358		1.48918	1	0.764205	1.8888	0.58367		-0.6	1.27	-0.09	0.75	0.49		-0.05	0.94	0.1
ROR1	ROR1	3140113	-0.126694	0.0237691	2.83202	1.88522	2.21128			0.0774186	0.164587	0.258049	0.256925	0.257155		0.247944	0.275199	1.92759	1	1.25358		-0.85	-0.52	0.14	-0.7	0.29		0.78	0.12	0.8
	ROR1	4830333	0.0937999	-0.131121	-0.0315901	-0.163838	-0.0226842			0.028608	0.17254	0.2083	0.201045	0.0529876		1.0908	0.933337	1	0.912408	1.00619		-0.85	-0.52	0.14	-0.7	0.29		0.01	0.98	0
ROR2	ROR2	5080039	1.89029	3.48297	-0.0253568	-0.18903	3.08636			0.127285	0.209426	0.095155	0.145737	0.182863		1	3.01609	0.265053	0.236625	2.29114		-0.47	-0.35	-0.79	0.31	-0.57		-0.2	0.74	-0.1
ROS1	ROS1	3440204	-0.386203	-0.13274	-0.167156	0.0459022	-0.12249			0.299313	0.111909	0.164107	0.042488	0.0422239		0.83888	1	0.976427	1.13182	1.00713		-1.74	-1.16	-0.27	-0.44	-2.05		0.5	0.39	0
RP2	RP2	6180370	1.01782	2.11683	1.93195	1.86413	1.8244			0.18997	0.171534	0.247759	0.205169	0.264682		0.556206	1.19144	1.04813	1	0.972836		0.62	-0.22	-0.15	0.47	0.82		-0.62	0.27	-0.9
RPS6KA1	RPS6KA1	5890674	2.97529	3.30476	3.59899	1.73163	3.12743			0.298406	0.187603	0.295514	0.318304	0.363211		0.899914	1.13079	1.38661	0.380032	1		-0.19	0.14	-0.66	-0.98	0.02		0.46	0.44	0.4
	RPS6KA1	7200243	0.239251	0.0792731	0.162269	-0.0267355	0.00175815			0.0720595	0.180519	0.0709873	0.116678	0.232689		1.11727	1	1.05922	0.929155	0.947689		-0.19	0.14	-0.66	-0.98	0.02		0.17	0.78	0.2
RPS6KA2	RPS6KA2	380687	-0.0162759	0.0768119	0.194603	-0.156947	0.115419			0.0290334	0.128008	0.120759	0.14183	0.0912665		0.937514	1	1.08507	0.850416	1.02712		-3.14	-2.66	-1.9	-3.74	-2.89		0.95	0.01	0.9
	RPS6KA2	5690669	-0.155749	-0.243562	1.8001	-0.216232	2.07571			0.141131	0.100225	0.203715	0.119798	0.251049		1	0.940948	3.87945	0.958943	4.69607		-3.14	-2.66	-1.9	-3.74	-2.89		0.55	0.34	0.2
	RPS6KA2	6420152	-0.264052	0.161883	1.41219	-0.106127	0.216383			0.070348	0.106816	0.219699	0.11444	0.0852927		0.744356	1	2.37891	0.830465	1.0385		-3.14	-2.66	-1.9	-3.74	-2.89		0.86	0.06	0.8
RPS6KA3	RPS6KA3	2120358	1.15954	1.97562	1.39947	2.74291	2.85143			0.214143	0.594282	0.201168	0.64369	0.651208		0.567982	1	0.670749	1.70206	1.83503		1.11	0.3	0.23	0.16	-0.45		-0.79	0.11	-0.9
	RPS6KA3	5890647	0.314716	0.672339	0.517687	0.630068	1.03059			0.00872515	0.509822	0.248104	0.320611	0.184091		0.803655	1.02973	0.92506	1	1.31998		1.11	0.3	0.23	0.16	-0.45		-0.92	0.03	-0.7
	RPS6KA3	7330136	0.852304	1.60246	0.884628	2.09188	2.4784			0.191091	0.4346	0.36172	0.604649	0.679037		0.59454	1	0.608012	1.40388	1.8352		1.11	0.3	0.23	0.16	-0.45		-0.82	0.09	-0.9
	RPS6KA3	7570370	-0.111783	0.0161218	-0.17978	-0.0515629	-0.0383179			0.157279	0.115093	0.0112063	0.115918	0.113507		0.959117	1.04803	0.914962	1	1.00922		1.11	0.3	0.23	0.16	-0.45		-0.32	0.6	-0.2
RPS6KA4	RPS6KA4	520132	2.57505	3.50326	2.95148	2.90456	3.28474			0.491972	0.32319	0.292349	0.244642	0.18091		0.770345	1.4659	1	0.968001	1.25986		-1.42	1.04	-1.5	0.33	-0.68		0.69	0.2	0.5
RPS6KA5	RPS6KA5	2030482	2.3757	1.18348	0.849747	0.849431	0.187168			0.239221	0.13248	0.257966	0.0731048	0.119537		2.87977	1.26027	1	0.999781	0.631748		-0.23	-0.44	0.07	0.54	0.74		-0.6	0.28	-0.9
	RPS6KA5	5890017	-0.350102	-0.594332	-0.409813	-0.27382	-0.281867			0.144304	0.378894	0.17021	0.205276	0.170339		1	0.844266	0.959456	1.0543	1.04843		-0.23	-0.44	0.07	0.54	0.74		0.84	0.08	0.8
RPS6KA6	RPS6KA6	3780554	-0.0146889	-0.107396	-0.658949	0.398647	-0.109411			0.0974536	0.061564	0.156823	0.0406656	0.203917		1.06637	1	0.682285	1.42015	0.998604		-1.05	0.8	0.36	1.28	-0.06		0.33	0.59	0.3
RPS6KB1	RPS6KB1	1770411	7.0429	4.43727	4.78873	5.18669	4.3288			0.0564881	0.0844198	0.104634	0.0301514	0.0178138		4.77059	0.783788	1	1.31764	0.727022		-0.75	0.88	0.37	-0.25	-0.6		-0.57	0.32	-0.4
RPS6KB2	RPS6KB2	4050376	1.88068	2.1486	1.75613	1.3845	1.44201			0.191314	0.31068	0.331009	0.288262	0.263093		1.09016	1.31264	1	0.77291	0.804341		0.04	0.79	0.07	1.03	0.55		-0.21	0.73	-0.4
RPS6KC1	RPS6KC1	5220767	1.20143	1.48674	1.01804	1.51413	0.795069			0.188439	0.101411	0.0592244	0.23619	0.0725879		1	1.21867	0.880633	1.24203	0.754524		-1.06	0.77	0.36	1.1	0.77		0.23	0.71	0.6
RPS6KL1	RPS6KL1	1090128	0.539454	0.400831	0.597205	0.2226	0.373704			0.0539885	0.0323879	0.0453809	0.117451	0.0795316		1.10085	1	1.14582	0.883786	0.981373		-0.8	-0.06	-0.99	-1.93	-1.26		0.48	0.41	0.6
RYK	RYK	5890037	5.36872	5.56002	5.53893	5.13667	4.99029			0.0501717	0.0828501	0.0245687	0.00508428	0.103978		1	1.1418	1.12522	0.851424	0.769272		0.25	-0.13	0.5	0.44	1.14		-0.77	0.13	-0.7
	RYK	7550603	3.42695	3.40441	3.25674	3.0225	2.75036			0.375462	0.352455	0.396279	0.381255	0.327154		1.12522	1.10778	1	0.850135	0.703989		0.25	-0.13	0.5	0.44	1.14		-0.88	0.05	-0.8
SCYL1	SCYL1	2320750	2.04905	2.50803	1.90877	1.1916	1.78109			0.171	0.0933161	0.0575955	0.0661165	0.0825716		1.10212	1.51494	1	0.608292	0.915306		0.6	0.57	0.59	0.37	0.44		0.75	0.14	0.7
SEPHS1	SEPHS1	380019	4.09023	2.82508	3.40283	3.0176	2.49961			0.103935	0.0472882	0.0985017	0.207405	0.099279		2.10326	0.875077	1.30606	1	0.698344		-1.01	-0.59	-1.4	-0.2	-0.13		-0.65	0.23	-0.8
SEPHS2	SEPHS2	2750598	4.49048	3.94023	3.90742	4.12555	4.91359			0.209715	0.161947	0.102932	0.100383	0.102387		1.28782	0.879454	0.859676	1	1.72672		-0.05	0.56	0.13	0.27	-0.47		-0.91	0.03	-0.7
SGK	SGK	6130239	0.455441	5.95043	2.12912	4.47764	7.4126			0.0105323	0.0542042	0.0953529	0.0593223	0.106322		0.0615458	2.77558	0.196347	1	7.64738		0.13	1.03	0.34	1.44	1.63		0.74	0.16	0.9
SGK2	SGK2	3840484	-0.0743065	-0.331718	-0.308651	-0.274447	-0.311095			0.139352	0.109162	0.0697656	0.103456	0.0398652		1.17637	0.984138	1	1.02399	0.998307		-1.22	0.41	-0.58	0.24	-0.12		-0.81	0.1	-0.7
	SGK2	5270670	-0.191332	-0.742558	3.04789	0.954464	0.174864			0.134456	0.205789	0.060223	0.144891	0.114064		0.775825	0.529454	7.32599	1.71666	1		-1.22	0.41	-0.58	0.24	-0.12		-0.24	0.7	-0.3
	SGK2	6250523	-0.0464896	-0.0303929	1.02927	0.213538	0.15458			0.0928629	0.223386	0.280762	0.104387	0.112912		0.869905	0.879665	1.83362	1.04171	1		-1.22	0.41	-0.58	0.24	-0.12		-0.19	0.76	0.1
SHC1	SHC1	2070315	5.23853	4.99687	4.93396	6.06299	6.01157			0.198623	0.235317	0.127892	0.0572186	0.155718		1	0.84577	0.809682	1.77087	1.70887		0.62	0.03	0.73	0.06	0.09		-0.59	0.29	-0.4
	SHC1	3360392	0.472831	0.821828	0.449096	1.08043	1.20147			0.102347	0.48629	0.455409	0.540004	0.627665		0.78513	1	0.772319	1.19632	1.30102		0.62	0.03	0.73	0.06	0.09		-0.86	0.06	-0.6
	SHC1	4070040	-0.228902	0.31463	0.0280546	0.289991	0.338475			0.24489	0.187164	0.168491	0.305281	0.410846		0.697907	1.01723	0.833968	1	1.03418		0.62	0.03	0.73	0.06	0.09		-0.89	0.04	-0.6
SLK	SLK	6520121	2.4319	2.86705	2.85814	3.03412	2.60479			0.0189659	0.049734	0.0424651	0.0645286	0.04132		0.744196	1.00619	1	1.12973	0.838945		-1.58	0.42	0.03	0.94	0.24		0.85	0.07	0.9
SMAD7	SMAD7	5130373	1.91137	1.03992	3.86299	2.97593	1.45814			0.0895621	0.0706098	0.0948187	0.267409	0.0915041		1	0.546597	3.86808	2.09154	0.730407		-0.07	0.15	0.75	0.57	0.56		0.68	0.2	0.7
SMG1	SMG1	630598	-0.179062	-0.361011	-0.680293	-0.526618	-0.34907			0.16098	0.0481881	0.0821974	0.0489223	0.166752		1.13442	1	0.801468	0.891553	1.00831		-1.77	-0.65	-1.73	-0.58	-0.12		0.02	0.97	-0.1
	SMG1	2900523	4.37885	3.10573	3.38264	3.74297	3.9565			0.273179	0.272229	0.254549	0.299239	0.244335		1.55389	0.642943	0.778989	1	1.15952		-1.77	-0.65	-1.73	-0.58	-0.12		-0.24	0.7	-0.1
SNF1LK	SNF1LK	1440576	1.55935	3.99473	1.49055	5.30136	2.0356			0.0879663	0.235707	0.0939319	0.289716	0.125559		0.718847	3.88829	0.685369	9.61816	1		1.05	0.52	0.33	0.85	1.44		-0.1	0.87	0.2
SNRK	SNRK	4570746	2.34735	2.56515	2.51682	1.58649	1.90829			0.0724741	0.0768177	0.120074	0.0345587	0.0790549		1	1.16296	1.12464	0.590144	0.737615		0.07	0.24	0.37	1.27	-0.04		-0.54	0.35	-0.1
SOCS1	SOCS1	1850152	0.757154	-0.40027	0.253189	0.217501	-0.111934			0.147315	0.031153	0.123769	0.213666	0.0680903		1.45362	0.651677	1.02505	1	0.795848		-0.33	0.39	0.05	-0.28	0.68		-0.78	0.12	-0.8
SOCS5	SOCS5	2810504	1.47895	1.64699	1.44466	2.11031	1.56227			0.0132342	0.225391	0.0528084	0.270738	0.204143		0.943883	1.06048	0.921711	1.46209	1		-0.22	0.29	0.28	0.46	0.67		0.36	0.55	0.6
	SOCS5	6480521	-0.19284	0.102102	-0.284482	0.141483	0.0812694			0.155679	0.140395	0.124729	0.0430692	0.107554		0.826961	1.01455	0.776065	1.04262	1		-0.22	0.29	0.28	0.46	0.67		0.63	0.26	0.6
SPA17	SPA17	7100128	3.51199	2.8077	3.45516	4.05054	3.30167			0.0637338	0.12752	0.0492099	0.0925418	0.0385505		1.04018	0.638402	1	1.51087	0.899073		0.29	-1.04	-0.63	-0.28	0.03		0.4	0.5	0.5
SPHK1	SPHK1	4880348	-0.0842109	0.0914309	-0.156433	-0.0274565	-0.0107196			0.0677958	0.272701	0.0793988	0.105824	0.0689956		0.961425	1.0859	0.91448	1	1.01167		0.45	0.52	-0.93	-0.41	-2.29		0.22	0.72	0.3
	SPHK1	6510543	1.27071	1.84207	0.494827	0.777201	1.87314			0.184557	0.114224	0.0374371	0.0393493	0.114495		1	1.48592	0.584031	0.710295	1.51828		0.45	0.52	-0.93	-0.41	-2.29		-0.14	0.83	0
SPHK2	SPHK2	6370164	3.80031	3.93012	4.77166	4.69494	3.53789			0.0786656	0.106218	0.116582	0.0393261	0.10605		0.913952	1	1.79197	1.69916	0.761952		-0.35	0.05	0.77	0.58	1.51		0.06	0.92	0
SQSTM1	SQSTM1	940142	5.18065	4.74247	5.2873	6.3719	7.74684			0.100272	0.138891	0.0732252	0.0810365	0.0658195		0.928746	0.685474	1	2.12079	5.50041		-0.23	0.19	-1.61	-0.62	-2.23		-0.76	0.14	-0.9
SRC	SRC	50674	-0.062931	0.330633	0.215066	0.225749	-0.0620193			0.0969441	0.118692	0.0703587	0.0260062	0.0985079		0.824735	1.0834	1	1.00743	0.825257		-0.36	-1.13	-0.42	-0.27	-0.79		-0.29	0.64	-0.3
	SRC	4070100	-0.227809	-0.0666504	0.00175887	0.318853	-0.125751			0.102855	0.185585	0.0855257	0.203759	0.132387		0.894307	1	1.04856	1.30632	0.959863		-0.36	-1.13	-0.42	-0.27	-0.79		0.4	0.5	0.3
	SRC	6590736	2.29418	2.3591	2.36823	5.00623	2.6593			0.109058	0.157501	0.0659906	0.392611	0.233198		0.949969	0.993692	1	6.22467	1.22354		-0.36	-1.13	-0.42	-0.27	-0.79		0.49	0.4	0.3
SRMS	SRMS	2000463	-0.197661	-0.241673	-0.266927	-0.239371	-0.0682144			0.118515	0.0828917	0.0390828	0.161496	0.0437048		1.02933	0.998406	0.981081	1	1.12596		-1.31	-0.39	-0.92	-1.29	-0.73		0.14	0.83	-0.2
SRPK1	SRPK1	3460674	4.69644	5.25695	5.29297	4.09826	3.72474			0.247129	0.118566	0.284062	0.1845	0.196143		1	1.47479	1.51208	0.660589	0.509906		0.04	0.19	0.05	0.61	0.26		-0.6	0.29	-0.6
SRPK2	SRPK2	2350072	1.72484	0.971981	1.01641	1.19758	0.975956			0.463771	0.141283	0.18394	0.218478	0.28724		1.63402	0.969671	1	1.1338	0.972345		0.15	0.24	0.05	0.6	0.1		0.01	0.99	0.1
	SRPK2	2760445	1.12637	0.546827	0.785153	0.592098	0.905048			0.338038	0.112116	0.282482	0.141142	0.285877		1.26682	0.847728	1	0.874752	1.08666		0.15	0.24	0.05	0.6	0.1		-0.54	0.35	-0.5
	SRPK2	4860128	1.40756	2.1094	0.560419	1.67635	2.71341			0.295039	0.248612	0.0205019	0.0798058	0.270886		0.830011	1.35008	0.461393	1	2.05203		0.15	0.24	0.05	0.6	0.1		-0.03	0.96	0.3
STK10	STK10	6840253	1.35794	1.24057	0.734847	0.750544	2.0367			0.179074	0.0791305	0.0486305	0.0913059	0.144439		1.08476	1	0.704306	0.71201	1.73644		1.23	0.53	0.23	0.13	-0.16		-0.24	0.7	-0.1
STK11	STK11	4850184	1.00297	0.405584	1.24196	1.1031	2.12467			0.0369056	0.132306	0.0733297	0.0942521	0.19871		0.932949	0.616634	1.10104	1	2.03013		-1.41	1.02	0.6	-0.66	-0.89		-0.44	0.46	-0.3
STK16	STK16	510707	0.201714	0.414744	0.458369	0.351779	0.359446			0.0804844	0.139396	0.0566588	0.040085	0.0592432		0.896433	1.03907	1.07097	0.9947	1		-0.52	1.08	0.97	-0.79	0.28		0.76	0.14	0.8
	STK16	2640066	0.114411	0.0682563	0.119021	0.128509	0.150268			0.0779393	0.0530121	0.314779	0.0895671	0.0523317		0.996809	0.965424	1	1.0066	1.02189		-0.52	1.08	0.97	-0.79	0.28		-0.47	0.43	-0.5
	STK16	6450070	1.78674	1.78728	1.84724	1.81972	1.85288			0.247037	0.142043	0.0662669	0.174146	0.256971		0.9774	0.977764	1.01926	1	1.02325		-0.52	1.08	0.97	-0.79	0.28		0.18	0.77	0.1
STK17A	STK17A	4760328	0.480552	0.570167	0.420656	0.464214	1.29276			0.0556325	0.0999829	0.0560367	0.0320174	0.243981		1	1.06409	0.959333	0.988739	1.75589		-0.33	0.73	0.68	0.2	0.36		0.07	0.91	0.1
STK17B	STK17B	2100035	1.42587	1.13307	1.11008	0.969777	0.460294			0.184269	0.135303	0.0821564	0.0929436	0.129016		1.24469	1.01606	1	0.907326	0.637374		0.89	-0.06	0.08	0.29	-0.35		0.86	0.06	0.6
STK19	STK19	1740156	3.01987	3.68893	3.00277	2.56177	4.22157			0.359649	0.207043	0.274246	0.358573	0.268606		1	1.59004	0.988216	0.727947	2.30011		0.15	0.82	-0.15	-0.69	-0.43		0.14	0.82	0.4
STK24	STK24	1570097	0.00310806	-0.101521	0.556678	0.0409794	0.222607			0.220898	0.0676206	0.142381	0.0650366	0.129705		0.974091	0.905948	1.42969	1	1.13416		0.19	0.57	-0.51	-0.37	-1.48		-0.52	0.37	-0.9
	STK24	2570433	5.57833	5.98717	6.71469	6.33887	6.82924			0.0202027	0.0566255	0.101198	0.0920232	0.0662772		0.590278	0.783662	1.29757	1	1.40481		0.19	0.57	-0.51	-0.37	-1.48		-0.87	0.05	-0.9
	STK24	4850373	0.432585	0.520705	1.00552	0.510338	0.977565			0.302189	0.402475	0.639506	0.456424	0.730421		0.940748	1	1.39941	0.992839	1.37255		0.19	0.57	-0.51	-0.37	-1.48		-0.77	0.13	-0.6
STK25	STK25	1820142	4.06563	4.05071	4.02912	4.19761	4.30308			0.282405	0.0891469	0.267904	0.304714	0.39507		1	0.98971	0.97501	1.0958	1.17891		-1.5	0.1	-0.01	-0.08	-0.04		0.25	0.69	-0.5
STK3	STK3	5130017	2.92338	3.39551	4.32067	3.45585	4.09975			0.202169	0.0948634	0.02076	0.0797151	0.0272514		0.69137	0.959042	1.82112	1	1.56255		-0.1	0.6	0.15	0.38	-0.54		-0.34	0.58	-0.2
STK31	STK31	3060288	0.248446	-0.124145	0.251396	0.323346	0.0492124			0.00859935	0.0865505	0.0548632	0.0484989	0.0282423		1	0.772394	1.00205	1.05329	0.871013		0	-0.01	0.82	0.2	0.87		0.09	0.89	0.3
	STK31	7570170	-0.122785	-0.152645	-0.158193	-0.184135	-0.142841			0.048292	0.0834758	0.021323	0.145857	0.0741158		1.02091	1	0.996162	0.978409	1.00682		0	-0.01	0.82	0.2	0.87		-0.09	0.89	-0.1
STK32A	STK32A	6020564	0.043343	0.166221	-0.0987084	0.79324	-0.123585			0.060007	0.0466732	0.0369562	0.108051	0.0573403		1	1.08891	0.90623	1.68167	0.890738		0.93	-1.06	0.2	-0.39	0.43		-0.44	0.46	-0.6
STK32B	STK32B	6330653	0.414426	1.61586	0.731424	1.19388	0.868776			0.0357421	0.0676604	0.0535378	0.137753	0.14986		0.729839	1.6784	0.909187	1.25275	1		1.15	0.61	0.1	0.69	-0.49		0.04	0.95	-0.2
STK32C	STK32C	130538	0.690145	1.5359	1.08755	1.04787	0.295741			0.14877	0.179903	0.140774	0.287504	0.127063		0.780392	1.40252	1.02788	1	0.593725		1.43	0.13	-0.3	0.25	-0.06		-0.23	0.71	-0.2
STK33	STK33	150047	-0.110236	-0.156285	0.478496	0.863966	0.0808696			0.103645	0.0261949	0.0325612	0.274407	0.0400218		0.875934	0.848417	1.31734	1.72082	1		-0.26	0.53	0.41	0.93	0.42		0.7	0.19	0.3
STK35	STK35	6220452	4.11028	4.09831	4.35293	4.50556	3.21286			0.251384	0.213012	0.114085	0.138285	0.196329		1	0.991737	1.18316	1.3152	0.536845		-1.79	-0.69	-0.74	-2.03	-2.99		0.58	0.3	0.1
STK36	STK36	2490523	4.21477	3.78701	3.56847	4.37683	3.50608			0.0899321	0.103794	0.0452419	0.0820439	0.0996303		1.34515	1	0.859436	1.50506	0.82306		-1.73	-0.47	-1.22	-0.94	-0.2		-0.52	0.37	-0.5
STK38	STK38	770181	4.71844	5.34342	6.23801	5.60429	5.78564			0.231694	0.257618	0.133513	0.195834	0.208884		0.541169	0.834584	1.55156	1	1.13394		-2.58	0.07	-0.41	-0.61	0.76		0.58	0.31	0.5
STK38L	STK38L	70554	0.392825	0.562322	0.651069	1.23932	0.590497			0.156396	0.128773	0.115326	0.0339752	0.181456		0.871956	0.98066	1.04288	1.56789	1		-1.38	0.34	0.01	0.92	-0.41		0.79	0.11	0.7
STK39	STK39	4040296	2.72916	2.75579	3.01109	3.71405	3.41171			0.133725	0.221962	0.179431	0.0729409	0.107914		0.822493	0.837817	1	1.62785	1.32008		0.93	-0.68	-0.31	-0.6	-0.16		-0.43	0.47	-0.3
STK4	STK4	2680209	5.0709	4.87197	5.08837	5.11381	5.69711			0.133719	0.121668	0.10224	0.150958	0.122073		0.987966	0.86071	1	1.01779	1.52493		1.73	0.8	0.48	0.71	0.51		-0.35	0.57	-0.6
STYK1	STYK1	6580110	-0.0771967	-0.34218	-0.396272	-0.0435226	-0.117872			0.0783277	0.11799	0.077403	0.110868	0.111319		1.0286	0.856005	0.824505	1.05289	1		-0.47	-0.65	-0.1	-0.15	-0.99		-0.15	0.81	-0.1
SYK	SYK	6550309	1.23233	-0.50852	-0.102193	-0.317826	0.022128			0.0972844	0.148304	0.140994	0.113785	0.0681505		2.52192	0.754542	1	0.861168	1.08999		-1.77	-2.09	-1.05	-4.06	-0.4		0.16	0.8	0.6
TAF1	TAF1	3460364	0.480567	0.341501	0.14056	0.169197	0.271865			0.110143	0.107594	0.075912	0.041095	0.156165		1.15565	1.04945	0.913005	0.931309	1		-0.53	-0.18	-1.73	-0.6	-0.66		0.6	0.28	0.8
TAF1L	TAF1L	290687	1.69498	1.63616	1.08739	1.49387	1.3482			0.483928	0.473132	0.278081	0.219562	0.27843		1.14958	1.10366	0.75446	1	0.903961		-0.16	-0.12	-0.77	0.13	0.44		0.36	0.56	0
TBK1	TBK1	1170092	4.59312	4.18988	3.86965	4.40849	4.85778			0.0527113	0.177576	0.0915787	0.0262436	0.154078		1.13653	0.859392	0.688325	1	1.36537		-0.04	-0.3	0.68	0.14	0.69		0.15	0.81	0.3
TEC	TEC	6100128	0.183075	-0.055851	0.53005	-0.0672921	0.0687268			0.0438636	0.178545	0.0679352	0.0397572	0.043791		1.08249	0.917272	1.3768	0.910027	1		1.31	0.41	0.37	0.58	0.5		-0.07	0.91	-0.3
TEK	TEK	6330538	-0.058028	0.141296	0.0561291	0.0583154	0.105566			0.064436	0.146424	0.189883	0.0560697	0.0632574		0.922523	1.0592	0.998486	1	1.03329		0.01	0.3	0.2	0.59	0.96		0.56	0.32	0.7
TESK1	TESK1	2360309	2.55067	1.65477	2.31489	2.60132	2.1163			0.322105	0.555934	0.340539	0.294992	0.284828		1.17755	0.632826	1	1.21962	0.871403		-0.58	-0.78	-0.4	0.11	0.67		0.18	0.77	0.3
TESK2	TESK2	2600142	1.63167	1.23818	0.37454	0.28463	0.605625			0.116301	0.13341	0.0793824	0.00421906	0.0413297		2.03644	1.5503	0.851994	0.800517	1		-2.06	-1.06	-1.32	-0.72	-0.02		-0.69	0.2	-0.5
TEX14	TEX14	4060239	0.0873526	-0.266243	-0.279079	-0.370002	-0.248768			0.0574198	0.124046	0.0514448	0.0561258	0.049971		1.27774	1	0.991142	0.930605	1.01219		-0.47	-2.54	-0.8	-0.89	0.06		0.25	0.68	0.6
	TEX14	6550176	-0.165505	-0.332013	-0.512735	-0.239165	-0.134477			0.042127	0.192044	0.240991	0.129876	0.0220555		1.05238	0.93767	0.82727	1	1.07526		-0.47	-2.54	-0.8	-0.89	0.06		0.46	0.44	0.7
TGFBR1	TGFBR1	4070563	0.387567	0.499692	0.57414	1.18416	0.556676			0.129394	0.263071	0.0645498	0.296431	0.154828		0.889392	0.961272	1.01218	1.54487	1		-1.12	-0.56	0.6	-0.27	1.1		0.03	0.96	0.6
TGFBR2	TGFBR2	1770070	0.189149	3.31671	3.35672	4.25959	4.48014			0.0743025	0.113432	0.0961931	0.0525007	0.0228292		0.111293	0.972653	1	1.86979	2.17864		0.66	0.21	0.28	-0.15	-1		-0.92	0.03	-0.9
	TGFBR2	7100403	-0.201246	-0.576231	0.393034	0.122913	-0.0453686			0.0966344	0.0422335	0.035035	0.0710015	0.0821248		0.897587	0.692141	1.3551	1.12372	1		0.66	0.21	0.28	-0.15	-1		-0.08	0.89	-0.1
THNSL1	THNSL1	5130725	4.36459	2.45277	1.79562	2.26476	1.45956			0.164431	0.177041	0.0620111	0.132771	0.0918105		4.2866	1.13919	0.722395	1	0.572285		0.32	0.63	0.62	0.62	0.69		-0.99	0	-0.6
TJP2	TJP2	3870333	2.79904	2.46731	3.82081	0.366979	3.16357			0.238373	0.219925	0.313787	0.0802714	0.286381		1	0.794584	2.03042	0.185301	1.28747		-0.07	-0.31	-1.16	-1.14	-0.28		-0.08	0.9	-0.1
	TJP2	6510470	1.36754	0.963196	1.95907	0.126383	1.3935			0.4429	0.30811	0.764597	0.132165	0.633716		1	0.755582	1.50685	0.423034	1.01816		-0.07	-0.31	-1.16	-1.14	-0.28		-0.04	0.94	-0.1
TK1	TK1	3420274	5.4308	5.12896	5.32821	5.47613	3.38753			0.170702	0.0809852	0.0274277	0.00449607	0.0678116		1.0737	0.871006	1	1.10797	0.260494		-0.97	-0.63	-0.92	-0.55	-0.33		-0.73	0.16	-0.4
TK2	TK2	7560100	0.0196567	1.26957	0.74634	0.994503	1.64877			0.0682726	0.141842	0.0390649	0.0326922	0.0824552		0.508794	1.21005	0.841968	1	1.57382		0.55	0.13	0.87	0.15	1.24		0.33	0.59	0.1
TLK1	TLK1	510519	2.80448	2.1918	2.61578	2.68412	2.76256			0.216257	0.203775	0.205962	0.0731956	0.119587		1.08701	0.710879	0.953736	1	1.05588		-0.44	-0.05	1.24	0.01	1.41		0.16	0.8	-0.1
TLK2	TLK2	990546	3.25762	2.55852	2.42092	2.61405	2.63811			0.100268	0.0501417	0.0394561	0.0646276	0.0433453		1.56219	0.96224	0.874702	1	1.01681		0.02	0.29	0.62	0.05	2.64		-0.28	0.65	-0.4
TLR1	TLR1	5080398	-0.0634951	-0.297693	-0.0502585	-0.0355562	-0.0109077			0.126625	0.0588384	0.0923131	0.150497	0.0420691		0.990867	0.842393	1	1.01024	1.02765		-0.87	0.21	1.1	-0.02	1.91		0.27	0.65	0.5
TLR3	TLR3	3180639	-0.0337521	0.681343	-0.300983	-0.0170837	-0.154721			0.0968194	0.197329	0.253609	0.0251103	0.267821		1	1.64159	0.830913	1.01162	0.91957		-0.67	0.29	1.01	-0.01	1.27		-0.24	0.7	-0.5
TLR4	TLR4	4390615	-0.0665104	0.242609	0.0796684	-0.0379392	0.134686			0.0660524	0.0376131	0.0686722	0.15823	0.147871		0.903641	1.11957	1	0.921715	1.03887		-1.47	-1.08	-1.3	-0.82	0.32		0.3	0.62	0.5
TLR6	TLR6	2260082	-0.139689	-0.182474	-0.42824	0.19592	-0.288327			0.232397	0.283697	0.194083	0.151207	0.165264		1.0301	1	0.843368	1.29989	0.929256		-0.71	-0.77	-0.04	-3.46	-0.19		-0.97	0	-0.9
	TLR6	4250678	0.0172547	0.0778248	0.0104306	0.503943	-0.0301595			0.0595709	0.12697	0.120102	0.0113217	0.0378155		1	1.04288	0.995281	1.40122	0.967669		-0.71	-0.77	-0.04	-3.46	-0.19		-0.99	0	-0.9
TNFRSF10A	TNFRSF10A	4150739	2.41752	2.474	1.64544	2.62414	1.65586			0.0261765	0.124596	0.0665593	0.0407697	0.0241509		1	1.03993	0.585576	1.15399	0.58982		0.54	0.09	1.05	0.11	1.07		-0.96	0.01	-0.8
TNIK	TNIK	940056	0.078254	0.149132	-0.0259442	0.141845	0.993714			0.0571507	0.119532	0.0578225	0.171686	0.175972		0.956879	1.00506	0.890206	1	1.80484		-0.05	-0.54	0.03	-0.58	0.26		0.57	0.31	0.1
TNK1	TNK1	5550609	0.108669	0.121597	-0.236571	-0.13026	0.172124			0.159094	0.186255	0.229312	0.0811188	0.173688		1	1.009	0.787177	0.847374	1.04497		0.34	-0.96	-0.76	0.64	-1.33		-0.34	0.57	-0.7
TNNI3K	TNNI3K	3940196	0.0441945	-0.189004	-0.194145	-0.0551719	-0.0154332			0.0275601	0.13463	0.110076	0.109228	0.105908		1.0713	0.911407	0.908166	1	1.02793		0.97	0.7	0.63	0.62	-0.15		-0.08	0.9	0.1
TP53RK	TP53RK	3800181	2.96822	2.91467	2.18373	2.11831	2.15393			0.0509875	0.179837	0.049755	0.0349016	0.114865		1.72248	1.65972	1	0.955664	0.979558		0.02	1.03	0.49	1.05	0.7		-0.35	0.57	-0.7
TPK1	TPK1	5720332	0.612867	2.55145	3.49773	0.33133	1.52436			0.19117	0.349117	0.15547	0.0874472	0.145466		0.531635	2.0379	3.92685	0.437383	1		-2	-2.2	0.39	-1.46	-1.17		0.74	0.16	0.3
TRIB1	TRIB1	2710044	3.21449	4.64072	2.69129	4.11795	3.50462			0.0304098	0.0643285	0.139755	0.0651981	0.104771		0.817827	2.19786	0.569063	1.52978	1		0.58	0.58	-1.56	-0.15	-0.74		0.62	0.27	0.4
TRIB2	TRIB2	2750730	-0.0627257	-0.469685	2.16865	-0.147942	0.443103			0.102009	0.167289	0.0766845	0.162095	0.0756204		1	0.754212	4.6958	0.942643	1.41994		-0.86	0	0.4	-1.72	0.76		0.45	0.45	0.6
TRIB3	TRIB3	5560270	5.03958	4.72416	3.3044	6.03874	5.67954			0.0847791	0.0526184	0.0271218	0.0160395	0.0719868		1	0.803616	0.300372	1.99883	1.55829		1.11	-1.23	-0.51	-0.74	-0.36		-0.05	0.94	0.1
TRIO	TRIO	1430678	0.865608	1.5615	0.414269	0.8125	1.40251			0.0786324	0.137351	0.0715048	0.0176513	0.0887068		1	1.61988	0.731364	0.963858	1.45086		1.19	1.48	0.74	-0.53	1.23		0.56	0.33	0.9
TRPM6	TRPM6	990240	0.314799	0.130934	0.237422	0.771492	0.311276			0.108336	0.0783654	0.101127	0.0624193	0.151685		1.00245	0.882494	0.950097	1.37575	1		-0.87	0.13	1.49	0.09	1.09		-0.2	0.75	-0.6
TRPM7	TRPM7	610187	1.85087	0.272165	0.704137	1.01653	1.7522			0.767671	0.0529267	0.245923	0.42244	0.781681		1.78305	0.59693	0.805305	1	1.66517		-1.6	-1.31	0.51	0.09	0.51		-0.08	0.9	-0.1
TSKS	TSKS	1470379	-0.147978	-0.0522993	-0.546345	-0.345271	-0.14618			0.199374	0.172403	0.239711	0.0532552	0.0738765		1	1.06857	0.758716	0.872186	1.00125		-1.33	-0.38	0.12	0.03	-0.31		-0.6	0.28	-0.7
TTBK1	TTBK1	160619	-0.491676	-0.344226	-0.34761	-0.42282	-0.196859			0.19024	0.0758459	0.318598	0.190111	0.106985		0.904965	1.00235	1	0.949204	1.11015		-0.39	-1.36	-1.46	0.01	1.44		0.5	0.39	0.2
TTBK2	TTBK2	4760519	0.233339	0.236995	0.195116	0.175454	0.322684			0.0806075	0.138525	0.139987	0.127686	0.3438		1	1.00254	0.973854	0.960672	1.06389		-0.42	-0.77	0.15	-0.51	0.39		0.51	0.38	0.3
TTK	TTK	2900471	4.16644	4.01804	4.02758	3.22563	3.18764			0.115234	0.0470731	0.00812064	0.0470225	0.107067		1.10834	1	1.00663	0.577381	0.562372		-2.01	-3.66	-5.51	-2.06	-2.22		-0.45	0.44	0.1
TTN	TTN	450220	-0.1204	-0.0353045	0.42789	0.090825	0.0732572			0.0624998	0.146028	0.056587	0.0426267	0.0495529		0.874386	0.927512	1.27866	1.01225	1		1.64	1.07	0.66	1.09	1.23		-0.88	0.05	-0.7
	TTN	670017	-0.0212416	0.0331495	0.0420383	-0.0170871	0.0365687			0.0354065	0.0785877	0.0343363	0.0763012	0.0467566		0.963001	1	1.00618	0.965778	1.00237		1.64	1.07	0.66	1.09	1.23		-0.66	0.22	-0.7
	TTN	6650689	-0.406615	-0.521611	-0.212288	-0.25649	-0.283655			0.224279	0.153892	0.0855237	0.0999039	0.127886		0.918301	0.847946	1.05071	1.01901	1		1.64	1.07	0.66	1.09	1.23		-0.48	0.41	-0.4
	TTN	7400465	-0.30578	0.0239323	-0.311241	-0.22636	-0.0271106			0.0424503	0.0531048	0.144105	0.0797529	0.0412881		0.946438	1.18945	0.942863	1	1.1481		1.64	1.07	0.66	1.09	1.23		0	0.99	0.1
TXK	TXK	4280605	-0.0334724	0.157389	1.30919	0.0154329	0.142553			0.112835	0.0487062	0.0738387	0.116908	0.0651488		0.885138	1.01034	2.24487	0.915658	1		0.31	-0.49	-1.08	-0.21	0.06		-0.86	0.06	-0.9
TXNDC3	TXNDC3	580050	-0.0156935	0.33714	0.0451675	0.0492032	0.0897138			0.131366	0.0559945	0.0444875	0.0721486	0.0836263		0.956014	1.22089	0.997207	1	1.02848		0.89	0.57	1.15	0.16	1.23		-0.24	0.7	-0.1
TYK2	TYK2	6480646	4.78092	4.25305	4.79341	4.49786	4.83271			0.0299985	0.137321	0.125983	0.119327	0.103137		1	0.693578	1.0087	0.821847	1.03655		-0.72	-0.53	-0.31	-0.96	-0.14		0.48	0.41	0.7
TYRO3	TYRO3	2450403	2.28651	1.79475	2.44721	1.20973	1.26797			0.232548	0.187404	0.0469248	0.167143	0.0611187		1.40616	1	1.57184	0.666638	0.694102		-0.52	-0.65	-0.39	-0.03	-0.73		-0.1	0.88	0
UCK1	UCK1	4890301	2.78746	2.63444	2.86191	1.98327	2.70101			0.0349013	0.116349	0.0423956	0.0330117	0.0236016		1.06175	0.954904	1.11798	0.60805	1		-0.83	-0.27	-1.2	-0.13	0.05		-0.61	0.28	-0.7
UGP2	UGP2	290091	0.674387	1.64571	2.93747	2.07353	2.64994			0.295034	0.129001	0.162742	0.223862	0.291322		0.379154	0.743384	1.82	1	1.49113		-0.13	0.15	1.11	-0.01	0.72		0.94	0.02	0.9
	UGP2	5260619	0.111525	-0.24616	0.399029	0.0763206	0.0422908			0.149214	0.0670551	0.0669103	0.0321115	0.0486507		1.0247	0.799694	1.25068	1	0.976688		-0.13	0.15	1.11	-0.01	0.72		0.61	0.27	0.1
	UGP2	7040088	4.60047	4.48935	5.37849	4.96804	5.11223			0.250387	0.135143	0.188365	0.0218834	0.0424425		0.775084	0.717626	1.3291	1	1.10511		-0.13	0.15	1.11	-0.01	0.72		0.86	0.06	0.7
ULK1	ULK1	1230537	-0.0221527	0.0329068	-0.149013	-0.177564	0.061929			0.0533915	0.0792508	0.150634	0.120493	0.0369627		1	1.0389	0.915822	0.897876	1.06001		-0.96	0.3	0.36	0.2	0.39		-0.07	0.91	0.5
	ULK1	2320524	5.04798	5.02351	3.93997	6.5916	4.51575			0.0833715	0.119963	0.0736166	0.106912	0.0368782		1.01711	1	0.47187	2.96513	0.703311		-0.96	0.3	0.36	0.2	0.39		0	1	-0.8
	ULK1	5390110	-0.0855354	-0.280265	0.00912023	-0.12516	-0.302903			0.0229051	0.126684	0.140361	0.130067	0.0850886		1.02785	0.898067	1.09755	1	0.884085		-0.96	0.3	0.36	0.2	0.39		-0.3	0.63	-0.4
	ULK1	6220291	4.95669	4.89209	3.71429	6.32855	4.32503			0.108841	0.0944927	0.0433707	0.0955269	0.091794		1.0458	1	0.442024	2.70656	0.674992		-0.96	0.3	0.36	0.2	0.39		-0.04	0.95	-0.8
ULK2	ULK2	3310450	0.83273	0.245531	1.30947	1.19083	1.95849			0.177458	0.230735	0.323934	0.189572	0.250924		0.78019	0.519321	1.08571	1	1.70251		-0.98	0.3	0.69	0.24	-1.35		-0.51	0.38	-0.3
VRK1	VRK1	2690767	4.10718	3.65487	4.22079	3.23259	2.60086			0.202963	0.207833	0.16171	0.0787739	0.0638006		1.36824	1	1.48033	0.746244	0.48163		-0.18	0.11	-0.93	0.37	0.95		-0.95	0.01	-1
VRK2	VRK2	7400482	1.90538	1.49785	2.54731	2.40201	2.0512			0.139226	0.0944489	0.017884	0.0566325	0.124979		0.903865	0.681434	1.41041	1.27527	1		0.53	-0.92	0.04	0.18	1.09		0.3	0.63	0.1
VRK3	VRK3	3290487	1.62393	0.709307	1.10762	1.51296	1.67762			0.470801	0.373905	0.426517	0.455439	0.519578		1.07996	0.572898	0.755058	1	1.12091		0.58	-0.69	-0.26	-0.99	-0.47		0.32	0.6	0.3
	VRK3	7200600	3.78809	1.95227	2.93268	3.12059	2.95184			0.154511	0.0825853	0.0201214	0.10372	0.132435		1.78541	0.500149	0.986811	1.12408	1		0.58	-0.69	-0.26	-0.99	-0.47		0.75	0.14	0.3
WEE1	WEE1	6620356	2.63334	3.01587	3.07529	2.63491	2.08085			0.169763	0.177063	0.241514	0.0998978	0.206591		0.998912	1.30221	1.35697	1	0.681101		-1	-5.18	-4.61	0.08	-0.08		-0.88	0.05	-0.6
WIF1	WIF1	1190102	-0.105263	-0.0376883	-0.0287295	-0.0867092	0.119938			0.0585797	0.112329	0.0638025	0.163549	0.063015		0.954241	1	1.00623	0.966592	1.11545		0.05	-0.55	0.17	-0.31	0.32		0.54	0.35	0.6
XYLB	XYLB	2680577	0.938726	0.37313	0.902982	0.722693	0.273398			0.245267	0.371903	0.249114	0.272923	0.215383		1.16153	0.784822	1.13311	1	0.732401		-1.2	-0.79	0.11	0.35	-0.2		-0.04	0.95	-0.2
YES1	YES1	7050661	4.15887	4.47624	4.24124	3.56109	4.02328			0.204046	0.0413641	0.137978	0.0496527	0.0037277		1	1.24606	1.05876	0.660772	0.910301		0.61	0.2	0.55	0.6	0.46		-0.71	0.18	-0.5
YWHAH	YWHAH	2100328	6.96993	7.00644	7.3681	6.8948	5.68039			0.072582	0.00517997	0.114071	0.0596445	0.0909576		1	1.02563	1.31783	0.949257	0.40908		0.01	-0.48	0.23	0.11	-0.47		0.68	0.21	0.3
YWHAQ	YWHAQ	1470408	7.96487	7.34408	7.83292	8.24818	7.59749			0.0474089	0.0953047	0.0912824	0.0401456	0.0141493		1.09578	0.712595	1	1.33353	0.849432		-0.51	0.16	-0.39	-0.71	0.25		-0.92	0.02	-0.9
ZAK	ZAK	630154	0.963558	1.93947	1.35931	2.69234	2.33698			0.10732	0.25678	0.117833	0.322073	0.274137		0.508418	1	0.668891	1.68514	1.31723		0.83	0.76	1.06	0.48	2.19		0.06	0.93	-0.3
	ZAK	4010397	1.91776	4.16677	2.81862	5.06253	4.44193			0.154553	0.150356	0.189998	0.00819186	0.0803191		0.210369	1	0.392795	1.86059	1.21013		0.83	0.76	1.06	0.48	2.19		-0.05	0.94	-0.3
	ZAK	6350468	0.897632	1.87636	1.92642	1.94488	1.91096			0.0355583	0.0728287	0.0645231	0.0637476	0.0877992		0.495404	0.976307	1.01078	1.02379	1		0.83	0.76	1.06	0.48	2.19		0.18	0.77	-0.2
ZAP70	ZAP70	780414	0.19069	0.111123	0.253233	-0.00938681	0.141862			0.0395542	0.144702	0.065052	0.124782	0.0964685		1.03442	0.978919	1.08025	0.90047	1		0.67	-1.41	0.4	-0.28	1.89		0.35	0.56	0.5
	ZAP70	1190110	0.0126032	0.197207	0.11299	0.0185465	0.138727			0.0606828	0.0972844	0.115787	0.109773	0.123831		0.932783	1.06011	1	0.936634	1.018		0.67	-1.41	0.4	-0.28	1.89		-0.24	0.7	-0.3
	ZAP70	4180356	-0.219029	-0.270343	-0.17343	-0.114253	-0.107072			0.119295	0.0316583	0.0621955	0.0532441	0.04267		0.968887	0.935032	1	1.04187	1.04707		0.67	-1.41	0.4	-0.28	1.89		0.64	0.24	0.6
