# Supplementary material for: Integrated Functional, Gene Expression and Genomic Analysis for the Identification of Cancer Targets
Source: PLoS One. 2009 Apr 9;4(4):e5120. doi: 10.1371/journal.pone.0005120 (PMC2663812; doi:10.1371/journal.pone.0005120)
Supplement: Table S3 — Title of dataset: Array Comparative Genomic Hybridisation (aCGH) data from five cancer cell lines Description of dataset: Genome-wide aCGH profiling was performed as described in the materials and methods. Average signal from each BAC is shown. (8.95 MB XLS) [file pone.0005120.s003.xls]

## Sheet: weeCGH
					Log2 Ratios					AWS Ratios
Clone	Chrom	kb	end	BACID	MCF7	HELA	CAL51	A549	H226	MCF7	HELA	CAL51	A549	H226
TP0814F02	1	307.737	415.038	RP11-776O18	-0.336126	0.0629823	0.092376	-0.219638	0.0725816	-0.348839	-0.0534418	0.0488475	-0.082783	0.0304054
TP0813B02	1	529.118	646.613	RP11-45C18	-0.246994	-0.0115167	0.053247	-0.127803	0.0936067	-0.348839	-0.0534757	0.0488473	-0.0827822	0.0304034
TP1311E11	1	556.617	661.982	RP11-242B05	-0.104518	0.0382694	0.00240946	-0.0449051	0.0598188	-0.34884	-0.0535275	0.0488468	-0.0827813	0.0304015
TP0814G11	1	569.355	733.174	RP13-586C17	-0.694869	-0.167404	-0.0515538	-0.229747	0.0110548	-0.348879	-0.053597	0.0488465	-0.0827805	0.0303991
TP0812H10	1	608.751	796.904	RP11-809I19	-0.361854	-0.0419118	0.109911	-0.121896	-0.0398478	-0.34888	-0.0536709	0.0488462	-0.0827797	0.0303976
TP0125A08	1	622.813	802.341	RP11-206L10	-0.47351	-0.120792	0.0557373	-0.195716	-0.0512441	-0.34888	-0.0537546	0.048846	-0.0827788	0.0303967
TP0811H11	1	736.572	865.954	RP11-13F13	-0.350529	-0.0101414	0.0578567	-0.135197	0.00905973	-0.348875	-0.0538591	0.0488457	-0.082778	0.0303962
TP0816E12	1	773.522	932.28	CTD-2200D04	-0.149139	0.178684	0.044464	-0.0846758	0.0647535	-0.00982753	0.141074	0.0488455	-0.0827771	0.0304026
TP0124F03	1	1450.64	1490.11	RP13-548M18	0.0244321	0.296482	0.11797	-0.115204	0.102141	-0.00982754	0.141074	0.0488449	-0.0827763	0.0537514
TP0121B07	1	1622.66	1801.94	RP11-730K14	-0.0561949	0.12979	0.0132726	-0.0187486	0.145712	-0.00982758	0.141075	0.0488447	-0.0827754	0.0546169
TP0124D08	1	1632.36	1780.54	RP11-1113I16	-0.100168	0.000921846	-0.0276371	-0.117233	0.00010829	-0.00982761	0.141075	0.0488443	-0.0827746	0.0595607
TP0119C01	1	1734.77	1923.27	RP11-798H13	0.0628721	0.305752	0.207455	0.0295087	0.155617	-0.00982764	0.343244	0.0900916	-0.0827737	0.0595621
TP0124A08	1	1881.9	2077.73	RP11-722H19	-0.0198335	0.260329	0.104054	-0.148529	0.208071	-0.00982767	0.343236	0.0900884	-0.0827729	0.059562
TP0123E07	1	1896.46	2011.21	RP11-547D24	-0.00772073	0.29373	0.127603	-0.247756	0.0148611	-0.00982771	0.343227	0.0900845	-0.082772	0.0595616
TP0122D01	1	2038.93	2232.4	RP11-181G12	-0.212012	0.286507	0.183106	-0.0769009	0.0712134	-0.00982772	0.343215	0.090081	-0.0827711	0.0595613
TP0121G02	1	2145.63	2314.24	RP11-83K22	-0.0803257	0.337193	0.11468	-0.240106	0.104529	-0.00982774	0.343207	0.0900775	-0.0827703	0.0595608
TP0127B06	1	2266.16	2502.89	CTD-2554A16	-0.0608729	0.394002	0.225281	-0.0117005	0.156703	-0.00982776	0.343201	0.0900734	-0.0827694	0.0595603
TP0127C06	1	2303.89	2492.01	CTD-2516D22	0.0776257	0.38209	0.15741	0.0478743	0.177855	-0.0098278	0.343197	0.0900693	-0.0827686	0.0595599
TP0124E10	1	2477.44	2562.2	RP13-586E24	-0.0783765	0.381404	0.135191	-0.0908344	0.297625	-0.00982783	0.343194	0.0900652	-0.0827677	0.0595594
TP0117G06	1	2686.78	2795.61	RP11-740P05	-0.244502	0.202267	0.061503	-0.176854	0.127589	-0.00982791	0.343191	0.0900616	-0.0827668	0.0595589
TP0119F01	1	2832.62	3001	RP11-809B17	-0.162568	0.259442	0.202186	-0.0119166	0.0589567	-0.348852	0.141076	0.090061	-0.082766	0.0595584
TP0109A12	1	2852.4	3012.45	RP11-333E03	-0.314363	0.15739	0.0901363	-0.290098	0.12104	-0.348853	0.141077	0.0488419	-0.323219	0.0595579
TP0111A07	1	2913.01	3001	RP11-427H21	-0.362645	0.257803	0.0508869	-0.219188	0.239873	-0.348853	0.141077	0.0488414	-0.323227	0.0595573
TP0121E01	1	3116.66	3245.95	RP11-22L13	-0.372313	0.126223	0.026014	-0.395301	0.0131122	-0.348854	0.141077	0.0488412	-0.323234	0.0538713
TP0122D11	1	3116.66	3274.27	RP11-335G22	-0.285137	0.175332	-0.00646958	-0.295616	0.0173527	-0.348855	0.141077	0.0488407	-0.323242	0.0537431
TP0117E01	1	3142.45	3323.68	RP11-730M07	-0.298249	0.200904	0.0873961	-0.404284	0.0853581	-0.348856	0.141077	0.0488405	-0.32325	0.0304474
TP0117F01	1	3207.81	3373.23	RP11-736G09	-0.255851	0.353932	0.117235	-0.194055	0.0928618	-0.348857	0.343196	0.0488403	-0.323254	0.0304005
TP0105H05	1	3278.8	3454.89	RP11-168F09	0.198949	0.355454	0.149853	-0.0484963	0.0330025	-0.00982816	0.34319	0.0488401	-0.08276	0.0303896
TP0105C10	1	3352.8	3514.18	RP11-151F10	0.16254	0.341515	0.0521819	0.00502843	0.0451821	-0.0098282	0.343182	0.0488395	-0.0827591	0.0303852
TP0114H07	1	3567.2	3710.7	RP11-631K06	-0.360322	-0.0117491	-0.0246191	-0.0287386	-0.2464	-0.348859	0.141078	0.0488392	-0.082758	0.0303793
TP0110C04	1	3647.31	3793.21	RP11-380E02	-0.192097	0.237451	0.0579636	-0.122886	0.0765818	-0.34886	0.141078	0.0488388	-0.0827572	0.0303816
TP0126H03	1	3647.31	3748.25	CTD-2140D11	-0.0271007	0.266145	-0.0124772	-0.0718588	0.0223008	-0.348861	0.141078	0.0488385	-0.0827563	0.0303807
TP0124G07	1	3650.2	3811.53	RP13-497J03	-0.38477	0.142745	-0.036452	-0.150246	0.125706	-0.348871	0.141078	0.048838	-0.0827554	0.0303801
TP0121B02	1	3916.94	4110.66	RP11-718D19	-0.422998	0.0737139	0.0466086	-0.314159	0.0389622	-0.462924	-0.0530658	-0.0425654	-0.323318	0.0303797
TP0117D06	1	3999.06	4210.48	RP11-727K09	-0.43907	-0.0125005	0.0229168	-0.255617	-0.0407424	-0.462923	-0.0802697	-0.0425659	-0.323333	0.0303795
TP0126C07	1	4106.43	4251.74	CTD-2025I16	-0.360788	0.0382632	-0.0229357	-0.258396	0.0995936	-0.462923	-0.0803352	-0.0425663	-0.323347	0.0303795
TP0122A04	1	4139.87	4285.04	RP11-118P10	-0.46785	-0.103848	-0.0124565	-0.391953	0.00564485	-0.462922	-0.0803547	-0.0425667	-0.323361	0.0303795
TP0123A04	1	4171.02	4347.44	RP11-447M05	-0.505042	-0.0736554	-0.0545944	-0.400958	-0.0144687	-0.462921	-0.0803641	-0.0425671	-0.323373	0.0303797
TP0122E09	1	4177.17	4347.44	RP11-312L08	-0.529401	-0.210319	-0.030448	-0.451067	-0.0257875	-0.46292	-0.0803707	-0.0425675	-0.323384	0.0303799
TP0122B02	1	4220.47	4395.83	RP11-168B08	-0.479537	-0.0524101	-0.0321234	-0.374661	-0.0144723	-0.462919	-0.0803758	-0.0425678	-0.323394	0.0303802
TP0117H04	1	4223.46	4436.07	RP11-738K22	-0.573899	-0.109883	-0.100503	-0.362665	-0.016311	-0.462918	-0.0803804	-0.0425682	-0.323405	0.0303805
TP0119G07	1	4347.44	4569.22	RP11-818B16	-0.454235	-0.0787669	-0.096969	-0.466427	-0.00953352	-0.462918	-0.0803843	-0.0425686	-0.323416	0.030381
TP0112A07	1	4619.38	4782.34	RP11-467K11	-0.583139	-0.132359	-0.0735442	-0.392372	0.000307099	-0.462917	-0.0803875	-0.042569	-0.323426	0.0303814
TP0107A12	1	4653.87	4820.71	RP11-236D20	-0.345308	-0.013433	-0.105512	-0.413962	0.0107259	-0.462916	-0.0803901	-0.0425694	-0.323436	0.030382
TP0112E09	1	4695.25	4881.16	RP11-493P12	-0.652095	-0.144977	-0.0282421	-0.398198	0.0283571	-0.462915	-0.0803922	-0.0425698	-0.323446	0.0303826
TP0102H01	1	4722.12	4898.11	RP11-58I24	-0.611044	-0.222346	-0.0474894	-0.483374	-0.0746692	-0.462914	-0.0803932	-0.0425702	-0.323456	0.0303837
TP0120B07	1	4924.4	5101.47	RP11-135B10	-0.381796	-0.0302389	-0.104036	-0.372027	-0.0390223	-0.462912	-0.0803879	-0.0425706	-0.323461	0.0303852
TP0126G03	1	4950.98	5096.02	CTD-2028L18	-0.29251	-0.00850986	-0.0245879	-0.282787	0.0496479	-0.34892	-0.080274	-0.0425709	-0.323457	0.0303878
TP0121C10	1	5088.35	5290.23	RP11-808E08	-0.3548	0.0352615	-0.020879	-0.261706	0.0903019	-0.348916	-0.0537952	-0.0425713	-0.323465	0.0303927
TP0124B10	1	5120.37	5290.23	RP11-777F23	-0.521863	-0.129659	-0.0889839	-0.37713	0.0230064	-0.348917	-0.0529476	-0.0425717	-0.323477	0.0304035
TP0122B04	1	5124.94	5291.95	RP11-245D08	-0.0691951	0.210851	-0.080881	-0.0995005	0.0751781	-0.348918	0.00102955	-0.042572	-0.323489	0.0304357
TP0126F09	1	5233.84	5326.39	CTD-2338G21	-0.370279	0.0243029	-0.104582	-0.314267	-0.00835861	-0.34892	0.00103302	-0.0425724	-0.3235	0.0322169
TP0120C08	1	5415.95	5566.33	RP11-230F23	-0.410128	-0.0889744	-0.0750461	-0.315842	0.0165995	-0.348922	0.00106468	-0.0425728	-0.323512	0.0537714
TP0105D07	1	5508.6	5671.8	RP11-154H17	-0.242128	-0.0959518	0.0192869	-0.2758	-0.0492874	-0.348924	0.00117173	-0.0425732	-0.323524	0.0537968
TP0119D03	1	5589.28	5775.48	RP11-796A07	-0.274162	0.111225	-0.0514474	-0.277692	0.056177	-0.348926	0.00130849	-0.0425735	-0.323536	0.0538352
TP0102B09	1	5812.68	5950.55	RP11-33M12	-0.445351	0.0630488	-0.00955796	-0.412956	0.0565304	-0.348928	0.00168157	-0.0425739	-0.323548	0.0539271
TP0114D01	1	5872.06	6045.64	RP11-618E08	-0.351992	0.108218	0.049099	-0.141	0.164268	-0.348929	0.141081	0.0488331	-0.082734	0.0539751
TP0115G05	1	6039.49	6143.4	RP11-668O13	-0.189544	0.21964	0.0584589	-0.135123	0.155936	-0.348891	0.141081	0.0488329	-0.0827331	0.0540081
TP0119G08	1	6045.65	6180.4	RP11-815E01	-0.148441	0.281117	0.133445	-0.0313058	0.164025	-0.162192	0.141081	0.0488327	-0.0827322	0.0540399
TP0126F03	1	6064.49	6198.48	CTD-2280K14	-0.108491	0.180239	0.0539844	-0.131556	-0.017181	-0.162191	0.141081	0.0488324	-0.0827313	0.0540682
TP0116H04	1	6111.94	6247.06	RP11-715N23	-0.169234	0.154272	0.0782593	-0.0416547	0.0693191	-0.162191	0.141081	0.0488321	-0.0827304	0.0540936
TP0102G06	1	6411.97	6587.99	RP11-58A11	-0.122111	0.298304	0.141828	-0.0737659	0.0928111	-0.162191	0.141081	0.0488319	-0.0827295	0.0541122
TP0117C05	1	6508.46	6570.18	RP11-719E21	0.0521404	0.278094	0.146196	0.0162307	0.103278	-0.162191	0.141081	0.0488317	-0.0827285	0.0541169
TP0102C06	1	6557.88	6743.91	RP11-36K18	-0.173024	0.140275	0.148726	-0.0296726	0.0532992	-0.162191	0.141081	0.0488315	-0.0827276	0.0541086
TP0113E01	1	6557.88	6743.91	RP11-565J01	-0.201446	0.185166	0.0445395	-0.0882277	0.0343759	-0.16219	0.141081	0.0488312	-0.0827267	0.0540898
TP0113H10	1	6687.49	6874.36	RP11-593O14	-0.303814	-0.00279817	0.100386	-0.303493	0.0146347	-0.348944	0.00181677	0.0488309	-0.323686	0.0540831
TP0122E08	1	6761.35	6978.35	RP11-312B08	-0.433738	0.00298683	0.0595203	-0.452354	0.0557922	-0.348945	0.00187152	0.0488304	-0.323702	0.0540939
TP0122D10	1	6845.53	7021.95	RP11-334N17	-0.433966	-0.117279	-0.0344869	-0.416347	-0.0394386	-0.348946	0.0019276	0.0488301	-0.32372	0.0541212
TP0112D10	1	6960.29	7201.78	RP11-492B24	-0.480954	-0.00105975	-0.00926091	-0.346186	0.0372613	-0.348948	0.00199757	0.0488299	-0.323736	0.0541576
TP0106B03	1	7087.6	7275.3	RP11-185M23	-0.295654	0.0630036	0.0759128	-0.0821718	0.0379795	-0.348949	0.00209706	0.0488296	-0.323768	0.0541989
TP0113H03	1	7227.52	7327.98	RP11-600H17	-0.260705	0.0516377	-0.00851727	-0.341433	-0.0135568	-0.34895	0.00249666	0.0488294	-0.323786	0.054241
TP0102H05	1	7354.72	7461.17	RP11-63P06	-0.521073	-0.00640168	0.0454215	-0.425002	-0.102088	-0.348951	0.0068775	0.048829	-0.323823	0.0542877
TP0118D04	1	7413.94	7594.26	RP11-765A06	-0.301557	0.0640703	-0.0105865	-0.292845	0.048373	-0.348952	0.0815921	0.0488288	-0.323878	0.0543403
TP0103E09	1	7538.21	7747.1	RP11-92O17	-0.37753	0.0387544	0.0634661	-0.323541	0.0849283	-0.348953	0.0815925	0.0488286	-0.323934	0.0543989
TP0111C10	1	7575.33	7729.71	RP11-442P22	-0.375548	0.0913926	0.0126239	-0.252912	0.020459	-0.348954	0.0815998	0.0488283	-0.323975	0.0544587
TP0118G02	1	7627.65	7755.86	RP11-780N18	-0.374648	0.107083	-0.00538947	-0.359083	-0.0208244	-0.348955	0.140974	0.0488282	-0.324007	0.0545188
TP0114D04	1	7747.1	7927.4	RP11-620C09	-0.25484	0.0962746	0.081959	-0.158354	0.0524971	-0.348941	0.140978	0.048828	-0.0827156	0.0545861
TP0118F08	1	7863.36	8048.34	RP11-767K22	0.141007	0.223863	0.200117	0.0115343	0.0564498	-0.162188	0.14098	0.0488278	-0.0827146	0.0546608
TP0112B05	1	7959	8148.28	RP11-478I22	-0.137901	0.0338859	0.0836305	-0.145539	0.0278633	-0.162188	0.140982	0.0488276	-0.0827137	0.0547313
TP0103A03	1	8125.99	8276.74	RP11-65A16	-0.239575	0.0365707	0.0687566	-0.224825	0.0613535	-0.162187	0.140983	0.0488274	-0.0827127	0.0547946
TP0104F11	1	8246.74	8447.33	RP11-126I06	-0.209459	0.0940303	0.0753458	-0.236378	0.0973743	-0.162187	0.140984	0.0488272	-0.0827118	0.0548515
TP0108H06	1	8368.74	8561.92	RP11-327P18	-0.392356	0.0889755	0.113996	-0.189579	0.0835112	-0.162187	0.140984	0.0488269	-0.0827108	0.0549063
TP0107C02	1	8471.66	8662.34	RP11-238I19	-0.298785	0.146517	0.0679143	-0.101806	0.145454	-0.162187	0.140985	0.0488266	-0.0827099	0.0549595
TP0119A08	1	8622.03	8813.21	RP11-792B05	-0.19965	0.169051	0.0666224	-0.0679845	0.117999	-0.162186	0.140985	0.0488264	-0.0827089	0.0550085
TP0115D12	1	8681.53	8881.37	RP11-651I10	-0.366984	0.018224	0.0183428	-0.158843	0.0279901	-0.162186	0.140986	0.0488262	-0.082708	0.0550581
TP0127C01	1	8750.32	8857.36	CTD-2135G04	0.105631	0.174618	0.0350475	0.0734485	0.100545	-0.162186	0.140986	0.0488258	-0.082707	0.0551062
TP0119F08	1	8857.37	9057.7	RP11-811K04	-0.116391	0.109188	0.174559	0.00678652	0.0322139	-0.162186	0.140987	0.0488256	-0.0827061	0.0551535
TP0105H12	1	9004.61	9170.15	RP11-175M07	-0.229557	0.112218	0.0863227	-0.172791	0.043968	-0.162186	0.140987	0.0488253	-0.0827051	0.0551981
TP0108F11	1	9014.3	9170.15	RP11-315O13	-0.134912	0.0889236	0.0282652	-0.10136	0.0467477	-0.162185	0.140987	0.0488251	-0.0827041	0.0552425
TP0109H01	1	9109.16	9287.19	RP11-371H14	-0.207256	0.202824	0.104845	-0.074952	0.0434524	-0.162185	0.140987	0.0488248	-0.0827032	0.0552895
TP0112C04	1	9203.3	9373.25	RP11-476D13	-0.275027	0.203518	-0.00610001	-0.16086	0.118958	-0.162185	0.140988	0.0488246	-0.0827022	0.0553338
TP0121D02	1	9649.22	9782.8	RP11-813J05	-0.156312	0.171381	0.0418644	-0.0694167	0.0424751	-0.162185	0.140988	0.0488243	-0.0827013	0.0553789
TP0126E08	1	9654.2	9887.41	CTD-2180D18	-0.0988166	0.203186	0.0478933	-0.151847	0.0353577	-0.162185	0.140988	0.0488241	-0.0827003	0.0554296
TP0126F08	1	9760.29	9876.07	CTD-2333B22	-0.0736759	0.197929	0.01068	0.0114109	0.121032	-0.162184	0.140988	0.0488237	-0.0826993	0.0554803
TP0124H05	1	9779.64	9965.45	RP11-84A14	-0.229119	0.0507391	0.0368748	-0.122251	0.103481	-0.162184	0.140988	0.0488234	-0.0826984	0.0555328
TP0119E06	1	9810.04	9988.85	RP11-807G09	-0.104378	0.192384	0.0487944	-0.0373379	0.107074	-0.162184	0.140988	0.0488232	-0.0826974	0.055585
TP0120H04	1	9830.64	9988.85	RP11-627J24	-0.268698	0.0568153	-0.00166284	-0.141535	0.0300939	-0.162184	0.140977	0.0488229	-0.0826965	0.0556389
TP0111A11	1	10030.1	10203.7	RP11-428A21	-0.336007	0.0187152	0.0195614	-0.187884	0.0389925	-0.162184	0.0815977	0.0488227	-0.0826959	0.0556895
TP0112B01	1	10138.1	10328.4	RP11-468C03	0.0366156	-0.0250679	-0.0503233	-0.189078	0.0522082	-0.162183	0.0815978	0.0488225	-0.180959	0.0557365
TP0112B04	1	10299.9	10482.5	RP11-473K14	-0.196442	0.0297669	0.0987524	-0.0956569	0.195905	-0.162183	0.081598	0.0488223	-0.180959	0.055781
TP0117G07	1	10503.6	10667	RP11-740P20	-0.285987	0.143955	0.0237646	-0.195254	0.104376	-0.162183	0.0815983	0.0488221	-0.180959	0.055823
TP0118F12	1	10627.4	10782.5	RP11-772D16	-0.154131	0.080498	0.138029	-0.242768	-0.0216958	-0.162183	0.0815985	0.0488219	-0.180958	0.0558539
TP0101H07	1	10826.4	11045.6	RP11-27K11	-0.392845	-0.106393	0.0455587	-0.206182	0.000643415	-0.162183	0.0815987	0.0488217	-0.180958	0.0558946
TP0125C12	1	10964.4	11158	RP11-829B14	-0.0501612	0.0242324	0.0734358	-0.159639	0.00348414	-0.162182	0.0815989	0.0488215	-0.180958	0.0559386
TP0120H10	1	11035.7	11172.1	RP11-663A20	-0.25526	0.0514052	0.114712	-0.222952	0.0600229	-0.162182	0.0815992	0.0488213	-0.180958	0.055985
TP0123F06	1	11113.1	11281.9	RP11-594M07	-0.338396	-0.112697	0.0529092	-0.285549	-0.0883507	-0.162182	0.0815994	0.0488211	-0.180957	0.0560318
TP0119C03	1	11135.1	11380.2	RP11-801C23	-0.223076	0.196951	0.142395	-0.101101	0.123464	-0.162182	0.0816	0.0488209	-0.180957	0.0560843
TP0123E01	1	11195.4	11360.2	RP11-563B04	-0.220283	0.173024	0.0915316	-0.191434	0.121121	-0.162182	0.0816677	0.0488207	-0.180957	0.0561353
TP0103F05	1	11311.4	11484.9	RP11-95P22	-0.362147	-0.0244966	0.0383384	-0.278087	-0.0492942	-0.162182	0.0816033	0.0488206	-0.180957	0.0561804
TP0124F04	1	11311.4	11503.2	RP13-484O06	-0.272723	-0.0298094	0.0697023	-0.248459	0.0341839	-0.162181	0.140981	0.0488204	-0.180956	0.0562342
TP0117D04	1	11357.3	11534.9	RP11-720E09	-0.289837	0.114149	0.0710791	-0.271812	-0.0108119	-0.162181	0.140987	0.0488202	-0.180956	0.056292
TP0114B06	1	11436	11609.9	RP11-610P04	-0.235744	0.180406	0.107435	-0.133782	0.12625	-0.348928	0.140988	0.04882	-0.180956	0.0563537
TP0126F07	1	11484.9	11592.2	CTD-2330M11	-0.337822	0.192949	0.0673138	-0.144006	0.00384675	-0.348929	0.140988	0.0488198	-0.180956	0.0564176
TP0108E03	1	11555.1	11743.1	RP11-313K24	-0.193552	0.216121	0.108484	-0.16395	0.10815	-0.348931	0.140988	0.0488196	-0.180955	0.056482
TP0112F11	1	11619.7	11759.7	RP11-505J17	-0.226007	0.0900435	0.0570482	-0.267165	0.078787	-0.348933	0.140988	0.0488193	-0.180955	0.0565435
TP0127B11	1	11688.4	11877.5	CTD-2507O24	-0.374313	0.0392445	-0.0253919	-0.290679	0.0559888	-0.348939	0.140988	0.0488191	-0.180955	0.0565968
TP0120C03	1	11773.8	11929.5	RP11-196P05	-0.320807	0.0754427	0.0850231	-0.177563	0.121453	-0.348946	0.140988	0.0488189	-0.180955	0.0566457
TP0114D09	1	11896.8	12053	RP11-613L05	-0.0819885	0.20888	0.104632	-0.000989165	0.0816912	-0.348956	0.140988	0.0488185	-0.180954	0.0566913
TP0115C08	1	12050.4	12224.8	RP11-654N05	-0.401524	0.0843759	0.0303929	-0.214632	0.15684	-0.348968	0.140988	0.0488179	-0.180954	0.0567377
TP0111E12	1	12155.2	12422.7	RP11-456P13	-0.270072	0.185534	0.0884284	-0.181234	0.134438	-0.34898	0.140988	0.0488177	-0.180954	0.0567816
TP0117C10	1	12330.4	12519.4	RP11-724G07	-0.36913	0.127291	0.0298283	-0.183457	0.11577	-0.348992	0.140988	0.0488174	-0.180954	0.0568266
TP0109B04	1	12343.3	12519.4	RP11-333P22	-0.5677	0.0337019	0.0905107	-0.215944	0.0538135	-0.349001	0.140988	0.0488168	-0.180953	0.0568754
TP0114B04	1	12422.7	12588.3	RP11-610K11	-0.24625	0.0833453	0.0422927	-0.129255	0.0574376	-0.349008	0.140988	0.0488155	-0.180953	0.0569172
TP0115G11	1	12614.2	12790.3	RP11-675L06	-0.516798	-0.0671559	-0.0306683	-0.278459	0.107797	-0.349016	-0.0804456	0.048813	-0.180953	0.0569574
TP0113G01	1	12730.1	12941.8	RP11-583G23	-0.854526	-0.0982974	-0.213531	-0.337339	0.100873	-0.462831	-0.0804459	-0.0425907	-0.180953	0.0569882
TP0116G03	1	13202.8	13390	RP11-707I05	-0.697259	-0.12182	-0.140784	-0.327857	0.0108769	-0.462829	-0.0804463	-0.0425908	-0.180952	0.0570151
TP0114D03	1	13514.8	13703.2	RP11-615K04	-0.34001	-0.0283515	-0.131668	-0.170376	0.0623412	-0.462828	-0.0804466	-0.0425908	-0.327289	0.0570201
TP0113E10	1	13677.5	13836.5	RP11-572B23	-0.393237	-0.146141	-0.0389454	-0.350425	0.00837831	-0.462826	-0.080447	0.0488089	-0.327529	0.0568144
TP0115B12	1	13770.1	13972.3	RP11-649J06	-0.452586	-0.123842	0.063805	-0.353118	-0.0243833	-0.462825	-0.0804473	0.0488086	-0.327668	0.0309833
TP0112A09	1	13954	14147.9	RP11-470E02	-0.38742	-0.144374	0.00476076	-0.428444	0.0770536	-0.462824	-0.0804477	0.0488083	-0.327804	0.0302615
TP0116H07	1	14136.6	14329.9	RP11-714G17	-0.632292	-0.199806	0.0982897	-0.449759	-0.0644909	-0.462822	-0.080448	0.048808	-0.327943	0.0302616
TP0106A10	1	14287.2	14453.9	RP11-181N12	-0.528135	-0.147651	-0.0696551	-0.38016	0.0260201	-0.462821	-0.0804484	0.0488076	-0.328085	0.0302616
TP0110D03	1	14487.1	14703.8	RP11-399N04	-0.601179	-0.194559	-0.00570746	-0.441903	-0.122269	-0.462819	-0.0804487	0.0488073	-0.328232	0.0302617
TP0103D11	1	14647.1	14807.1	RP11-86F11	-0.465418	-0.086863	-0.0250605	-0.399746	-0.0253656	-0.462818	-0.0804491	0.0488071	-0.328386	0.0302618
TP0123D01	1	14771.7	14941.5	RP11-554C10	-0.368074	-0.0186573	0.121526	-0.347435	-0.0128245	-0.462817	-0.0804494	0.0488068	-0.328548	0.0302619
TP0124A02	1	14841	15008.6	RP11-739P13	-0.498834	-0.105645	-0.0888087	-0.411345	-0.0141655	-0.462815	-0.0804498	0.0488064	-0.328715	0.0302619
TP0123A08	1	14890.2	15035.6	RP11-449D11	-0.70662	-0.14293	0.0278788	-0.384354	-0.0355433	-0.462814	-0.0804501	0.0488061	-0.328892	0.030262
TP0122D09	1	14984.1	15149.7	RP11-315J13	-0.441732	-0.0940828	-0.085093	-0.420613	-0.0408135	-0.462813	-0.0804504	0.0488058	-0.329275	0.0302621
TP0123H12	1	15010.2	15231.7	RP11-664N16	-0.522376	-0.125488	0.0483077	-0.378354	-0.119976	-0.462811	-0.0804508	0.0488055	-0.329485	0.0302622
TP0110E07	1	15068.9	15265.9	RP11-408B19	-0.46495	0.00506313	0.0270717	-0.289423	0.0576645	-0.46281	-0.0804511	0.0488054	-0.329714	0.0573309
TP0105F09	1	15165.5	15351.5	RP11-164M05	-0.258679	0.132062	0.0765783	-0.165536	0.0945805	-0.349032	0.140998	0.0488083	-0.180948	0.0573181
TP0108A01	1	15282.4	15490.8	RP11-293E07	-0.281023	0.21794	0.0799664	0.0582095	0.0708633	-0.349031	0.140998	0.0488115	-0.180948	0.0572993
TP0112E04	1	15375.2	15546.4	RP11-486C01	-0.442505	0.259415	0.0908746	-0.226967	0.125771	-0.349032	0.140998	0.048812	-0.180947	0.0572774
TP0119C09	1	15522.6	15727.9	RP11-797I16	-0.193884	0.363113	0.0987835	-0.188722	0.140997	-0.349033	0.140998	0.0488119	-0.180947	0.057253
TP0112F12	1	15609.5	15832.4	RP11-496L09	-0.265695	0.145046	0.125744	-0.209106	0.0565211	-0.349034	0.140998	0.0488117	-0.180947	0.0572293
TP0119D10	1	15752.7	15925.8	RP11-796I08	-0.109817	0.0103397	-0.101342	-0.13164	0.110054	-0.162174	0.140998	0.048811	-0.180947	0.0572066
TP0113E09	1	15900.6	16093.9	RP11-566D22	0.0720936	0.260214	0.110784	0.0382631	0.0943786	-0.162173	0.140998	0.0488112	-0.180946	0.0571802
TP0106D02	1	15993.1	16151.4	RP11-192I18	0.0150896	0.121199	0.123084	0.0273536	0.0959057	-0.162173	0.140998	0.0488109	-0.180946	0.0571535
TP0119A06	1	16082.3	16203.9	RP11-794A01	-0.160938	0.277572	0.0521723	-0.0889358	0.145729	-0.348966	0.140997	0.0488106	-0.180946	0.0571251
TP0120E08	1	16168.1	16339.6	RP11-411G18	-0.224601	0.0952553	-0.102576	-0.219267	0.154343	-0.34904	0.140991	0.0488102	-0.180946	0.0570927
TP0107G09	1	16309.3	16477.7	RP11-276H07	-0.283097	0.168006	0.135398	-0.257268	0.0613702	-0.349041	0.140985	0.0488101	-0.180945	0.0570578
TP0102G02	1	16447.5	16620.9	RP11-54H23	-0.259467	-0.0173864	0.0262088	-0.176122	0.0128742	-0.349042	0.140984	0.0488098	-0.180945	0.0570134
TP0106G02	1	16549.9	16680.8	RP11-219J07	-0.218507	0.056492	0.0912194	-0.16619	0.0576129	-0.349044	0.140984	0.0488095	-0.180945	0.0569075
TP0124C06	1	16638.4	16809.3	RP11-777P08	-0.273237	0.100628	0.107256	-0.147422	0.066429	-0.349045	0.140984	0.0488092	-0.180945	0.0538239
TP0102F06	1	16660.2	16807	RP11-45I03	-0.44898	0.0577715	0.090165	-0.110815	-0.0382587	-0.349046	0.140984	0.0488088	-0.180944	0.0302634
TP0118A11	1	16720	16869.8	RP11-756D22	-0.490773	0.0483133	0.0569966	-0.159607	-0.0484774	-0.349047	0.140984	0.0488085	-0.180944	0.0302635
TP0002E08	1	16738.7	16782.7	RP11-793H14	-0.157187	0.12671	0.108628	-0.155523	-0.0270364	-0.349048	0.140984	0.0488081	-0.180944	0.0302635
TP0120D11	1	16759.2	16886	RP11-354N19	-0.402873	-0.0590641	0.0726953	-0.17597	-0.0635576	-0.349049	0.140984	0.0488077	-0.180944	0.0302636
TP0120E05	1	16759.2	16869.8	RP11-408H16	-0.382924	-0.00994691	0.11879	-0.0798032	-0.044958	-0.34905	0.140985	0.0488075	-0.180943	0.0302639
TP0123G05	1	17054.4	17237.6	RP11-605E05	-0.529009	0.108542	0.0653856	-0.339367	-0.0702595	-0.349051	0.140985	0.0488072	-0.180943	0.0302988
TP0120H01	1	17087.3	17322.1	RP11-615L15	-0.329618	0.0745008	-0.0290967	-0.301557	-0.0172404	-0.349052	0.140986	0.0488068	-0.180943	0.0537879
TP0127B12	1	17141.7	17272	CTD-2317K11	-0.185392	0.263535	0.152204	-0.0847166	0.110264	-0.349053	0.140986	0.0488065	-0.180943	0.054402
TP0109D02	1	17239.2	17425.5	RP11-346C15	-0.450097	0.0957726	0.180841	-0.236897	0.00924495	-0.349054	0.140987	0.0488062	-0.180943	0.0545221
TP0106D06	1	17288	17445.6	RP11-185G12	-0.289889	0.105759	0.0709397	-0.160194	0.0854294	-0.349056	0.140987	0.0488059	-0.180942	0.0543219
TP0112F02	1	17373.8	17477.7	RP11-504L02	-0.182518	0.209039	0.0373422	-0.190449	0.140536	-0.349057	0.140988	0.0488055	-0.180942	0.0541558
TP0102D01	1	17403.4	17549.3	RP11-34K18	-0.479561	0.06101	0.0757702	-0.264893	0.0239704	-0.349058	0.140988	0.0488051	-0.180942	0.0540425
TP0107E03	1	17486.9	17648.6	RP11-261J13	-0.270324	0.0734514	0.0405696	-0.229615	0.0444773	-0.349059	0.140988	0.0488047	-0.180942	0.0539659
TP0120H06	1	17640	17783.3	RP11-636C13	-0.194376	0.131955	0.038409	-0.239211	0.125018	-0.34906	0.140988	0.0487954	-0.180941	0.0539191
TP0119D08	1	17730.5	17912.5	RP11-800F16	-0.223079	0.14693	-0.0350963	-0.0114873	0.0586627	-0.349061	0.140989	-0.0425876	-0.180941	0.0538892
TP0118G12	1	17800.5	17923.7	RP11-776D16	-0.478824	0.026435	-0.0695877	-0.389397	0.0499235	-0.349063	0.140987	-0.0425874	-0.356228	0.0538681
TP0106G03	1	17852.8	18031.9	RP11-213M02	-0.389163	0.0227753	-0.00683804	-0.324075	0.151611	-0.349064	0.000764698	-0.0425873	-0.358592	0.0538517
TP0111H07	1	18012.5	18181	RP11-468N09	-0.582959	-0.118562	0.0229085	-0.41091	-0.000900366	-0.349065	0.000791977	-0.0425871	-0.360837	0.053836
TP0116H01	1	18154.5	18361.7	RP11-711N17	-0.414785	-0.0625354	0.00949247	-0.370884	-0.0487001	-0.349066	0.000768911	-0.0425869	-0.363113	0.0538297
TP0126B08	1	18285.3	18489.6	CTD-2009F07	-0.284746	0.0980335	-0.0871133	-0.197451	-0.00490676	-0.349067	0.000772766	-0.0425868	-0.365501	0.053827
TP0117E07	1	18373.5	18553.9	RP11-728G12	-0.644663	-0.124372	-0.091837	-0.450768	0.0032653	-0.349068	0.000746046	-0.0425866	-0.367708	0.0538259
TP0104D07	1	18499.4	18685.8	RP11-121A23	-0.56435	-0.107158	-0.00898131	-0.404193	0.0372282	-0.349069	0.000732392	-0.0425865	-0.369804	0.0538254
TP0101F04	1	18499.6	18660.4	RP11-17H21	-0.540231	-0.156271	-0.110217	-0.397392	-0.0433119	-0.349071	0.000750138	-0.0425863	-0.371725	0.0538253
TP0106A01	1	18585.8	18752.1	RP11-168M06	-0.339701	0.07117	-0.0337969	-0.232426	0.0836467	-0.349071	0.000749557	-0.0425862	-0.372995	0.0538253
TP0112G03	1	18697	18872.3	RP11-511A13	-0.358781	-0.0768751	-0.0449927	-0.30683	0.100927	-0.349072	0.000774185	-0.042586	-0.361711	0.0538251
TP0105F01	1	18765.5	18966	RP11-164D21	-0.274696	0.0912418	-0.0733474	-0.23005	-0.204145	-0.349073	0.00111029	-0.0425859	-0.180939	0.0538236
TP0110E09	1	18851.8	18998.7	RP11-412G09	-0.474034	-0.0504159	-0.0114687	-0.402259	-0.0093974	-0.349074	0.140985	-0.0425857	-0.180938	0.0538238
TP0120F02	1	18857.4	19015.5	RP11-466K16	-0.113854	0.18247	0.0274824	-0.0786002	-0.00224255	-0.349075	0.140992	-0.0425855	-0.180938	0.0538234
TP0108E02	1	19046.7	19292.3	RP11-306H04	-0.319701	0.158326	-0.00613895	-0.189234	0.0938656	-0.349076	0.140992	0.0488	-0.180938	0.0538228
TP0109H03	1	19115.4	19341.5	RP11-362F04	-0.496684	-0.00111328	0.0186691	-0.361018	-0.00262531	-0.349077	0.140993	0.0488	-0.180938	0.053822
TP0115A11	1	19297.3	19464.4	RP11-644J10	-0.332135	0.0789628	0.0723116	-0.22527	0.0761187	-0.349078	0.140993	0.0487997	-0.180937	0.0538212
TP0115F02	1	19404.2	19575.5	RP11-657C12	-0.220121	0.143562	0.0666406	-0.135187	0.0652478	-0.349079	0.140994	0.0487994	-0.180937	0.0538203
TP0109H02	1	19459.4	19629	RP11-371H15	-0.491124	0.107889	0.131333	-0.314169	0.0121487	-0.34908	0.140994	0.0487991	-0.180937	0.0538196
TP0119E01	1	19600.5	19778.6	RP11-800L04	-0.0259058	0.215254	0.0310764	-0.065676	0.0274571	-0.349081	0.140995	0.0487989	-0.180937	0.0538193
TP0119C12	1	19755.8	19930.6	RP11-795P13	-0.252192	0.110465	0.0898	-0.182599	0.0723852	-0.349082	0.140995	0.0487986	-0.180936	0.0538188
TP0117H06	1	19882.8	20051.6	RP11-746L12	-0.403204	0.209249	0.110264	-0.10656	0.053258	-0.349083	0.140994	0.0487983	-0.180936	0.0538182
TP0111G01	1	20009.5	20205.1	RP11-460G22	-0.469772	-0.0192681	0.0172522	-0.285568	-0.0128495	-0.349084	0.0816181	0.0487981	-0.180936	0.0538178
TP0103B08	1	20119.7	20289.9	RP11-66M04	-0.178452	0.00470558	0.00657776	-0.242262	-0.0130159	-0.349085	0.00123326	0.0487978	-0.180936	0.0538175
TP0119E07	1	20200.1	20394.2	RP11-805F05	-0.368921	0.0701508	0.0238355	-0.228782	0.0266575	-0.349086	0.00115283	0.0487976	-0.180935	0.0538176
TP0111F09	1	20289.9	20457.2	RP11-457M03	-0.480178	-0.0192174	0.0708263	-0.285952	-0.0200569	-0.349087	0.00113045	0.0487973	-0.180935	0.053818
TP0126C10	1	20369.8	20523	CTD-2014J23	-0.595941	-0.0359306	-0.00357883	-0.348118	0.0514929	-0.349088	0.00112215	0.0487971	-0.180935	0.0538189
TP0106B12	1	20441.1	20599.5	RP11-186K03	-0.349118	0.00343675	0.00543194	-0.212039	0.0176802	-0.349089	0.0011163	0.048797	-0.180934	0.0538201
TP0122F06	1	20508	20682	RP11-374L07	-0.361186	0.031814	0.0877885	0.00133719	0.026645	-0.349091	0.00111815	0.0487968	-0.180934	0.0538214
TP0124F01	1	20608.4	20766.1	RP13-481O13	-0.166848	-0.0465256	0.0914147	-0.128705	0.0551885	-0.349092	0.00113115	0.0487967	-0.180933	0.0538228
TP0107A10	1	20618.6	20787.1	RP11-242F23	-0.390687	0.00798182	0.0138534	-0.16633	0.098532	-0.349093	0.00116076	0.0487965	-0.180933	0.0538243
TP0124B11	1	20625.6	20783.5	RP11-710B09	-0.277585	0.115936	0.035849	-0.135223	0.0180958	-0.349094	0.00138207	0.0487964	-0.180933	0.0538255
TP0109H12	1	20669.7	20859.6	RP11-367G13	-0.384741	-0.00506521	0.0658745	-0.232655	0.00889561	-0.349095	0.0816202	0.0487964	-0.180932	0.0538265
TP0122G12	1	20673	20866.2	RP11-401M16	-0.373899	0.0381635	0.0860036	-0.285494	0.00196487	-0.349097	0.0816247	0.0487963	-0.180931	0.0538278
TP0122C08	1	20808.8	20978.9	RP11-200J11	-0.250164	0.100402	0.0551516	-0.266072	0.0918586	-0.349097	0.140995	0.0487962	-0.180931	0.0538289
TP0108A04	1	20903.5	21068.8	RP11-293H01	-0.2098	0.123054	0.0590865	-0.118502	0.0998332	-0.349095	0.140999	0.048796	-0.18093	0.0538296
TP0126F01	1	21058.1	21236.3	CTD-2190A06	-0.212426	0.148935	0.0682994	-0.114182	0.0937899	-0.162161	0.141	0.048796	-0.18093	0.05383
TP0116B09	1	21119.7	21284.5	RP11-685E01	-0.312142	0.124954	0.0482005	-0.130419	0.017481	-0.162161	0.141001	0.0487959	-0.180929	0.05383
TP0115F12	1	21190.1	21325.4	RP11-657L17	-0.153419	0.0614082	0.125872	-0.13461	0.111974	-0.16216	0.141001	0.0487958	-0.180929	0.05383
TP0117A12	1	21248.2	21388.5	RP11-713M24	-0.0785237	0.150339	0.0757455	-0.0661604	0.0855303	-0.16216	0.141001	0.0487957	-0.180929	0.05383
TP0112C05	1	21271.9	21447	RP11-474I18	-0.186997	0.0174588	0.0443418	-0.121279	0.15707	-0.16216	0.141002	0.0487957	-0.180928	0.0538299
TP0114B01	1	21381.7	21668.4	RP11-610E08	-0.109564	0.0970894	0.119917	0.0762045	0.137055	-0.16216	0.141002	0.0487956	-0.180928	0.05383
TP0111G07	1	21519.5	21728.2	RP11-460H24	-0.201487	0.0922263	0.0815431	-0.185542	-0.0680693	-0.16216	0.141002	0.0487955	-0.180928	0.0538288
TP0116F02	1	21612.8	21811.1	RP11-702G12	-0.090573	0.175681	0.179221	-0.213998	-0.0512249	-0.162159	0.141002	0.0487954	-0.180928	0.0538283
TP0114A01	1	21722.5	21923.1	RP11-598N19	-0.292771	0.145084	0.100358	-0.0969282	0.0974114	-0.162159	0.141002	0.0487954	-0.180927	0.0538286
TP0113D10	1	21810.2	22058	RP11-577A04	-0.0808074	0.217598	0.0767747	-0.0957169	0.0339347	-0.162159	0.141002	0.0487952	-0.180927	0.0538284
TP0113A02	1	21876.8	22058	RP11-521N09	-0.235757	0.0648951	0.0738975	-0.155436	0.150258	-0.162159	0.141002	0.048795	-0.180927	0.0538279
TP0104G05	1	21905.1	22058	RP11-132G19	-0.147802	0.205131	0.0349435	-0.0760026	0.16803	-0.162159	0.141002	0.0487948	-0.180926	0.053827
TP0617D03	1	21983.7	22085.4	RP11-561D03	0.0725313	0.130221	-0.0223912	-0.150932	-0.0340752	-0.162158	0.141002	0.0487949	-0.180926	0.0538256
TP0113H06	1	22007.8	22195.7	RP11-598I15	-0.205182	0.146762	0.0599423	-0.191457	0.0771552	-0.162158	0.141002	0.0487949	-0.180926	0.0538245
TP0102A02	1	22107.8	22292.8	RP11-26H16	-0.325857	0.000665118	0.0343078	-0.231459	0.0795272	-0.162158	0.00142048	0.0487949	-0.180927	0.0538236
TP0111E09	1	22195.9	22368.7	RP11-456M04	-0.514423	-0.00573194	0.0621182	-0.307543	0.0235828	-0.349115	0.00134691	0.048795	-0.180964	0.0538228
TP0122F12	1	22409.9	22593.8	RP11-415K20	-0.723455	-0.0359738	0.0380824	-0.440237	-0.00941702	-0.349116	0.0014689	0.048795	-0.180997	0.0538224
TP0104H10	1	22459.7	22620.5	RP11-134M09	-0.518074	-0.0317097	0.0510467	-0.353841	-0.018837	-0.349117	0.00170609	0.0487952	-0.240255	0.0538222
TP0111H04	1	22546.7	22794.1	RP11-466J21	-0.403345	-0.0877764	0.00222435	-0.388074	-0.0299033	-0.349074	0.0024874	0.0487954	-0.240637	0.053822
TP0110F08	1	22793.5	22958.7	RP11-410J10	-0.253017	0.0308701	0.0570325	-0.162541	0.0570813	-0.349059	0.00499785	0.0487955	-0.180927	0.0538216
TP0116D11	1	22866.1	23046.6	RP11-695I08	-0.408957	-0.0487082	-0.0420463	-0.252301	0.0758518	-0.349052	0.0197541	0.0487956	-0.180925	0.0538213
TP0111B02	1	23009.2	23183.9	RP11-431G10	-0.264052	0.036465	0.0733993	-0.213081	0.0329242	-0.349047	0.0816259	0.0487956	-0.180924	0.053821
TP0104C09	1	23142.3	23299.9	RP11-109P19	-0.258009	0.161467	0.0254791	-0.133944	0.0866727	-0.349042	0.0816261	0.0487958	-0.180924	0.0538211
TP0103C08	1	23171.8	23354.7	RP11-77P05	-0.368163	-0.00047952	0.0215353	-0.271968	0.0505806	-0.349038	0.0816266	0.048796	-0.180924	0.0538213
TP0112H06	1	23223.6	23420	RP11-513J16	-0.246308	0.0763386	0.103487	-0.209439	0.0731521	-0.349036	0.0816277	0.0488095	-0.180923	0.0538218
TP0102C05	1	23332	23475.3	RP11-43I13	-0.203781	0.0606774	0.149186	-0.0885612	0.0375763	-0.349035	0.0816356	0.0772485	-0.180923	0.0538223
TP0119E12	1	23481.1	23644.1	RP11-809B05	-0.347085	0.088218	0.114037	-0.18684	0.0406722	-0.16218	0.140991	0.0824865	-0.180923	0.0538227
TP0124E05	1	23631	23858.1	RP11-818B10	-0.054112	0.107581	0.0865283	-0.0614091	0.00993056	-0.162156	0.140998	0.0869895	-0.180922	0.0538231
TP0102H10	1	23672	23850.5	RP11-57F20	-0.282573	0.0726376	0.120206	-0.337611	-0.0640451	-0.162155	0.141	0.0883066	-0.180922	0.0538236
TP0123F05	1	23687.8	23833.5	RP11-551M05	-0.179165	0.012387	0.196615	-0.228528	-0.0407915	-0.162155	0.141002	0.0888448	-0.180922	0.0538245
TP0116F10	1	23723.4	23917.7	RP11-705H24	0.0216123	0.279396	0.143192	-0.0136971	0.0368	-0.00983506	0.141002	0.0891144	-0.180921	0.053827
TP0113B12	1	23838.3	24063.5	RP11-561B17	0.0439404	0.261106	0.154177	-0.0258791	0.088566	-0.00983508	0.141002	0.0892637	-0.180921	0.0538316
TP0101C06	1	23965	24133.2	RP11-8D09	0.0294938	0.163642	0.137468	-0.101206	0.103517	-0.00983512	0.141001	0.0893261	-0.180921	0.0538352
TP0127A03	1	23971.5	24154.4	CTD-2528K07	0.0744092	0.133068	0.161271	-0.152073	0.0715137	-0.00983515	0.141001	0.0893522	-0.180921	0.0538386
TP0126G08	1	24061.6	24150.8	CTD-2155F18	0.0784225	0.19707	0.122189	0.00232235	0.113358	-0.00983519	0.141001	0.0894006	-0.18092	0.0538425
TP0125B06	1	24139.4	24291.2	RP11-125H04	0.179565	0.155479	0.0494235	-0.0651622	0.0767381	-0.00983523	0.141001	0.0891497	-0.18092	0.0538477
TP0911B05	1	24186.8	24364.4	RP11-674O22	0.106663	0.164722	0.0929528	-0.119215	0.145209	-0.00983527	0.141001	0.0771591	-0.18092	0.0538529
TP0120A06	1	24220.2	24395.7	RP11-23K15	-0.0495884	0.0225011	0.0329543	-0.210178	0.0874369	-0.00983549	0.141	0.0769225	-0.180933	0.0538579
TP0110A09	1	24334.6	24542.3	RP11-384H10	-0.0510266	0.169838	0.0700879	-0.289963	0.0963037	-0.00983577	0.141	0.0489127	-0.180958	0.0538629
TP0103H06	1	24423.7	24612.6	RP11-100A07	-0.221641	0.0936604	0.11778	-0.367881	-0.0803386	-0.00983585	0.140999	0.0488417	-0.180961	0.0538688
TP0126E03	1	24473.2	24615.4	CTD-2160K14	-0.0375399	0.335421	0.11816	-0.252344	0.14193	-0.00983591	0.140998	0.0488222	-0.18096	0.0538758
TP0102D03	1	24522.2	24677.8	RP11-43P07	-0.123783	0.0547802	0.126989	-0.324456	0.0248797	-0.00983597	0.140997	0.0488172	-0.180958	0.0538831
TP0102C12	1	24522.2	24677.8	RP11-43N09	-0.0364561	0.213838	0.110474	-0.308508	0.0678831	-0.00983602	0.140994	0.0488139	-0.180953	0.05389
TPX012D11	1	24529.8	24669.2	RP11-191O23	-0.159258	0.174161	0.029983	-0.219988	-0.0478249	-0.00983607	0.140987	0.048812	-0.180945	0.0538959
TP0126F10	1	24604.1	24700.7	CTD-2320E07	0.116298	0.104509	-0.00613491	-0.177427	0.131571	-0.00983578	0.0816464	0.0488132	-0.180933	0.0539017
TP0113F06	1	24630.1	24776.9	RP11-580N24	0.0327694	0.0331104	-0.0412457	-0.189344	0.0313504	-0.0098356	0.0816354	0.0488153	-0.180925	0.053907
TP0113G05	1	24652.2	24859.2	RP11-595I07	0.074324	0.0147978	0.0458987	-0.269811	0.0774789	-0.00983564	0.0816334	0.0488177	-0.180922	0.0539117
TP0126F02	1	24757.3	24852.6	CTD-2215B03	0.295356	0.188426	0.111467	-0.0487398	0.0726214	-0.00983568	0.0816329	0.0488195	-0.180921	0.0539155
TP0124F02	1	24776.9	24868.7	RP13-482C03	0.182569	0.116899	0.0444315	0.0286903	0.0875962	-0.00983572	0.0816328	0.0488214	-0.180921	0.0539193
TP0108C01	1	24844.5	25026.1	RP11-295F15	0.160411	0.0915925	0.0443017	-0.207641	0.0390221	-0.00983577	0.0816328	0.048824	-0.180922	0.0539231
TP0121G06	1	24873.5	25081.9	RP11-108J09	0.0329839	0.10151	0.086378	-0.117773	0.0544142	-0.00983583	0.0816329	0.048829	-0.180923	0.0539269
TP0123F02	1	24972.2	25162.6	RP11-593L24	0.0688546	0.11514	0.113713	-0.270288	0.0451381	-0.00983616	0.0816331	0.0488331	-0.180927	0.0539301
TP0113C12	1	24983.7	25220.7	RP11-550K07	0.0219545	0.133022	0.0624603	-0.259772	0.147058	-0.00983648	0.0816333	0.0488382	-0.18093	0.0539326
TP0103G04	1	25027.3	25191.8	RP11-101D17	0.0112748	0.139897	0.0626844	-0.197809	0.103042	-0.00983656	0.0816335	0.0488439	-0.18093	0.0539341
TP0111F08	1	25132.6	25313.1	RP11-459O20	-0.123821	0.0236906	0.0259468	-0.3252	0.00433604	-0.00983662	0.0816337	0.0488461	-0.180929	0.0539355
TP0114A04	1	25266.8	25422.3	RP11-597I07	0.0309874	0.0133808	0.0415088	-0.303405	0.11071	-0.00983666	0.0816339	0.0488245	-0.180928	0.0539376
TP0108H07	1	25455	25635.1	RP11-335G20	-0.0101455	0.0141938	-0.0816687	-0.660993	0.182756	-0.00983671	0.0816341	-0.00310242	-0.388245	0.0539402
TP0105D12	1	25504.3	25641.9	RP11-157K08	-0.134024	0.073949	-0.0585578	-0.602009	0.125997	-0.00983675	0.0816343	-0.0424315	-0.388246	0.0539425
TP0120F01	1	25511.2	25641.9	RP11-448K03	-0.0197366	0.0148425	-0.0860611	-0.392155	0.0483547	-0.0098368	0.0816345	-0.04247	-0.180925	0.0539441
TP0124F08	1	25572.2	25635.8	RP13-487H18	-0.0202369	0.102769	0.0289339	-0.317717	0.154182	-0.00983684	0.0816347	-0.0424974	-0.180924	0.0539452
TP0125A02	1	25837.8	26035.7	RP11-109B04	0.314083	0.0662755	0.0729934	-0.267133	0.0753937	-0.00983305	0.081635	-0.0425174	-0.180922	0.0539457
TP0113F09	1	25898	26091.6	RP11-590J23	0.25467	0.0840932	-0.106127	-0.27374	-0.0315348	-0.00983308	0.0816352	-0.0425418	-0.180921	0.0538059
TP0103A05	1	25925.5	26113.2	RP11-65E18	0.15482	0.064344	0.114906	-0.210188	-0.0862984	-0.00983311	0.0816354	0.0772283	-0.180919	0.0538039
TP0101F08	1	25942.5	26096.5	RP11-16E09	0.268589	0.146158	0.144263	-0.236453	-0.00417379	-0.00983313	0.0816356	0.0772046	-0.180918	0.0538026
TP0106H09	1	26002.4	26161.4	RP11-229A14	0.206444	0.208176	0.200743	-0.139354	-0.0406468	-0.00983316	0.0816358	0.0771789	-0.180918	0.0538014
TP0102C02	1	26033.4	26186.5	RP11-39G19	0.233412	0.15231	0.15938	-0.103707	-0.252225	-0.00983318	0.0816361	0.077152	-0.180917	-0.30156
TP0104B11	1	26122.1	26286.5	RP11-111D20	0.0366662	-0.0280163	0.177779	-0.277149	-0.321667	-0.00983713	0.0816363	0.0771067	-0.180917	-0.301557
TP0121E11	1	26186.5	26328.1	RP11-50L24	-0.0621944	0.0434748	0.0737654	-0.25824	-0.0841232	-0.00983717	0.0816365	0.07698	-0.180916	0.0538165
TP0109C11	1	26286.5	26461.9	RP11-349K08	-0.0179491	0.116609	0.0975129	-0.169474	0.0595863	-0.00983721	0.0816367	0.0769259	-0.180916	0.0539133
TP0114G02	1	26424.7	26628.5	RP11-629P14	-0.00547187	0.0304478	-0.0323775	-0.249785	0.0749975	-0.00983725	0.081637	0.0769278	-0.180915	0.0539235
TP0111A01	1	26465.7	26663.6	RP11-423L24	-0.114307	0.0688832	0.00942999	-0.286019	0.0374604	-0.00983729	0.0816372	0.0769355	-0.180915	0.0539242
TP0121C01	1	26617.2	26782.2	RP11-758G19	-0.197369	0.105555	0.0702309	-0.249973	0.0567528	-0.00983733	0.0816374	0.0769412	-0.180915	0.0539232
TP0127C05	1	26653.4	26838	CTD-2592C03	0.00761642	0.15738	0.0775303	-0.0879629	0.0619413	-0.00983737	0.0816377	0.0769462	-0.180914	0.0539217
TP0127C04	1	26653.4	26849.6	CTD-2511F13	-0.0152478	0.0986013	0.0693568	-0.0727099	0.0524336	-0.00983741	0.0816379	0.0769515	-0.180914	0.05392
TP0120E11	1	26750.6	26941.6	RP11-443P17	-0.0970049	-0.0377923	0.0781653	-0.306433	0.0414716	-0.00983744	0.0816381	0.0769553	-0.180914	0.0539178
TP0109H04	1	26854.5	27034.1	RP11-362I04	-0.196224	0.0696441	0.170291	-0.312284	0.0770137	-0.00983748	0.0816383	0.0769551	-0.180914	0.0539152
TP0126E11	1	26950.7	27049.6	CTD-2240C05	0.0814608	0.191848	0.169556	-0.108502	0.0938985	-0.00983752	0.0816386	0.076953	-0.180913	0.0539121
TP0124E01	1	26999.8	27193.6	RP11-816P24	-0.00350378	0.0400343	0.15387	-0.159129	0.115306	-0.00983756	0.0816388	0.0769504	-0.180913	0.0539087
TP0123A11	1	27029.3	27193.6	RP11-492E20	-0.0641429	0.0526421	0.104102	-0.148442	0.0920831	-0.0098376	0.081639	0.0769476	-0.180913	0.0539047
TP0125C06	1	27205.7	27379	RP11-1005F07	0.116016	0.226399	0.100465	-0.0662682	0.167666	-0.00983764	0.0816393	0.0769446	-0.180913	0.0539005
TP0127A08	1	27376.9	27577.5	CTD-2538F21	0.25477	0.253154	0.0583571	-0.0278934	0.0918656	-0.00983768	0.0816395	0.0769415	-0.180912	0.0538966
TP0109E08	1	27464.2	27675.4	RP11-355G14	-0.165192	0.028945	0.104926	-0.313525	-0.018614	-0.00983772	0.0816397	0.0769384	-0.180912	0.0538934
TP0114E02	1	27479.6	27654.9	RP11-621I13	0.152944	0.118929	0.0500177	-0.187296	0.078156	-0.00983776	0.08164	0.0769349	-0.180912	0.05389
TP0120G08	1	27533.9	27732	RP11-583I13	0.0446284	0.144845	0.0680634	-0.170948	0.0799052	-0.0098378	0.0816402	0.0769313	-0.180912	0.0538865
TP0120G07	1	27597	27829	RP11-582D15	-0.107027	0.152596	0.131864	-0.191739	0.148015	-0.00983784	0.0816404	0.0769274	-0.180912	0.0538824
TP0125C05	1	27645.5	27866.3	RP11-973A19	0.134786	0.219678	0.218777	-0.088003	0.0985239	-0.00983788	0.0816407	0.0769233	-0.180911	0.0538774
TP0113B11	1	27760.1	27958.5	RP11-553K16	-0.0457102	0.0699173	0.123873	-0.204528	-0.0503794	-0.00983792	0.0816409	0.0769184	-0.180911	0.0538719
TP0111A10	1	27929.1	28091	RP11-427O24	-0.125583	0.0523937	0.0143783	-0.192897	0.0480666	-0.00983796	0.0816411	0.0769131	-0.180911	0.0538656
TP0118D05	1	28032.1	28188.4	RP11-762L23	0.0443015	0.0447046	0.0600799	-0.232944	0.0753444	-0.009838	0.0816414	0.0769071	-0.180911	0.0538587
TP0118D01	1	28108.5	28274.4	RP11-758C04	0.0206458	0.115673	0.166287	-0.151706	0.11821	-0.00983804	0.0816416	0.076899	-0.180911	0.0538516
TP0113D01	1	28214.3	28384.4	RP11-559B09	-0.175763	-0.0606612	0.0439496	-0.419895	0.0902486	-0.00983808	0.0816418	0.0768912	-0.18091	0.0538443
TP0115H08	1	28241.5	28450.4	RP11-667P18	0.063712	0.0963081	0.0873223	-0.257072	0.134427	-0.00983812	0.0816421	0.076882	-0.18091	0.0538359
TP0119B09	1	28681.9	28841.3	RP11-793B04	-0.103807	0.0471461	0.109969	-0.119794	-0.0199566	-0.00983815	0.0816423	0.0768703	-0.18091	0.053826
TP0124F05	1	28681.9	28801.3	RP13-485J14	0.0941624	0.161051	0.0472874	-0.0151627	0.0693375	-0.00983819	0.0816425	0.0768548	-0.18091	0.0538156
TP0124G08	1	28681.9	28903.1	RP13-180P15	0.00457973	0.0232582	-0.0297986	-0.152922	0.0523039	-0.00983824	0.0816428	0.0768378	-0.18091	0.0538048
TP0108E09	1	28855.9	29028.1	RP11-318E23	0.110977	0.0517855	0.0560396	-0.160936	0.0600479	-0.00983828	0.081643	0.0768198	-0.180909	0.053795
TP0107B07	1	28990.6	29126.3	RP11-245H18	0.0652325	0.0491308	0.175408	-0.0793906	0.0314016	-0.00983832	0.0816432	0.0768206	-0.180909	0.0537873
TP0107D06	1	29036.4	29174.6	RP11-265A07	-0.154608	0.0171345	0.188405	-0.115982	-0.0365177	-0.00983836	0.0816435	0.076808	-0.180909	0.0537815
TP0114C12	1	29124.2	29286	RP11-619P09	0.0716293	0.150695	0.00479851	-0.180285	0.113406	-0.0098384	0.0816437	0.0767789	-0.180909	0.0537777
TP0112A02	1	29252.1	29444.7	RP11-467D18	-0.0302139	0.0680228	0.0938832	-0.19244	0.127535	-0.00983844	0.0816439	0.0767655	-0.180909	0.0537752
TP0101G07	1	29279.3	29453.6	RP11-26P17	-0.270862	-0.056571	0.0323439	-0.220242	-0.0371695	-0.162138	0.0816442	0.076756	-0.180909	0.0537735
TP0122A11	1	29421.3	29617.6	RP11-242L13	-0.27738	-0.065563	-0.00225281	-0.450545	0.0220818	-0.162138	-0.0804857	0.0767452	-0.388266	0.0537724
TP0103D07	1	29444.9	29632.9	RP11-81K03	-0.266744	-0.0452836	0.097138	-0.350555	0.0472312	-0.162138	-0.0804858	0.0767392	-0.388267	0.0537717
TP0125C10	1	29464.2	29729.2	RP11-810H18	-0.324843	-0.0267573	-0.0259721	-0.434826	0.0116622	-0.162137	-0.0804859	-0.0424611	-0.388267	0.0537712
TP0122F10	1	29876.4	30027	RP11-376P08	-0.230004	-0.173022	-0.0420544	-0.419973	-0.000262296	-0.162137	-0.080486	-0.0424606	-0.388268	0.0537708
TP0125A07	1	29995.9	30162.6	RP11-343P08	-0.277942	-0.1298	-0.0842098	-0.348367	-0.00460583	-0.162137	-0.0804861	-0.0424599	-0.388268	0.0537706
TP0122D08	1	29999.5	30180.1	RP11-333N08	-0.0500632	-0.135121	-0.0474051	-0.306554	0.0336257	-0.162137	-0.0804861	-0.0424594	-0.388269	0.0537702
TP0105H08	1	30009.2	30187.7	RP11-179G08	0.758466	-0.103813	0.00275238	-0.309183	0.0541013	0.571431	-0.0804862	-0.0424588	-0.388269	0.0537699
TP0105H04	1	30076.7	30239.9	RP11-168D14	-0.190023	-0.0763304	-0.0409803	-0.36609	-0.0201102	-0.162135	-0.0804863	-0.0424582	-0.38827	0.0537697
TP0107D05	1	30216.3	30421.8	RP11-262L08	-0.240405	-0.126451	-0.0433392	-0.383987	-0.0848143	-0.00983887	-0.0804864	-0.0424576	-0.38827	0.0537695
TP0106E04	1	30361.1	30541	RP11-201L04	-0.0312325	0.0660813	-0.0678274	-0.230463	0.0437262	-0.0098389	-0.0804865	-0.042457	-0.38827	0.0537692
TP0115D07	1	30436.7	30609.4	RP11-651G24	-0.182441	0.00211266	-0.188206	-0.458552	0.0272969	-0.00983894	-0.0804866	-0.0424564	-0.388271	0.0537689
TP0103G12	1	30550.7	30704.9	RP11-99L20	-0.182356	-0.0664167	-0.0499763	-0.422194	0.00788789	-0.00983897	0.081647	-0.0424558	-0.388271	0.0537686
TP0115B05	1	30567.4	30752.7	RP11-639P11	-0.0440586	0.0661767	-0.0048966	-0.179526	0.0154427	-0.009839	0.0816473	0.0768435	-0.388271	0.0537683
TP0108B07	1	30665.2	30827.3	RP11-282M04	-0.0840422	-0.00497705	0.0501662	-0.319655	0.00595828	-0.00983904	0.0816475	0.0768501	-0.388272	0.0537682
TP0108B05	1	30827.3	31031.7	RP11-294J15	-0.018739	-0.0304697	0.0518643	-0.379321	0.00993321	-0.00983907	0.0816477	0.0768554	-0.388272	0.0537689
TP0102G04	1	30997.8	31168.3	RP11-51C12	-0.181159	0.00603002	0.0467879	-0.365884	0.0536281	-0.00983911	0.081648	0.0768606	-0.388272	0.053774
TP0115A01	1	31056.7	31297.2	RP11-638H12	0.0402735	0.231329	0.142085	-0.0494379	0.0962052	-0.00983915	0.0816482	0.0768654	-0.180905	0.0537859
TP0106E05	1	31232.2	31403.6	RP11-201O14	-0.0197117	0.0593504	-0.0160609	-0.124085	0.150233	-0.00983918	0.0816485	0.0768702	-0.180905	0.053792
TP0112D08	1	31349.2	31524	RP11-490K07	0.10849	0.127942	0.0559218	-0.0697249	-0.00974032	-0.00983922	0.0816487	0.0768746	-0.180905	0.0537933
TP0108D09	1	31489.4	31682.9	RP11-297M13	-0.0395107	0.143518	0.0257808	-0.259582	0.0974172	-0.00983926	0.0816489	0.0768787	-0.180905	0.0537931
TP0123H01	1	31561.2	31725.2	RP11-637C08	-0.08093	0.0194697	0.126601	-0.273072	0.0903202	-0.00983929	0.0816492	0.0768825	-0.180904	0.0537923
TP0122A02	1	31686.3	31839.3	RP11-135H23	-0.0402206	-0.00872068	-0.0457906	-0.313843	0.0834273	-0.00983933	0.0816494	0.0768865	-0.180904	0.0537916
TP0114E11	1	31721.5	31941	RP11-629A12	-0.0771245	0.0417552	0.112928	-0.322207	0.127914	-0.00983936	0.0816497	0.0768898	-0.180904	0.0537907
TP0124G11	1	31803	31987.8	RP11-73M07	-0.0306704	0.150354	0.101772	-0.259009	0.186357	-0.0098394	0.0816499	0.0768929	-0.180904	0.0537898
TP0124H06	1	31948.9	32115.4	RP11-84A19	0.0652064	0.267668	0.103453	-0.134263	0.148152	-0.00983944	0.0816501	0.0768963	-0.180904	0.0537888
TP0118C10	1	32055.8	32226.1	RP11-757P15	-0.0412809	0.137844	0.0542448	-0.162677	0.0433387	-0.00983947	0.0816504	0.0768997	-0.180903	0.0537875
TP0112A04	1	32144	32298.1	RP11-467H18	0.00857641	0.0927606	-0.0669103	-0.106769	0.0820644	-0.00983951	0.0816506	0.0769025	-0.180903	0.0537854
TP0108F06	1	32245.8	32437.2	RP11-318L19	-0.0523859	0.150177	0.0989236	-0.145885	0.0792055	-0.00983955	0.0816508	0.0769048	-0.180903	0.0537823
TP0107H01	1	32277.8	32444.6	RP11-277E16	-0.172956	0.00585005	0.0389514	-0.224269	0.0388068	-0.00983958	0.0816511	0.0769069	-0.180903	0.0537789
TP0103A10	1	32297	32486.9	RP11-68H10	-0.11533	-0.0677208	0.0435053	-0.251877	0.0360984	-0.00983962	0.0816513	0.0769089	-0.180903	0.0537763
TP0113H08	1	32305.3	32483.9	RP11-601F01	-0.0399032	0.00257517	0.0934568	-0.195336	0.0322471	-0.00983966	0.0816516	0.0769107	-0.180903	0.0537742
TP0120D10	1	32489.4	32632.9	RP11-358I24	-0.0342119	0.0654196	0.119945	-0.191673	0.0654578	-0.00983969	0.0816518	0.0769124	-0.180902	0.0537724
TP0107G08	1	32609.2	32777	RP11-279P05	-0.0757937	0.000817112	0.0178467	-0.224132	0.0127197	-0.00983973	0.081652	0.0769139	-0.180902	0.0537707
TP0110G12	1	32729.8	32874.7	RP11-425I15	0.041396	0.0749165	0.07034	-0.159445	0.0467489	-0.00983977	0.0816523	0.0769154	-0.180902	0.0537693
TP0101D07	1	32848.2	33043.8	RP11-14L10	-0.106497	0.148134	0.153772	-0.167108	0.010076	-0.00983981	0.0816525	0.0769167	-0.180902	0.0537683
TP0121H06	1	32883.6	33046.2	RP11-114B07	-0.0558399	0.113639	0.0795785	-0.150117	-0.0333659	-0.00983984	0.0816528	0.076918	-0.180902	0.0537676
TP0109A10	1	33014.7	33191.5	RP11-336O20	0.0499359	0.103398	0.0756791	-0.210985	0.0795749	-0.00983988	0.081653	0.0769193	-0.180901	0.053767
TP0107G10	1	33153.5	33315	RP11-276H09	-0.241836	-0.0700339	0.0631045	-0.240935	0.0253035	-0.00983991	0.0816533	0.0769204	-0.180901	0.0537664
TP0104G07	1	33185.9	33354.4	RP11-133F09	-0.154725	0.0687844	0.170903	-0.18049	0.0230607	-0.00983995	0.0816535	0.0769215	-0.180901	0.053766
TP0113E03	1	33240.3	33447.5	RP11-573P06	0.0237006	0.106822	-0.00257626	-0.261875	0.144686	-0.00983999	0.0816537	0.0769225	-0.180901	0.0537654
TP0118G01	1	33380.8	33571.8	RP11-777F21	0.161194	0.176189	0.146717	-0.134736	0.161409	-0.00984002	0.081654	0.0769235	-0.180901	0.0537648
TP0103F11	1	33572.8	33734.4	RP11-94H24	-0.0463024	-0.0412094	0.0524463	-0.305415	0.0333643	-0.00984006	0.0816542	0.0769244	-0.180901	0.0537642
TP0111B04	1	33619.5	33771.7	RP11-433N19	0.0514439	0.0516007	0.0407694	-0.233822	0.107171	-0.0098401	0.0816545	0.0769251	-0.1809	0.0537635
TP0110D04	1	33733.8	33943.7	RP11-396A06	-0.159854	-0.0972289	0.019226	-0.35689	-0.0204183	-0.162123	-0.0804881	0.0769254	-0.38828	0.0537627
TP0102G03	1	33907.4	34071.5	RP11-51A20	-0.221169	-0.114044	-0.000994501	-0.519802	0.00273484	-0.162126	-0.0804882	-0.00310417	-0.388281	0.0537622
TP0104G10	1	34001.4	34160.7	RP11-125D21	-0.31107	-0.126366	-0.0130808	-0.468363	-0.0094309	-0.162126	-0.0804882	-0.00310453	-0.388281	0.0537617
TP0104D02	1	34078.3	34244.4	RP11-114D07	-0.167067	-0.0690658	0.0514177	-0.363774	-0.00442043	-0.162126	-0.0804882	-0.00310458	-0.388281	0.0537614
TP0106E03	1	34191.9	34384.6	RP11-207N22	-0.164265	-0.0144978	-0.0797542	-0.394195	0.0301248	-0.162126	-0.0804882	-0.00310459	-0.388281	0.0537612
TP0101H10	1	34286.8	34461.3	RP11-26F12	-0.221722	-0.28517	-0.0852321	-0.551437	-0.0702589	-0.162126	-0.0804882	-0.00310459	-0.388281	0.053761
TP0115C09	1	34330	34486.3	RP11-652M21	-0.0865338	-0.0959347	-0.0563266	-0.442842	0.0282677	-0.162125	-0.0804882	-0.00310461	-0.388282	0.0537607
TP0112E01	1	34340.7	34517.1	RP11-489I06	-0.156734	-0.0554962	-0.0618643	-0.278961	0.0619404	-0.162125	-0.0804882	-0.00310462	-0.388282	0.0537604
TP0114D08	1	34657.9	34854.7	RP11-620G01	-0.196127	-0.0729405	0.0204087	-0.192373	0.0650833	-0.162125	-0.0804882	-0.00310463	-0.388282	0.0537601
TP0111B08	1	34783.3	34930.2	RP11-428M11	-0.101128	-0.0880514	0.0185426	-0.32994	-0.034186	-0.162125	-0.0804882	-0.00310447	-0.388282	0.0537599
TP0115E06	1	34886.8	35048.4	RP11-664E08	-0.217543	-0.116122	0.0374745	-0.433553	0.0234856	-0.162124	-0.0804882	0.0769324	-0.388283	0.0537599
TP0111H01	1	34892.9	35081.5	RP11-460N05	-0.174074	-0.0819608	0.0569344	-0.374819	0.000922905	-0.162124	-0.0804882	0.0769331	-0.388283	0.0537606
TP0110E04	1	34899.9	35059.7	RP11-394E21	-0.14988	-0.0386463	0.0824163	-0.383281	0.0522162	-0.162124	-0.0804882	0.0769337	-0.388283	0.053763
TP0115F08	1	34992.6	35178	RP11-665G19	0.0461909	-0.0132002	0.116725	-0.193205	0.113209	-0.162123	0.0816579	0.0769341	-0.180898	0.0537648
TP0114C09	1	35017.3	35210.7	RP11-612O20	-0.00454817	0.163703	0.181572	-0.130941	0.0921654	-0.00984072	0.0816581	0.0769345	-0.180897	0.0537648
TP0105A10	1	35148.9	35331.5	RP11-144M09	-0.0650563	0.103506	0.109991	-0.171229	0.169841	-0.00984071	0.0816584	0.076935	-0.180897	0.0537643
TP0113D02	1	35276.5	35469.5	RP11-563C02	0.0716325	0.171352	-0.000258356	0.0267252	0.0916148	-0.00984068	0.0816586	0.0769353	-0.180897	0.0537636
TP0101E07	1	35331.8	35478.5	RP11-10D24	-0.311856	-0.0350074	0.0142292	-0.372348	0.0210031	-0.00984065	0.0816588	0.0769357	-0.180897	0.0537631
TP0105E07	1	35426.5	35599.8	RP11-158E15	-0.0967011	0.0486014	0.0141797	-0.0252543	0.087031	-0.00984057	0.0816591	0.076936	-0.180897	0.0537625
TP0103C07	1	35480.8	35625.2	RP11-75L23	0.0475862	0.0960008	0.0577617	-0.2442	0.112274	-0.00984055	0.0816593	0.0769363	-0.180896	0.053762
TP0117F08	1	35588.1	35779.1	RP11-745H03	0.0855743	0.0762167	0.0507214	-0.10989	0.0752104	-0.00984058	0.0816596	0.0769366	-0.180896	0.0537614
TP0119G01	1	35695.8	35890.3	RP11-809M04	0.203173	0.380411	0.0711621	-0.0168444	0.137755	-0.00984061	0.0816598	0.0769369	-0.180896	0.0537607
TP0111F12	1	35784.9	35989.7	RP11-452M14	0.140029	0.22313	0.0919498	-0.153132	0.153269	-0.00984064	0.0816601	0.0769372	-0.180896	0.05376
TP0123B02	1	35843.5	36063.6	RP11-435D07	-0.0302204	-0.0310393	0.102278	-0.223909	0.0183782	-0.00984068	0.0816603	0.0769375	-0.180896	0.0537591
TP0123F07	1	35898.8	36130.4	RP11-595E21	-0.106522	-0.0103011	0.084519	-0.320361	-0.0174583	-0.00984071	0.0816606	0.0769379	-0.180895	0.0537581
TP0105G03	1	36013.5	36160.6	RP11-159J11	0.0401878	0.0802418	0.073955	-0.146406	0.103024	-0.00984075	0.0816608	0.0769382	-0.180895	0.053757
TP0118G11	1	36197.3	36361.1	RP11-776D13	-8.74873e-05	0.087759	0.050533	-0.15627	0.0931301	-0.00984078	0.081661	0.0769384	-0.180895	0.053756
TP0121C09	1	36297.3	36476.7	RP11-805F09	0.151594	0.212481	0.176888	-0.0474347	0.114143	-0.00984082	0.0816613	0.0769386	-0.180895	0.0537548
TP0125A11	1	36400.9	36544.2	RP11-238O13	-0.00306369	0.027767	0.0243931	-0.204696	-0.0433773	-0.00984085	0.0816615	0.0769388	-0.180895	0.0537538
TP0112H02	1	36428.8	36629.9	RP11-519P05	0.141418	0.0917027	0.144135	-0.144603	0.130241	-0.00984089	0.0816618	0.076939	-0.180894	0.0537532
TP0107F11	1	36502	36659.7	RP11-268J15	-0.0565662	-0.00277098	0.084477	-0.23596	-0.0523379	-0.00984093	0.081662	0.0769391	-0.180894	0.0537526
TP0116G11	1	36598.9	36826.2	RP11-702B17	-0.0911679	0.0670042	-0.0234005	-0.21312	0.0410878	-0.162118	0.0816623	-0.00310511	-0.180894	0.0537522
TP0113H01	1	36661.1	36841.6	RP11-593A21	-0.158507	-0.00046995	0.0449194	-0.282001	0.0410299	-0.162118	0.0816625	-0.00310512	-0.180894	0.0537518
TP0126C05	1	36794.8	36988.6	CTD-2013G23	-0.121198	0.0185633	-0.0397138	-0.273359	0.100407	-0.162118	-0.0804876	-0.00310511	-0.388287	0.0537516
TP0101B07	1	36957.1	37139.8	RP11-5J09	-0.307105	-0.145943	0.00304892	-0.356539	-0.0636546	-0.162118	-0.0804876	-0.00310513	-0.388287	0.0537513
TP0107E09	1	37117.1	37281.5	RP11-266M12	-0.218699	-0.0280226	-0.0461114	-0.385024	0.0424286	-0.162117	-0.0804875	-0.00310515	-0.388287	0.053751
TP0117F03	1	37170.4	37354.8	RP11-730E03	-0.11351	-0.103457	0.00633615	-0.352482	-0.0483486	-0.162117	-0.0804874	-0.00310518	-0.388287	0.0537508
TP0101E12	1	37281.6	37442.8	RP11-20P17	-0.188575	-0.130992	-0.0367897	-0.473033	0.00204254	-0.162117	-0.0804874	-0.0031052	-0.388288	0.0537506
TP0109C05	1	37375.9	37595.8	RP11-345F04	-0.21851	-0.124179	-0.035688	-0.365357	0.0201234	-0.162117	-0.0804873	-0.00310522	-0.388288	0.0537503
TP0111E06	1	37416.3	37595.8	RP11-454E03	-0.136273	-0.0137966	-0.00506066	-0.415015	0.0412439	-0.162116	-0.0804872	-0.00310524	-0.388288	0.0537502
TP0111G05	1	37519.2	37681.4	RP11-460H23	-0.165429	-0.00253891	0.00406516	-0.291525	0.0172537	-0.162116	-0.0804872	-0.00310525	-0.388288	0.05375
TP0112F04	1	37632.5	37834.4	RP11-508M23	0.0965976	0.0665671	0.063535	-0.177234	0.049881	-0.00984136	0.0816647	-0.00310528	-0.180892	0.0537499
TP0123D09	1	37697.2	37864.1	RP11-560P20	-0.0155623	0.0866287	0.0851329	-0.103251	0.0466755	-0.00984139	0.081665	-0.0031053	-0.180892	0.0537499
TP0123E12	1	37775.5	37939.9	RP11-566C13	-0.0704121	0.0699091	0.0760544	-0.284217	0.112236	-0.00984143	0.0816652	-0.00310532	-0.180892	0.05375
TP0104A01	1	37903.9	38081.1	RP11-100D11	0.141656	0.250283	0.0284611	-0.0846318	0.0612587	-0.00984147	0.0816655	-0.00310534	-0.180891	0.05375
TP0104C08	1	37942.8	38152.6	RP11-109P14	-0.0612712	0.0718684	0.0485305	-0.192645	0.0850047	-0.0098415	0.0816657	-0.00310536	-0.180891	0.05375
TP0115E04	1	38067	38281	RP11-656I01	-0.0176535	0.0627865	0.037086	-0.219188	0.109097	-0.00984154	0.081666	-0.00310538	-0.180891	0.05375
TP0125A04	1	38186.7	38359.4	RP11-47J03	0.0585042	0.115194	0.0173304	-0.224907	0.0817161	-0.00984158	0.0816662	-0.0031054	-0.180891	0.0537499
TP0110E05	1	38203.1	38394.2	RP11-394F04	0.164492	0.164759	0.0216704	-0.241325	0.0589035	-0.00984162	0.0816665	-0.00310542	-0.180891	0.0537498
TP0118G08	1	38272.2	38452.5	RP11-775L13	-0.100547	-0.051013	0.011481	-0.494036	-0.000418093	-0.0098417	-0.0804864	-0.00310545	-0.388289	0.0537497
TP0122A10	1	38291.9	38498.6	RP11-214L19	-0.209422	-0.0440337	-0.0252528	-0.341266	0.000609388	-0.162113	-0.0804863	-0.00310546	-0.38829	0.0537498
TP0123G04	1	38449.7	38643.5	RP11-605D16	-0.23549	-0.0908589	0.0243979	-0.461216	-0.0132607	-0.162113	-0.0804862	-0.00310548	-0.38829	0.05375
TP0122E10	1	38534.3	38725.5	RP11-329N22	-0.236716	-0.06605	-0.0135012	-0.335287	0.0175411	-0.162112	-0.0804861	-0.0031055	-0.38829	0.0537502
TP0123G08	1	38629.2	38784.9	RP11-633P10	-0.136768	-0.080682	-0.00730911	-0.450998	0.000336933	-0.162112	-0.080486	-0.00310552	-0.38829	0.0537506
TP0109H07	1	38708.9	38893.5	RP11-368J17	-0.173649	0.0265248	0.137332	-0.272484	0.0210545	-0.162112	-0.0804859	-0.00310552	-0.38829	0.0537509
TP0105E12	1	38852.2	39007	RP11-165L19	-0.212975	-0.0643389	0.00368307	-0.406402	0.0792232	-0.16211	-0.0804858	-0.00310553	-0.38829	0.0537511
TP0116B05	1	38912	39057.9	RP11-679G09	-0.095455	-0.0481125	-0.0154783	-0.267987	-0.088143	-0.00984195	0.0816684	-0.00310554	-0.180889	0.0537516
TP0114B11	1	38979	39187.2	RP11-608G12	-0.0206616	0.0199815	0.0640885	-0.238707	0.0118644	-0.00984198	0.0816687	-0.00310555	-0.180889	0.0537521
TP0111D11	1	39063.4	39260.4	RP11-445L12	0.150627	0.155983	0.082002	-0.05543	0.0641249	-0.00984202	0.081669	-0.00310557	-0.180888	0.0537529
TP0109C08	1	39230.7	39415.1	RP11-345N12	-0.0553398	0.0787649	0.0639585	-0.143028	0.0609168	-0.00984206	0.0816692	-0.00310558	-0.180888	0.053754
TP0113A12	1	39369.9	39537.9	RP11-528I12	-0.117711	-0.0210616	-0.0058969	-0.28888	0.0756236	-0.0098421	0.0816695	-0.00310559	-0.180888	0.0537556
TP0115F06	1	39402	39591.1	RP11-659O09	-0.0076952	0.0941463	0.0295445	-0.140381	0.0810722	-0.00984215	0.0816697	-0.00310561	-0.180888	0.0537578
TP0108F09	1	39417.7	39568.8	RP11-319E14	-0.012962	0.131622	-0.149504	-0.190013	0.031083	-0.0098422	0.08167	-0.00310563	-0.180887	0.0537607
TP0106H06	1	39548.6	39680.4	RP11-216E21	0.0454931	0.0564146	0.0906464	-0.197346	0.117271	-0.00984224	0.0816702	0.0769439	-0.180887	0.0537653
TP0103B10	1	39644	39811.5	RP11-69E11	0.0127057	-0.044723	0.0907659	-0.122468	-0.0202818	-0.00984228	0.0816705	0.076944	-0.180887	0.0537731
TP0108F03	1	39743.5	39877.1	RP11-314P18	-0.000851151	0.105483	0.133456	-0.148607	-0.0255128	-0.00984233	0.0816707	0.076944	-0.180887	0.0537875
TP0126A05	1	39842.3	39983.9	CTD-2001D20	0.114278	0.192687	0.181493	-0.101021	0.118728	-0.00984238	0.081671	0.0769441	-0.180887	0.0538157
TP0111C01	1	39894.7	40078.1	RP11-428O04	-0.0342565	0.147733	0.082557	-0.201451	0.0664227	-0.00984242	0.0816712	0.0769441	-0.180886	0.053894
TP0108E07	1	40037.8	40196	RP11-318B17	-0.0635981	0.0958798	0.0935823	-0.306049	0.0692543	-0.00984247	0.0816715	0.0769442	-0.180886	0.0542542
TP0110H10	1	40071.9	40284.3	RP11-419E08	-0.08083	0.0149628	0.0282667	-0.234229	-0.0245664	-0.00984251	0.0816717	0.0769443	-0.180886	0.0571131
TP0004B10	1	40137.3	40256.5	CTD-2180H16	-0.0693754	0.0663621	0.128041	0.0846164	0.34089	-0.00984255	0.081672	0.0769443	-0.180886	0.0594131
TP0004B08	1	40160.1	40256.5	CTD-2204G02	0.0863829	0.0557782	0.0735361	-0.128995	0.222415	-0.0098426	0.0816722	0.0769444	-0.180885	0.0594107
TP0117H08	1	40172.2	40359.2	RP11-747C18	-0.0319842	0.0376039	0.0994209	-0.158255	0.0762932	-0.00984264	0.0816725	0.0769444	-0.180885	0.0594026
TP0109B12	1	40311.3	40504.7	RP11-350G05	-0.00885659	0.0193515	0.0185319	-0.223882	0.0323282	-0.00984268	0.0816727	0.0769445	-0.180885	0.0594038
TP0104E12	1	40482	40645.1	RP11-122E09	0.0794064	0.0486042	0.124511	-0.195193	0.134905	-0.00984272	0.081673	0.0769445	-0.180885	0.0594022
TP0115E03	1	40601.2	40798.9	RP11-656D10	0.102681	0.0736625	0.141617	-0.185293	0.108342	-0.00984276	0.0816733	0.0769446	-0.180884	0.0593996
TP0120G06	1	40648	40798.9	RP11-585B06	0.0955328	0.151285	0.138393	-0.219128	0.116681	-0.00984281	0.0816735	0.0769446	-0.180884	0.0593967
TP0127A06	1	40786	40919.5	CTD-2003N11	0.0537928	0.211571	0.12748	-0.0830674	0.13295	-0.00984286	0.0816738	0.0769447	-0.180884	0.0593936
TP0115A12	1	40860	41045	RP11-644L15	-0.154068	0.0680079	0.0953049	-0.367694	0.0923511	-0.0098429	0.081674	0.0769447	-0.180884	0.0593904
TP0116G07	1	40903.9	41105.3	RP11-708H15	0.0245433	0.166126	0.100041	-0.224927	0.148167	-0.00984294	0.0816743	0.0769448	-0.180884	0.0593871
TP0115D02	1	41045	41233.2	RP11-652O05	-0.0211374	0.135711	0.11105	-0.00470393	0.0736865	-0.00984298	0.0816745	0.0769448	-0.180883	0.0593835
TP0109B08	1	41168.8	41352.4	RP11-348A07	-0.012427	0.0803102	-0.0165361	-0.161243	-0.02116	-0.00984302	0.0816748	0.0769448	-0.180883	0.05938
TP0108E12	1	41316.1	41472.4	RP11-316O06	0.0477579	0.0825586	0.0790604	-0.195302	0.118357	-0.00984306	0.0816751	0.0769449	-0.180883	0.0593764
TP0105F07	1	41399	41566.6	RP11-164K22	-0.207727	-0.0354763	0.0146537	-0.342213	-0.0881387	-0.00984311	0.0816753	0.0769449	-0.180883	0.0593725
TP0110C11	1	41467.2	41671.5	RP11-399E06	-0.0326712	0.0701344	0.0744975	-0.215552	0.0838211	-0.00984316	0.0816756	0.076945	-0.180882	0.0593686
TP0125C07	1	41655.8	41830.7	RP11-1006C08	-0.0265711	0.204578	0.131043	-0.100175	0.139672	-0.00984321	0.0816758	0.076945	-0.180882	0.0593647
TP0113G06	1	41726.3	41907.3	RP11-595K03	0.0257933	0.136147	0.0604572	-0.327664	0.0590103	-0.00984326	0.0816761	0.076945	-0.180882	0.0593605
TP0103F09	1	41888.2	42076.5	RP11-92H18	-0.196858	-0.0352403	0.100045	-0.365015	0.0324292	-0.00984331	0.0816763	0.0769451	-0.180882	0.0593559
TP0110F10	1	41897.5	42134.5	RP11-413J19	-0.13194	-0.0996897	-0.00912676	-0.34099	0.0423849	-0.00984336	0.0816766	0.0769451	-0.180881	0.0593515
TP0112G07	1	42030.7	42266.5	RP11-499B14	-0.161361	-0.0705414	0.052172	-0.267011	0.0599886	-0.0098434	0.0816768	0.0769451	-0.180881	0.0593468
TP0102E10	1	42193.6	42353.2	RP11-45C15	-0.045871	-0.000494899	0.0705644	-0.194306	0.0627648	-0.00984346	0.0816771	0.0769451	-0.180881	0.0593422
TP0119D06	1	42231.8	42433.6	RP11-799L22	0.0583138	0.0915628	0.131668	-0.173656	0.151109	-0.00984349	0.0816773	0.0769452	-0.180881	0.0593374
TP0113C08	1	42399.2	42617	RP11-558M13	0.124888	0.263449	0.0753802	-0.0628753	0.171863	-0.00984353	0.0816776	0.0769452	-0.18088	0.0593322
TP0120B05	1	42562.9	42710.9	RP11-96H10	0.126725	-0.0213963	0.0967359	-0.0759204	0.0653458	-0.00984359	0.0816778	0.0769452	-0.18088	0.0593271
TP0104B01	1	42668.8	42834.2	RP11-105J15	-0.00894052	0.00808838	0.0929778	-0.173999	0.0610582	-0.00984363	0.0816781	0.0769453	-0.18088	0.0593218
TP0112E03	1	42827.7	43011.8	RP11-483I17	0.0904157	0.0532812	0.0944579	-0.156098	0.165801	-0.00984368	0.0816783	0.0769453	-0.18088	0.0593163
TP0109A08	1	42939.3	43128.6	RP11-336K05	-0.0426459	0.00123892	0.045896	-0.277065	0.0463079	-0.00984373	0.0816786	0.0769453	-0.180879	0.0593105
TP0104H08	1	43090.8	43259.4	RP11-125O01	-0.12616	0.0428256	0.138273	-0.189277	0.0189343	-0.00984378	0.0816788	0.0769453	-0.180879	0.0593045
TP0107H08	1	43159.8	43350.3	RP11-281F19	-0.0230565	0.0907552	0.131595	-0.244243	0.00229698	-0.00984383	0.0816791	0.0769453	-0.180879	0.0592982
TP0102B03	1	43284.3	43455	RP11-35J13	0.0133625	-0.00502824	0.0749606	-0.195961	0.126722	-0.00984389	0.0816794	0.0769453	-0.180879	0.0592915
TP0104B04	1	43367.7	43551.2	RP11-113C10	-0.157397	0.0329283	0.087399	-0.282103	0.0491254	-0.00984395	0.0816796	0.0769453	-0.180878	0.0592843
TP0108D08	1	43450.3	43640.4	RP11-297L05	0.0466013	0.107683	0.0857114	-0.173678	0.092965	-0.00984399	0.0816799	0.0769454	-0.180878	0.059277
TP0120B04	1	43596.6	43786.4	RP11-90B12	-0.106487	0.0278842	0.0288267	-0.188731	0.212078	-0.00984405	0.0816801	0.0769454	-0.180878	0.0592694
TP0120B10	1	43748.8	43904.9	RP11-150L19	-0.0875789	0.0254704	0.0371378	-0.293737	0.0442276	-0.0098441	0.0816804	0.0769454	-0.180878	0.0592616
TP0108H11	1	43855.7	44012.2	RP11-339E04	-0.00177853	0.000409311	0.0493273	-0.138094	0.0200425	-0.00984415	0.0816806	0.0769454	-0.180877	0.0592534
TP0108G05	1	43949	44109.3	RP11-323B10	0.0189258	0.119573	0.0770936	-0.272598	0.148793	-0.0098442	0.0816809	0.0769454	-0.180877	0.0592446
TP0106F04	1	44004.8	44178.2	RP11-210H02	0.0221172	0.217516	0.108061	-0.132325	0.0979338	-0.00984424	0.0816811	0.0769455	-0.180877	0.0592349
TP0124E11	1	44004.8	44192	RP13-542I22	0.0234131	0.048877	0.081351	-0.177777	0.158708	-0.00984428	0.0816814	0.0769455	-0.180877	0.059225
TP0123H09	1	44122.6	44315.7	RP11-662O03	-0.0609384	0.100042	0.0691675	-0.295136	0.0808081	-0.00984433	0.0816816	0.0769455	-0.180876	0.0592148
TP0110H04	1	44132.2	44328.5	RP11-419A24	-0.0887909	0.155483	0.142478	-0.209613	-0.0046643	-0.00984438	0.0816819	0.0769455	-0.180876	0.0592042
TP0122H09	1	44210.5	44358.2	RP11-445G20	-0.167348	0.0677874	0.0496969	-0.253881	0.0181513	-0.00984445	0.0816821	0.0769455	-0.180876	0.0591929
TP0123F08	1	44327.5	44507.1	RP11-570P14	-0.166071	0.0911719	0.0730884	-0.258215	0.0297815	-0.00984452	0.0816824	0.0769455	-0.180876	0.0591805
TP0120B03	1	44336.3	44500.6	RP11-76O14	0.0353301	0.0519825	-0.0733494	-0.109147	0.0938305	-0.00984459	0.0816827	0.0769455	-0.180875	0.0591668
TP0103D02	1	44492.2	44670.3	RP11-76I08	-0.00703696	0.0450441	0.10015	-0.228076	0.0096266	-0.00984465	0.0816829	0.0769455	-0.180875	0.0591514
TP0105F10	1	44544.9	44720.4	RP11-164M17	-0.0461807	-0.0115895	-0.0103672	-0.261609	0.0399392	-0.00984471	0.0816832	0.0769455	-0.180875	0.0591343
TP0118E01	1	44677.2	44862.5	RP11-761L18	-0.0395723	0.107431	0.085651	-0.216222	0.0308607	-0.00984477	0.0816834	0.0769455	-0.180875	0.059114
TP0101C04	1	44754.5	44922.7	RP11-7P12	-0.24152	-0.0337325	0.0316004	-0.344417	0.0380452	-0.00984482	0.0816837	0.0769455	-0.180874	0.0590924
TP0119B07	1	44929.2	45120.5	RP11-788F03	0.0237544	0.188792	0.175183	-0.0857588	0.0639906	-0.00984488	0.0816839	0.0769455	-0.180874	0.0590669
TP0103C03	1	45151	45325.8	RP11-69J16	0.039023	0.0419792	0.0849888	-0.201869	0.0810489	-0.00984494	0.0816842	0.0769456	-0.180874	0.059035
TP0105D04	1	45308.1	45470.1	RP11-154C15	-0.0993706	-0.0273947	0.17287	0.00630979	0.139196	-0.009845	0.0816845	0.0769457	-0.180874	0.058996
TP0111F10	1	45443.3	45652.1	RP11-452L15	-0.043858	-0.0202826	0.106014	-0.27828	0.0218572	-0.00984504	0.0816847	0.0769458	-0.180873	0.0589394
TP0118H05	1	45571.9	45774.6	RP11-782K14	-0.0577153	0.00488729	0.00686662	-0.252145	-0.0368912	-0.0098451	0.081685	0.0769458	-0.180873	0.0588578
TP0101B02	1	45670.2	45875.8	RP11-1J21	-0.0154412	0.114252	0.121388	-0.108495	0.0536888	-0.00984516	0.0816853	0.0769457	-0.180873	0.0587251
TP0118F10	1	45768.1	45939.1	RP11-767N06	-0.172865	0.0298753	0.0989246	-0.256507	0.0456517	-0.00984523	0.0816855	0.0769457	-0.180872	0.058493
TP0117F09	1	45970.8	46134.8	RP11-743A18	0.153448	0.236181	-0.0371099	-0.0372298	0.00695651	-0.00984528	0.0816858	0.0769457	-0.180872	0.0580695
TP0117D11	1	46076.2	46197.1	RP11-735A05	0.198797	0.143424	0.0928197	-0.0809048	0.13834	-0.00984534	0.081686	0.0769456	-0.180872	0.0572032
TP0120C07	1	46125.5	46279	RP11-200M07	-0.118417	0.0281622	0.0126307	-0.179322	0.0936648	-0.0098454	0.0816863	0.0769456	-0.180872	0.0555063
TP0105F02	1	46244.3	46412.6	RP11-165N17	0.032866	0.0714248	-0.0110978	-0.13403	0.15264	-0.00984546	0.0816866	0.0769455	-0.180871	0.054213
TP0104D01	1	46399.3	46565.2	RP11-112C15	0.0728839	0.219349	0.191521	-0.0774311	0.1198	-0.00984551	0.0816868	0.0769455	-0.180871	0.0538172
TP0126E06	1	46497.1	46648.7	CTD-2270C03	0.0182745	0.102725	0.0701131	-0.0818467	0.0800057	-0.00984557	0.0816871	0.0769454	-0.180871	0.05373
TP0105F03	1	46604.6	46780.9	RP11-165O06	0.0336349	0.11292	0.0772026	-0.167248	0.0285522	-0.00984562	0.0816874	0.0769453	-0.180871	0.0304111
TP0101A10	1	46796.9	46970.6	RP11-4M03	-0.170295	0.0127287	0.119785	-0.312744	0.00754888	-0.00984569	0.0816876	0.0769451	-0.18087	0.0303571
TP0101C12	1	46884.6	47041.9	RP11-8J09	0.0615543	0.179251	0.0648134	-0.0907946	0.0309858	-0.00984576	0.0816879	0.0769447	-0.18087	0.0303419
TP0110B01	1	46965.7	47136.5	RP11-384I18	-0.112739	-0.116912	0.0429915	-0.294784	-0.0293374	-0.00984588	0.0203659	0.076943	-0.18087	0.0303368
TP1610E04	1	47023.6	47215	RP11-779G13	-0.157354	-0.0254262	-0.0101672	-0.261825	0.0259263	-0.00984631	0.0202396	0.0768976	-0.18087	0.0303347
TP0113F07	1	47084.6	47271	RP11-585B20	-0.235863	-0.0582839	0.0119277	-0.160765	-0.0269435	-0.162089	0.0199291	0.0459301	-0.180869	0.0303336
TP0116F08	1	47235.5	47384.6	RP11-705G19	-0.0757623	-0.0327294	0.0409002	-0.239237	-0.0110849	-0.162089	0.0193418	0.0445409	-0.180869	0.0303328
TP0114F03	1	47311.1	47483.5	RP11-624P10	-0.0861338	-0.00361585	-0.077407	-0.325004	0.0311092	-0.162089	0.0184655	0.0442816	-0.180869	0.0303322
TP0109A09	1	47418.3	47564.9	RP11-332M15	-0.0376534	0.0357975	0.0677544	-0.244003	0.105569	-0.162089	0.0171109	0.0441702	-0.180869	0.0303318
TP0105G10	1	47485.9	47633	RP11-178C19	-0.157707	0.0445902	-0.0739936	-0.312276	0.0206006	-0.162088	0.0146615	0.044106	-0.180868	0.0303314
TP0119C04	1	47542.9	47724.5	RP11-801E19	0.00896361	0.116399	0.0517875	-0.0582821	0.0248591	-0.162088	0.0110037	0.0440532	-0.180868	0.030331
TP0105E05	1	47658.2	47827.4	RP11-165I13	-0.129785	-0.0150871	0.0664194	-0.318181	0.111452	-0.162088	0.00703901	0.0440112	-0.180879	0.0303306
TP0111H03	1	47785.4	47991.6	RP11-458M05	-0.274265	-0.0716865	0.0845224	-0.426512	-0.0957931	-0.162088	0.00501248	0.043978	-0.388298	0.0303304
TP0102F08	1	47871.7	48039.2	RP11-45M02	-0.190875	-0.0169019	0.0406316	-0.365565	0.0498873	-0.162087	0.00363308	0.0439426	-0.388299	0.0303301
TP0113A10	1	47883.7	48043	RP11-543D05	-0.220015	-0.031837	0.0295472	-0.420685	0.0156137	-0.162087	0.00258149	0.0438988	-0.388299	0.0303298
TP0119D02	1	47883.7	48080.8	RP11-797P21	-0.0277755	0.137598	0.023687	-0.169857	0.0549569	-0.162087	0.00183328	0.0438522	-0.388299	0.0303296
TP0123D10	1	47992.2	48169.9	RP11-561A23	-0.2138	-0.0833197	-0.073491	-0.453598	-5.88061e-06	-0.162087	0.00124052	0.0438071	-0.388299	0.0303293
TP0122E11	1	47994.6	48198.3	RP11-330M19	-0.330588	-0.107018	-0.0427914	-0.490631	0.00209478	-0.162087	0.000857961	0.0437311	-0.388299	0.0303291
TP0104E01	1	48039.2	48194.6	RP11-119B02	-0.074278	0.0998541	-0.0313823	-0.294269	0.0379484	-0.162086	0.000576792	0.0434644	-0.388299	0.0303289
TP0102B08	1	48112.9	48247.5	RP11-39A02	0.0263413	-0.0750001	0.0328665	-0.394169	-0.0885595	-0.162086	0.000366995	-0.00310922	-0.388299	0.0303287
TP0115C10	1	48227.3	48431.9	RP11-655A01	-0.27171	-0.0327983	0.0326559	-0.392651	0.0476409	-0.162086	0.000267055	-0.042265	-0.388277	0.0303285
TP0102A01	1	48569.6	48737.3	RP11-26H15	-0.07357	0.0288206	0.0309332	-0.191436	0.0987046	-0.162086	-0.0528588	-0.0422642	-0.31259	0.0303284
TP0111C07	1	48640	48800.8	RP11-430G23	-0.108674	-0.110061	-0.0551123	-0.280157	-0.0558092	-0.162085	-0.0804536	-0.0422625	-0.31258	0.0303282
TP0103E11	1	48829.7	48999.4	RP11-93C10	-0.441725	-0.276922	-0.0889121	-0.549674	-0.0430073	-0.162085	-0.0804534	-0.0422607	-0.388299	0.0303281
TP0117A07	1	48951.4	49133.4	RP11-715D13	-0.367297	-0.204746	-0.0803424	-0.511557	-0.0577049	-0.162085	-0.0804528	-0.0422588	-0.3883	0.030328
TP0109E07	1	49179.3	49356.8	RP11-353J23	-0.309231	-0.187927	-0.0184748	-0.51437	-0.0818594	-0.162085	-0.0804522	-0.042257	-0.3883	0.0303279
TP0103E04	1	49280.9	49433.3	RP11-94O18	-0.154384	-0.0556009	-0.0567901	-0.303328	0.0103849	-0.162084	-0.0804513	-0.0422551	-0.180864	0.0303277
TP0111A03	1	49434	49663.7	RP11-421N22	-0.0475433	-0.0951411	-0.0627999	-0.261515	0.0465394	-0.162084	-0.0804501	-0.0422532	-0.180864	0.0303276
TP0113C05	1	49676.5	49851.7	RP11-558D23	-0.0211914	-0.00723712	-0.0565644	-0.177708	0.193212	-0.162084	-0.0804494	-0.0422513	-0.180863	0.0303276
TP0105B06	1	49818.7	50004.7	RP11-145E23	0.0135195	-0.0387331	-0.118192	-0.186009	-0.0383528	-0.162084	-0.0804488	-0.0422494	-0.180863	0.0303275
TP0116E04	1	49901.8	50094.6	RP11-698L03	-0.0668035	-0.0650396	-0.0274712	-0.210312	0.0542321	-0.162084	-0.0804481	-0.0422475	-0.180863	0.0303275
TP0107E05	1	50094.6	50253.2	RP11-266K13	-0.0434553	0.0149227	-0.0708886	-0.196861	0.0764857	-0.162083	-0.0804474	-0.0422455	-0.180863	0.0303274
TP0305H10	1	50094.6	50253.2	RP11-266K13	-0.163781	-0.115157	0.0426535	-0.25703	-0.00414669	-0.162083	-0.0804467	-0.0422436	-0.180862	0.0303274
TP0112C12	1	50183.9	50356.2	RP11-475I08	-0.139756	-0.0742323	-0.003639	-0.347794	-0.00937502	-0.162083	-0.0804458	-0.0422416	-0.180862	0.0303273
TP0116C02	1	50332.4	50513.7	RP11-680C11	-0.225596	-0.0847958	-0.0725215	-0.361394	-0.00525102	-0.162083	-0.0804449	-0.0422396	-0.180862	0.0303272
TP0115H07	1	50386.4	50599.6	RP11-670L22	-0.252362	0.133081	-0.137679	-0.310715	-0.131839	-0.00985025	0.0816991	-0.0422376	-0.180862	0.0303272
TP0106B04	1	50511.4	50677.8	RP11-183G22	0.0337336	0.02181	0.0602677	-0.219013	-0.0463351	-0.00984819	0.0816998	0.0443033	-0.180861	0.0303272
TP0120D12	1	50611.7	50797.8	RP11-367O03	0.0684727	0.0632856	0.0188025	-0.253754	0.0831394	-0.00984828	0.0817002	0.0442977	-0.180861	0.0303271
TP0127C03	1	50638.3	50814.8	CTD-2588P08	-0.0138602	0.103812	0.0683004	-0.23904	0.0427179	-0.00984839	0.0817007	0.0442481	-0.180861	0.0303271
TP0113B03	1	50760.7	50973.7	RP11-544H17	-0.0238005	0.172854	0.115562	-0.24776	0.0575752	-0.0098485	0.0817011	0.0441982	-0.180859	0.0303271
TP0112D05	1	51067.2	51256.8	RP11-480P12	0.0469693	0.172171	0.0993214	-0.0646599	0.0308388	-0.0098486	0.0817015	0.0441521	-0.180853	0.0303272
TP0104D11	1	51127	51295.8	RP11-116M11	0.121445	0.189587	0.0114827	-0.0987359	0.0271652	-0.00984871	0.081702	0.0441	-0.180853	0.0303273
TP0107F05	1	51217.7	51373.4	RP11-278J17	0.0795519	0.155104	0.076797	0.00514745	0.0281009	-0.00984881	0.0817024	0.0440576	-0.180853	0.0303275
TP0106B09	1	51345	51526.8	RP11-186C18	0.00796556	0.061241	0.0921549	-0.0799774	0.0620316	-0.00984892	0.0817029	0.0440216	-0.180852	0.0303279
TP0116C07	1	51504.3	51692.5	RP11-682P18	-0.00251953	0.0340554	0.0401987	-0.159091	0.0421434	-0.00984903	0.0817033	0.0439917	-0.180852	0.0303285
TP0103E07	1	51802.6	52021.9	RP11-88E11	-0.0451341	0.0644294	0.155287	-0.100262	0.0524456	-0.00984914	0.0817038	0.0439654	-0.180851	0.0303296
TP0109C07	1	51957.5	52134.7	RP11-350N19	-0.00955628	0.0635014	0.0378898	-0.205123	0.0156719	-0.0098493	0.0817042	0.0439414	-0.180851	0.0303312
TP0112A06	1	52078.4	52187.3	RP11-469M21	-0.0751781	0.0789904	0.0897557	-0.204721	0.153468	-0.00984948	0.0817047	0.0439179	-0.18085	0.030334
TP0103E02	1	52091.5	52251.1	RP11-87O13	-0.10722	0.0355459	0.126806	-0.206845	0.0704151	-0.00984964	0.0817052	0.0438928	-0.18085	0.0303381
TP0103F01	1	52141.2	52314.3	RP11-91A18	0.0817685	0.264652	0.0953168	-0.00609531	0.0807463	-0.00984981	0.0817057	0.0438652	-0.18085	0.0303449
TP0103B04	1	52185.4	52349.3	RP11-66G13	0.0380407	0.0235119	0.0555657	-0.130445	0.0511903	-0.00985	0.0817062	0.0438416	-0.180849	0.0303539
TP0116G10	1	52278.5	52475.7	RP11-708I13	-0.122668	0.0176632	0.0608463	-0.146676	0.0769409	-0.00985029	0.0817067	0.0438226	-0.180849	0.0303638
TP0113H09	1	52415.9	52587.3	RP11-601F17	0.00427067	0.0719611	0.0358337	-0.311519	0.00323075	-0.00985051	0.0817072	0.0438	-0.18085	0.0303737
TP0105D01	1	52528.9	52720	RP11-155O18	-0.0557221	0.154465	-0.123264	-0.417762	-0.186794	-0.00985083	0.0817077	0.0437746	-0.18085	0.0303507
TP0102B12	1	52663.5	52822	RP11-43F06	0.0656096	0.224891	0.0961397	-0.0859548	0.115534	-0.00985111	0.0817082	0.0437597	-0.180848	0.0303931
TP0126D08	1	52771.2	52898.4	CTD-2130O01	0.122175	0.209821	0.126286	-0.0891236	0.0632128	-0.00985134	0.0817087	0.043739	-0.180847	0.0303976
TP0111F03	1	52823.3	53007.2	RP11-452I17	0.103443	0.103104	0.0501962	-0.088055	0.0285042	-0.00985156	0.0817092	0.043721	-0.180847	0.0303991
TP0113A06	1	52961.7	53163.5	RP11-537L08	0.196596	0.212647	0.126854	-0.00401588	0.22101	-0.00985182	0.0817098	0.0437049	-0.180847	0.0303988
TP0116H10	1	53051.9	53240	RP11-712H04	-0.0608527	-0.0244402	-0.0477757	-0.247138	0.00454952	-0.00985208	0.0817103	0.0436896	-0.180848	0.0303975
TP0114G01	1	53180.1	53361.9	RP11-627G19	-0.0651016	0.107088	0.0291326	-0.17945	0.0695029	-0.00985235	0.0817109	0.0436768	-0.180848	0.0303959
TP0113C07	1	53274.5	53477.6	RP11-562F12	-0.109481	0.133754	0.00730841	-0.177169	0.162236	-0.00985265	0.0817115	0.043663	-0.180848	0.0303942
TP0102A08	1	53439.1	53621.3	RP11-29L06	-0.159351	0.0633307	0.05627	-0.323859	0.120698	-0.0098531	0.0817121	0.0436511	-0.180848	0.0303923
TP0109D01	1	53454	53659.4	RP11-351E14	0.110902	0.283859	0.172062	-0.0899853	0.168799	-0.0098535	0.0817127	0.0436402	-0.180848	0.0303904
TP0119F04	1	53601	53809.2	RP11-809G07	-0.00543252	0.277901	0.0571564	-0.122795	0.143399	-0.00985406	0.0817133	0.0436298	-0.180847	0.0303884
TP0103F10	1	53688.3	53868.2	RP11-96E15	-0.0658263	0.051883	0.056855	-0.266268	0.092482	-0.00985458	0.0817042	0.0436192	-0.180847	0.0303861
TP0122E05	1	53748.5	53944.5	RP11-325F02	-0.168372	0.0222349	-0.0296436	-0.352192	0.0511549	-0.00985521	0.0203807	0.0436095	-0.180847	0.0303818
TP0124D02	1	53809.2	53975.8	RP11-789L03	-0.0361384	0.0727139	-0.0302282	0.0169202	0.140501	-0.00985598	0.0203791	0.0436001	-0.180847	0.0303698
TP0108G10	1	53903.5	54093.1	RP11-323E04	-0.116846	0.00810281	0.00405259	-0.28343	0.00600821	-0.00985826	0.0203779	0.0435919	-0.180847	0.0303523
TP0102F10	1	53913.3	54081.6	RP11-48C04	0.0371067	-0.00471998	-0.0513102	-0.198263	-0.0203707	-0.0098616	0.0203774	0.043584	-0.180847	0.0303423
TP0106C06	1	54048.1	54227.5	RP11-187B22	-0.0145583	0.0185141	0.0615818	-0.123184	0.109085	-0.00987532	0.0203771	0.0435771	-0.180848	0.0303378
TP0106C08	1	54100.3	54292.5	RP11-195G13	-0.0243768	0.0688897	0.101593	-0.184617	0.0637667	-0.0572438	0.0203769	0.0435703	-0.180851	0.0303359
TP0111B07	1	54117.7	54289.4	RP11-431J10	-0.00735035	0.0902754	0.106926	-0.220906	0.0235898	-0.0572644	0.0203767	0.0435639	-0.312562	0.0303349
TP0316G03	1	54122.9	54333.3	RP11-769F17	0.121627	0.0474307	0.0453918	-0.273168	0.0289256	-0.162075	0.0203766	0.0435569	-0.31257	0.0303342
TP0103C11	1	54272.7	54444.3	RP11-84E06	-0.227185	-0.0553978	-0.029231	-0.300266	0.0405894	-0.162074	0.0203764	0.0435505	-0.31257	0.0303337
TP0108G06	1	54337.6	54526.3	RP11-323C05	-0.128782	0.00808304	0.0129611	-0.344394	0.0201439	-0.162074	0.0203762	0.0435447	-0.31257	0.0303333
TP0103F08	1	54521.4	54715.3	RP11-92H03	-0.143943	0.0221079	0.0873298	-0.246178	-0.0166504	-0.162074	0.020376	0.0435384	-0.31257	0.0303331
TP0120E09	1	54659.7	54840.6	RP11-433C03	-0.0464499	0.0530276	0.0489693	-0.306236	0.0374533	-0.162074	0.0203759	0.0435322	-0.31257	0.030333
TP0105D06	1	54786.9	54959.6	RP11-154H10	-0.1377	0.0660178	0.0396998	-0.263026	0.0627268	-0.162074	0.0203758	0.043526	-0.31257	0.0303329
TP0107A11	1	54798.1	54959.6	RP11-240D10	-0.202428	-0.0414467	-0.0413753	-0.417828	0.0287974	-0.162074	0.0203757	0.0435197	-0.312569	0.0303329
TP0110G11	1	54869.8	55042.2	RP11-425H22	-0.0734624	0.0568824	0.0815775	-0.282712	0.0413997	-0.162073	0.0203756	0.0435134	-0.312569	0.0303329
TP0107G03	1	54962.5	55121.5	RP11-275N17	-0.0597544	0.104352	0.0314684	-0.214059	0.0464529	-0.162073	0.0203753	0.0435069	-0.312569	0.0303328
TP0101C10	1	55042.2	55231	RP11-12C17	-0.31559	-0.11159	-0.014765	-0.328081	-0.0168925	-0.162073	0.020375	0.0435004	-0.312569	0.0303328
TP0101C11	1	55067.2	55231	RP11-12C19	-0.175405	-0.0611137	-0.0583666	-0.357571	-0.0169702	-0.162073	0.0203748	0.0434936	-0.312568	0.0303328
TP0114G04	1	55180.5	55351.7	RP11-627J09	-0.0351513	0.101461	0.0111076	-0.265467	0.00972309	-0.162073	0.0203747	0.0434857	-0.312568	0.0303329
TP0104C05	1	55284.3	55472.5	RP11-109I02	-0.0934269	0.156211	0.0284269	-0.226493	0.119782	-0.162072	0.0203744	0.0434751	-0.312568	0.030333
TP0110C08	1	55481.9	55625.6	RP11-387E03	-0.115216	0.0929078	-0.00622421	-0.25509	0.108761	-0.162072	0.0203741	0.0434349	-0.312567	0.0303332
TP0118H12	1	55538.2	55734.7	RP11-791G04	-0.207516	-0.187394	-0.00450137	-0.472272	-0.103842	-0.162072	-0.0803683	-0.0420595	-0.312567	0.0303334
TP0110C10	1	55680.8	55849.2	RP11-395E05	-0.259651	-0.0534385	-0.0585978	-0.317185	0.0456692	-0.162072	-0.0803658	-0.0420572	-0.312567	0.0303337
TP0109G05	1	55827.9	56011.7	RP11-365M18	-0.170704	-0.0949311	-0.102221	-0.340864	0.105336	-0.162071	-0.0803631	-0.0420548	-0.312567	0.030334
TP0812F08	1	55961.1	56133.3	RP11-623O13	-0.0646844	-0.0292936	-0.0825812	-0.158038	-0.00964539	-0.162071	-0.0803605	-0.0420523	-0.312566	0.0303342
TP0111D04	1	55988.6	56165.6	RP11-447E04	-0.0687701	-0.0824701	-0.0756384	-0.270036	0.0367693	-0.162071	-0.0803577	-0.0420499	-0.312566	0.0303344
TP0108C05	1	56177.6	56343.1	RP11-306P02	-0.134916	-0.0363962	-0.148958	-0.291172	0.112914	-0.162071	-0.0803549	-0.0420475	-0.312566	0.0303346
TPX012E02	1	56226.2	56384.2	RP11-221L03	-0.125014	-0.0962979	-0.0636089	-0.231666	0.0182505	-0.162071	-0.0803519	-0.042045	-0.312566	0.0303349
TP0118F03	1	56238.3	56411.5	RP11-769I07	-0.0998118	-0.0409897	-0.0793617	-0.304602	-0.0365986	-0.16207	-0.0803489	-0.0420425	-0.312565	0.0303351
TP0114C10	1	56354.7	56503.1	RP11-613A17	-0.0438739	-0.10166	-0.111529	-0.382631	0.0324821	-0.16207	-0.0803458	-0.04204	-0.312565	0.0303354
TP0114B08	1	56467.8	56628.9	RP11-606D16	-0.0596	0.0245059	-0.0349381	-0.233643	0.0837476	-0.16207	-0.0803425	-0.0420375	-0.312565	0.0303357
TP0119D07	1	56557.7	56738.1	RP11-802D18	-0.107826	-0.0315527	0.00253975	-0.33263	0.0252228	-0.16207	-0.0803391	-0.0420349	-0.312565	0.030336
TP0105C06	1	56690.7	56855.9	RP11-147B11	-0.00830142	-0.0627288	-0.0231567	-0.239793	0.0400123	-0.16207	-0.0803356	-0.0420324	-0.312564	0.0303363
TP0109B07	1	56806.1	56999.1	RP11-347O14	0.0804655	0.144493	0.169849	-0.172353	0.179853	-0.162069	-0.0803321	-0.0420298	-0.312564	0.0303367
TP0115C04	1	56913.5	57093.9	RP11-650C20	-0.155727	0.0516842	-0.0403512	-0.275227	0.0888928	-0.162069	-0.0803284	-0.0420272	-0.312564	0.0303371
TP0109G04	1	57017.3	57192.9	RP11-367O01	-0.23457	-0.0872379	-0.0314634	-0.434832	0.00365106	-0.162069	-0.0803246	-0.0420246	-0.312565	0.0303374
TP0104F12	1	57094.6	57278.7	RP11-123K23	-0.315483	-0.167212	-0.124255	-0.459464	-0.0678411	-0.162069	-0.0803205	-0.042022	-0.312565	0.0303379
TP0109G03	1	57279.5	57449.3	RP11-367N23	-0.24028	-0.0934752	-0.0196624	-0.405738	-0.00706859	-0.162069	-0.0803163	-0.0420193	-0.312565	0.0303384
TP0117D05	1	57411.9	57593.8	RP11-725A01	-0.181829	-0.074207	0.0138616	-0.268676	-0.0149977	-0.162069	-0.080312	-0.0420167	-0.312565	0.0303389
TP0117A08	1	57643.5	57819.5	RP11-711A19	-0.146549	-0.0846881	-0.0501029	-0.331463	0.0307634	-0.162068	-0.0803074	-0.042014	-0.312565	0.0303395
TP0121E02	1	57653.6	57818	RP11-24B09	-0.244492	-0.0888916	-0.0681192	-0.392763	2.75453e-05	-0.162068	-0.0803027	-0.0420114	-0.312564	0.03034
TP0701C04	1	57654.3	57699.4	RP11-15K14	-0.0802859	-0.0373794	0.0511655	0.0249565	0.0399054	-0.162068	-0.0802979	-0.0420087	-0.312563	0.0303405
TP0122B03	1	57701.8	57886.8	RP11-243M12	-0.133025	-0.160674	-0.108221	-0.404103	-0.075783	-0.162068	-0.0802928	-0.042006	-0.312564	0.030341
TP0121G05	1	57829.5	57996.3	RP11-145H07	-0.28824	-0.188278	-0.0586323	-0.412133	-0.0243763	-0.162068	-0.0802876	-0.0420033	-0.312564	0.0303415
TP0117H09	1	57859.4	58062.5	RP11-749L17	-0.0186312	-0.15412	-0.0221372	-0.407512	-0.0162236	-0.162067	-0.080282	-0.0420009	-0.312563	0.030342
TP0106E07	1	58030.9	58179.1	RP11-208L07	-0.261635	-0.1309	-0.133328	-0.284088	0.0137693	-0.162067	-0.0802763	-0.0419981	-0.312563	0.0303425
TP0118E04	1	58074.8	58266.6	RP11-768B05	-0.232492	-0.0814805	-0.00532504	-0.340206	-0.000259554	-0.162067	-0.0802704	-0.0419953	-0.312563	0.030343
TP0116B04	1	58206.5	58379.2	RP11-684M24	-0.183255	-0.151247	-0.0146756	-0.393896	-0.0219626	-0.162067	-0.0802643	-0.0419924	-0.312563	0.0303434
TP0101D06	1	58259.8	58429.7	RP11-12L18	-0.345319	-0.107357	-0.00912679	-0.381812	-0.000204042	-0.162067	-0.0802578	-0.0419895	-0.312562	0.0303439
TP0114G06	1	58424.5	58628.4	RP11-636K17	-0.190629	-0.0528279	-0.0317877	-0.471029	0.0407555	-0.162066	-0.0802511	-0.0419866	-0.312562	0.0303445
TP0101G02	1	58576.3	58744	RP11-18M18	-0.289295	-0.209271	-0.14505	-0.480299	0.0186658	-0.162066	-0.080244	-0.0419836	-0.312562	0.030345
TP0108H12	1	58632	58842.8	RP11-342F23	-0.201462	0.0183122	0.0438898	-0.366071	0.0425119	-0.162066	-0.0802366	0.0433525	-0.312562	0.0303457
TP0113F12	1	58736.2	58934.7	RP11-588L12	-0.104853	-0.00871596	0.0999762	-0.384451	-0.0378889	-0.162066	-0.0802291	0.0433499	-0.312561	0.0303464
TP0111F04	1	58899.1	59089.5	RP11-454N17	-0.0623435	-0.0506741	0.0314804	-0.296709	0.0351337	-0.162066	-0.0802211	0.0433467	-0.312561	0.0303471
TP0106F09	1	59112.9	59275.7	RP11-206P01	0.00851413	0.0215974	0.0625188	-0.173988	0.104134	-0.162065	-0.0802129	0.0433435	-0.31256	0.030348
TP0101E01	1	59319.7	59483.7	RP11-10A17	-0.314342	-0.0826215	0.0317728	-0.459855	0.00123094	-0.162065	-0.0802042	0.0433403	-0.31256	0.0303489
TP0113G08	1	59396.4	59581.7	RP11-592P11	-0.102644	-0.118047	0.0550321	-0.347372	0.135804	-0.162065	-0.0801951	0.0433371	-0.31256	0.0303499
TP0111H11	1	59518.6	59658.9	RP11-467C18	-0.0800798	-0.0731728	0.102894	-0.282031	0.0639081	-0.162065	-0.0801855	0.0433344	-0.312559	0.0303508
TP0108E06	1	59639.1	59815.7	RP11-316F18	0.04889	0.182287	0.0649032	-0.0950734	0.062695	-0.162065	-0.0801753	0.0433314	-0.312559	0.0303517
TP0107A07	1	59789.7	59939.3	RP11-242B09	-0.276692	-0.176416	0.0493261	-0.434727	-0.0280622	-0.162064	-0.0801645	0.0433285	-0.312558	0.0303526
TP0121E05	1	59821.1	59992.9	RP11-66M21	-0.302894	-0.152758	-0.0156262	-0.323364	-0.024218	-0.162064	-0.0801531	0.0433252	-0.312558	0.0303535
TP0122F07	1	59878	60078.3	RP11-354P07	-0.100583	-0.013399	0.0929844	-0.377479	0.0354102	-0.162064	-0.0801411	0.043322	-0.312557	0.0303545
TP0112C08	1	60000.2	60188	RP11-475B24	-0.0136638	-0.0432407	-0.0313845	-0.285092	0.158124	-0.162064	-0.0801286	0.0433191	-0.312557	0.0303555
TP0101C09	1	60081.8	60245.8	RP11-13N22	-0.230901	-0.147535	0.00070961	-0.356331	-0.0286929	-0.162064	-0.0801152	0.0433153	-0.312556	0.0303565
TP0112C03	1	60106.3	60296.4	RP11-479E21	-0.122369	0.0664682	0.0373037	-0.310654	0.1026	-0.162063	-0.0801013	0.0433114	-0.312555	0.0303575
TP0104F10	1	60226.8	60383.2	RP11-123H07	-0.0721526	-0.170328	0.00553343	-0.385185	0.05046	-0.162063	-0.0800864	0.0433065	-0.312555	0.0303585
TP0113B08	1	60331.4	60515.2	RP11-541N13	-0.186535	-0.00809473	0.0844492	-0.10653	0.074658	-0.162063	-0.0800706	0.0432975	-0.312554	0.0303595
TP0116F04	1	60387.4	60603.9	RP11-706N07	-0.126551	-0.256561	0.0167048	-0.351805	-0.109246	-0.162063	-0.0800537	0.0432734	-0.312553	0.0303604
TP0109H09	1	60597.4	60770.8	RP11-363E22	-0.212127	-0.149211	-0.0327052	-0.370394	-0.0162801	-0.162062	-0.0800353	-0.00311278	-0.312552	0.0303614
TP0124B08	1	60700	60871.1	RP11-776H12	0.130593	-0.0101907	-0.0238958	-0.237144	0.0195306	-0.162062	-0.0800161	-0.00311422	-0.312551	0.0303624
TP0101G03	1	60807.9	60980.3	RP11-25A21	-0.112251	-0.0506637	-0.012412	-0.287006	-0.000336035	-0.162062	-0.0799944	-0.0418768	-0.312549	0.0303637
TP0712F04	1	60837.9	60901.1	RP11-734H05	-0.137046	-0.079656	0.029018	-0.104789	0.25391	-0.0572676	-0.0799616	-0.041889	-0.312546	0.0303651
TP0111B05	1	60890.3	61103.6	RP11-436K08	0.00224769	0.0394522	-0.0548349	-0.291998	0.0276565	-0.0572675	-0.0530031	-0.041876	-0.312543	0.0303661
TP0109F03	1	61064.2	61228.6	RP11-364M11	-0.312374	-0.0389624	-0.0912698	-0.403022	-0.0696113	-0.0572676	0.0203684	-0.0418135	-0.312533	0.0303672
TP0102A09	1	61144.8	61298.9	RP11-32I17	-0.15036	-0.00784466	-0.0877845	-0.327544	0.0547836	-0.0572676	0.0203779	-0.0402661	-0.241073	0.0303682
TP0117B02	1	61316.8	61495.9	RP11-717I12	0.0343609	0.101715	-0.0435932	-0.143504	0.0276854	-0.0572676	0.0203793	-0.00311571	-0.241073	0.0303692
TP0104A12	1	61391.3	61556.9	RP11-108D17	-0.126116	-0.00853701	-0.0161541	-0.310987	0.026333	-0.0572677	0.02038	-0.00311425	-0.241072	0.0303702
TP0116C12	1	61710.9	61920.2	RP11-689O24	-0.227551	-0.0365424	-0.050923	-0.438853	0.0380475	-0.0572677	0.0203804	-0.00311356	-0.241071	0.0303711
TP0101B03	1	61863.3	62031.6	RP11-1K15	-0.0710579	0.0222859	0.0403911	-0.0528899	0.0915292	-0.0572678	0.0203807	0.043272	-0.180813	0.0303721
TP0121F02	1	62015.5	62154.8	RP11-138I13	-0.0430432	0.554012	0.05347	-0.0146703	-0.0456851	-0.0572678	0.141018	0.043272	-0.180812	0.030373
TP0124D01	1	62033.7	62208.4	RP11-805D13	0.107981	0.0651949	0.0939449	-0.0112977	0.124015	-0.0572678	0.0203811	0.0432697	-0.180812	0.0303737
TP0123C07	1	62046.2	62242.3	RP11-571K22	-0.124624	0.00129529	0.00572197	-0.202185	-0.0287038	-0.0572679	0.0203813	0.043267	-0.241069	0.0303745
TP0104E07	1	62064.1	62235.8	RP11-119G24	-0.150594	0.049465	0.0377455	-0.163192	0.0193487	-0.0572679	0.0203814	0.0432643	-0.241069	0.0303752
TP0102G07	1	62133.5	62308.1	RP11-55I04	-0.0500593	-0.025047	0.0277233	-0.334928	-0.010986	-0.057268	0.0203815	0.0432613	-0.241068	0.0303759
TP0121G11	1	62192.4	62341.5	RP11-127K10	-0.114101	-0.0182983	0.0494265	-0.251793	0.0160828	-0.057268	0.0203816	0.0432589	-0.241068	0.0303765
TP0113E02	1	62272.7	62436.9	RP11-565K24	-0.0246781	-0.0153386	0.0389472	-0.239321	0.0915995	-0.0572681	0.0203817	0.0432564	-0.241068	0.0303772
TP0114E03	1	62366.4	62523.9	RP11-624D22	-0.0822346	0.0167579	0.0575028	-0.212964	0.029291	-0.0572681	0.0203818	0.043254	-0.241067	0.0303778
TP0106D01	1	62444.7	62616.6	RP11-185E18	0.0187689	0.0687674	-0.0772577	-0.384782	0.130703	-0.0572681	0.0203818	0.0432517	-0.241067	0.0303784
TP0117G09	1	62513.2	62705.9	RP11-746E15	-0.0248636	0.0288678	0.0430167	-0.313904	0.0787711	-0.0572682	0.0203819	0.0432494	-0.241067	0.030379
TP0108A09	1	62669.9	62821.1	RP11-293K19	0.0500619	0.151868	0.116031	-0.124349	0.0946124	-0.0572682	0.0203819	0.0432471	-0.241066	0.0303795
TP0114B07	1	62784.4	62968.7	RP11-611A01	0.0227946	-0.0109773	0.0215391	-0.16402	0.0786423	-0.0572683	0.0203819	0.0432445	-0.241066	0.0303799
TP0114H01	1	62882.5	63055.1	RP11-637F13	-0.0748354	0.0439466	0.068713	-0.137709	0.0393173	-0.0572683	0.0203819	0.0432423	-0.241066	0.0303804
TP0111E05	1	63018	63187.5	RP11-456A02	-0.0780378	0.0129459	0.0373907	-0.301125	0.0889496	-0.0572684	0.0203818	0.0432407	-0.241066	0.0303808
TP0101E09	1	63033.7	63227.9	RP11-13M04	-0.153003	-0.13332	0.0534471	-0.429295	-0.0180364	-0.0572684	0.0203817	0.0432384	-0.241066	0.0303811
TP0101C05	1	63195.5	63374.5	RP11-5P04	-0.11337	-0.107748	0.0644421	-0.340071	0.0369638	-0.0572685	0.0203817	0.0432366	-0.241065	0.0303814
TP0119G11	1	63262.7	63449.9	RP11-818K02	-0.0474871	0.0358311	0.0174192	-0.297943	0.0682558	-0.0572685	0.0203823	0.0432341	-0.241065	0.0303817
TP0119E09	1	63394.1	63599.4	RP11-810G02	0.0691368	0.15596	0.0509597	-0.0749257	0.102833	-0.0572685	0.0203829	0.0432319	-0.241064	0.0303819
TP0115H02	1	63496	63700.8	RP11-673C04	0.0724192	0.209214	0.00939334	-0.0782307	0.0326225	-0.0572686	0.020383	0.0432294	-0.241064	0.0303821
TP0111D10	1	63592.2	63793.6	RP11-445I18	0.110417	-0.0276924	0.0216497	-0.242271	0.00691206	-0.0572686	0.0203831	0.0432267	-0.241064	0.0303822
TP0126C11	1	63672.8	63808	CTD-2015B04	0.0466405	0.185937	0.092071	-0.109703	0.086437	-0.0572687	0.020383	0.043224	-0.241064	0.0303824
TP0110B07	1	63762.3	63970.2	RP11-384L12	-0.193938	-0.0196363	0.0897448	-0.265092	-0.0116929	-0.0572687	0.0203815	0.0432211	-0.241064	0.0303825
TP0110H01	1	63885.8	64060.3	RP11-425O10	-0.131243	-0.0336189	0.0624104	-0.300615	0.0152568	-0.0572688	0.0203809	0.0432184	-0.241064	0.0303826
TP0102D05	1	64057.7	64189.5	RP11-35C14	-0.114003	-0.0986561	0.101738	-0.228438	0.0438161	-0.0572688	0.0203808	0.043216	-0.241064	0.0303826
TP0113A04	1	64118	64334	RP11-522H23	-0.177245	-0.0513233	0.0164391	-0.306012	0.159476	-0.0572689	0.0203809	0.0432133	-0.241063	0.0303827
TP0117H07	1	64287	64473.8	RP11-746P17	-0.10744	-0.010488	0.0679343	-0.309945	0.0709246	-0.0572689	0.0203815	0.0432105	-0.241063	0.0303829
TP0104A10	1	64432.8	64631.2	RP11-105I06	-0.117999	0.0388994	0.0965396	-0.235397	0.0787443	-0.0572689	0.0203831	0.0432075	-0.241063	0.030383
TP0108A03	1	64605.8	64783.5	RP11-281O19	-0.0165246	0.133152	0.0735069	-0.193826	0.110838	-0.057269	0.0203841	0.0432041	-0.241062	0.0303832
TP0103F02	1	64732.8	64913	RP11-93F23	-0.169645	0.0581289	0.114907	-0.240959	0.0139547	-0.057269	0.0203846	0.043201	-0.241062	0.0303833
TP0111C09	1	64947.2	65122.2	RP11-442I03	-0.0234758	-0.0155036	0.0240888	-0.331285	0.0645796	-0.0572691	0.020385	0.0431976	-0.241061	0.0303835
TP0110C12	1	65050.3	65231.3	RP11-391L18	-0.31363	0.189297	-0.0265781	-0.134839	0.00966744	-0.0572691	0.141051	0.043194	-0.241059	0.0303837
TP0102C07	1	65156.3	65312.7	RP11-34E08	0.0481398	0.127796	0.0793323	-0.334797	0.0698355	-0.0572691	0.141054	0.0431849	-0.24105	0.0303839
TP0124H11	1	65201.6	65366.9	RP11-101O11	0.119125	0.117639	0.0395203	-0.152465	0.0851145	-0.0572692	0.141054	-0.00311441	-0.240226	0.0303841
TP0117C04	1	65350.9	65530.1	RP11-726F23	-0.0808533	0.0808965	0.0190473	-0.183441	0.0944829	-0.0572692	0.141054	-0.0031148	-0.180803	0.0303843
TP0112A03	1	65472.2	65634.9	RP11-469G08	-0.184664	0.183695	-0.0924341	-0.207781	0.117091	-0.0572693	0.141055	-0.00311486	-0.180802	0.0303845
TP0126B02	1	65572.5	65755.2	CTD-2008P08	0.107423	0.200669	0.0499878	-0.0943326	0.0245853	-0.0572693	0.141055	-0.00311491	-0.180802	0.0303847
TP0108A12	1	65658.7	65835.4	RP11-282E16	0.0371602	0.141915	-0.0263379	-0.148244	0.114117	-0.0572694	0.141055	-0.00311494	-0.180802	0.0303849
TP0110F05	1	65743.1	65888.4	RP11-410H13	0.0696427	0.104262	0.0658173	-0.0773135	-0.00221991	-0.0572694	0.141055	-0.00311497	-0.180802	0.0303852
TP0117E08	1	65832.3	65963.7	RP11-731H18	0.16815	0.383248	-0.0769502	-0.1391	0.108967	-0.0572694	0.141055	-0.003115	-0.180801	0.0303855
TP0119E10	1	65919.4	66104.1	RP11-808L20	-0.0410574	0.0808149	-0.0115912	-0.207034	0.0959497	-0.0572695	0.141055	-0.00311503	-0.180801	0.0303857
TP0114B03	1	66039.4	66199.1	RP11-610F12	0.036996	0.107209	0.0213806	0.144097	0.0365661	-0.0572695	0.0203849	-0.00311506	-0.180801	0.0303858
TP0101F12	1	66084.9	66257.5	RP11-18D17	-0.226608	-0.0121142	0.00796414	-0.276208	0.0283297	-0.0572696	0.00574501	-0.00311509	-0.180801	0.030386
TP0111E02	1	66098.9	66276.2	RP11-442C16	0.0155508	0.0351643	0.0248437	-0.318594	0.0668585	-0.0572696	0.000685633	-0.00311513	-0.1808	0.0303861
TP0109B10	1	66230.9	66380.6	RP11-348H06	0.100888	0.0653963	0.0303485	-0.0227772	0.0836396	-0.0572696	0.000461895	-0.00311516	-0.1808	0.0303862
TP0109F01	1	66415.7	66593.1	RP11-360E07	-0.15498	-0.0572316	-0.011865	-0.201137	0.0326087	-0.0572697	0.00038108	-0.0031152	-0.1808	0.0303863
TP0114A12	1	66459	66674.7	RP11-607G09	-0.0457477	0.0102885	-0.0117889	-0.364946	0.0611366	-0.0572697	0.000328325	-0.00311523	-0.241052	0.0303862
TP0124E07	1	66525.2	66710.2	RP11-798J14	-0.10948	0.0307333	-0.0981243	-0.166756	0.152527	-0.0572698	0.000296199	-0.00311526	-0.24106	0.0303861
TP0124C04	1	66594.4	66766.6	RP11-711K22	0.00944269	-0.125586	0.00198795	0.0751566	-0.222557	-0.0572698	0.000274928	-0.0031153	-0.180799	0.0303855
TP0101E06	1	66666.1	66848	RP11-10D05	-0.113134	-0.0460529	-0.0488936	-0.293105	-0.00747919	-0.0572698	0.000258144	-0.00311533	-0.241062	0.0303859
TP0103G10	1	66864.7	67029.2	RP11-97G08	-0.169955	-0.0633582	-0.0629839	-0.355186	0.0410715	-0.0572699	0.000242891	-0.00311536	-0.241062	0.0303857
TP1309D11	1	66880.6	67008.2	RP11-806B09	-0.0447945	-0.34734	-0.0436274	-0.345371	0.00367903	-0.0572699	0.000234673	-0.0031154	-0.241062	0.0303856
TP0107E04	1	66946.2	67120.9	RP11-266I14	-0.0953402	-0.0409205	-0.00675537	-0.245254	0.0282723	-0.05727	0.000225618	-0.00311543	-0.241062	0.0303854
TP0110A10	1	66987.3	67138.7	RP11-381L12	-0.0722708	0.0208968	0.0255786	-0.190446	0.0900319	-0.05727	0.000220651	-0.00311546	-0.241061	0.0303852
TP0108A02	1	67285.5	67483.9	RP11-281L19	-0.0557324	-0.0126128	0.0653225	-0.178606	0.054033	-0.05727	0.000216683	-0.0031155	-0.241061	0.0303851
TP0110A08	1	67391.1	67588	RP11-384C24	-0.102292	0.00551181	0.00538088	-0.240669	0.0433067	-0.0572701	0.000212308	-0.00311553	-0.241061	0.0303851
TP0103G02	1	67518.9	67685	RP11-102M16	-0.118466	-0.0217512	0.0409599	-0.266615	0.0411492	-0.0572701	0.000209284	-0.00311557	-0.241061	0.0303853
TP0102G12	1	67649.1	67821.9	RP11-55O04	-0.0749252	-0.0162939	0.00125598	-0.318911	-0.0330879	-0.0572702	0.000207056	-0.0031156	-0.241061	0.0303855
TP0118D03	1	67774	67950.5	RP11-764P11	-0.0766068	-0.0088483	0.00342327	-0.252794	-0.0109269	-0.0572702	0.00020619	-0.00311563	-0.241061	0.0303857
TP0117G04	1	67900.4	68070.8	RP11-746B05	-0.18611	0.0176265	0.00288246	-0.29678	0.0638766	-0.0572702	0.000206069	-0.00311567	-0.241061	0.0303859
TP0116H05	1	67922.6	68160	RP11-714F22	-0.149309	-0.07894	-0.0628471	-0.350647	-0.012238	-0.0572703	0.000206329	-0.00311571	-0.24106	0.0303861
TP0110G08	1	68037.9	68208.3	RP11-422P08	-0.0990837	0.110466	0.0508726	-0.265843	0.148686	-0.0572703	0.000206469	-0.00311574	-0.24106	0.0303862
TP0104C11	1	68211.4	68372.2	RP11-112C05	-0.156222	-0.00476355	0.0170108	-0.22182	0.110052	-0.0572704	0.000206345	-0.00311577	-0.24106	0.0303863
TP0112H11	1	68331.2	68517.8	RP11-518D03	-0.0901177	-0.0147457	-0.0489594	-0.309012	0.0135897	-0.0572704	0.000206222	-0.00311581	-0.24106	0.0303864
TP0125B04	1	68459.3	68616.1	RP11-122G15	-0.130381	-0.167645	-0.14177	-0.434357	0.0170955	-0.0572704	0.000206627	-0.00311584	-0.24106	0.0303866
TP0117G01	1	68483.1	68645.8	RP11-746A17	-0.129833	-0.0183676	0.0036068	-0.374727	0.0961297	-0.0572705	0.000209855	-0.00311587	-0.24106	0.0303867
TP0106H08	1	68579	68738.8	RP11-228O03	0.0706198	0.15202	-0.00995146	-0.144311	0.105948	-0.0572705	0.00021764	-0.00311591	-0.241059	0.0303868
TP0109E12	1	68698.6	68874.7	RP11-358F02	-0.0829023	0.062217	0.0185164	-0.356564	0.0458595	-0.0572706	0.00023103	-0.00311594	-0.241059	0.0303869
TP0102B11	1	68803.5	68990.7	RP11-43E20	-0.0590694	0.0303623	0.0219508	-0.200038	-0.0633915	-0.0572706	0.00025499	-0.00311598	-0.241059	0.030387
TP0118F04	1	68988.4	69154.9	RP11-769K08	-0.0870263	-0.0126021	0.112159	-0.181855	0.0561346	-0.0572706	0.000290572	-0.00311601	-0.241059	0.0303871
TP1609B07	1	69046.2	69085.5	RP11-752H20	-0.0297948	-0.168186	-0.023634	-0.176392	-0.143726	-0.0572707	0.000375887	-0.00311605	-0.241058	0.0303872
TP0109B02	1	69076	69267.6	RP11-333N17	-0.146627	-0.0523254	-0.0462281	-0.247238	-0.0266321	-0.0572707	0.000611877	-0.00311609	-0.241058	0.0303873
TP0107F10	1	69193.2	69377.5	RP11-272A13	-0.100705	-0.10307	0.0234929	-0.26046	-0.00718619	-0.0572708	0.00148639	-0.00311612	-0.241057	0.0303874
TP0106D05	1	69366.1	69509.6	RP11-185G11	0.0083058	0.0223643	0.0478334	-0.229997	0.0286478	-0.0572708	0.00956607	-0.00311616	-0.241056	0.0303876
TP0104G03	1	69423.2	69588.9	RP11-124D12	-0.00760215	0.0172244	-0.0649839	-0.245382	0.093864	-0.0572708	0.0199909	-0.00311619	-0.241054	0.0303876
TP0110F06	1	69595.9	69764.1	RP11-413D19	-0.00233623	0.0208242	-0.0216749	-0.145906	0.0247458	-0.0572709	0.0203747	-0.00311623	-0.241051	0.0303877
TP0119B10	1	69623.6	69797.8	RP11-795A13	-0.234116	0.0595869	0.0455355	-0.22542	0.0475868	-0.0572709	0.0203839	-0.00311626	-0.241045	0.0303878
TP0112D12	1	69787.5	69940.6	RP11-493B12	-0.0969129	0.0436421	0.0110851	-0.326581	0.043925	-0.0572709	0.020384	-0.0031163	-0.241025	0.0303878
TP0112F10	1	69948.8	70128.9	RP11-505J08	-0.0953451	0.0212431	0.0199	-0.203981	0.0411162	-0.057271	0.0203839	-0.00311634	-0.240839	0.030388
TP0122H04	1	70016.3	70198.1	RP11-423A18	-0.0803832	0.122926	0.0117162	-0.0487967	-0.00543851	-0.057271	0.0203839	-0.00311637	-0.240238	0.0303881
TP0118E09	1	70197.8	70379.8	RP11-768G20	-0.00634763	0.194377	0.0566932	-0.15494	0.0936175	-0.0572711	0.0203838	-0.00311641	-0.2401	0.0303881
TP0107E01	1	70264.2	70434.4	RP11-261C01	-0.0753155	0.00140223	0.01608	-0.293894	0.00473246	-0.0572711	0.0203838	-0.00311645	-0.239764	0.0303882
TP0112A01	1	70370.5	70556.1	RP11-465H09	0.0768757	0.213665	-0.0204248	0.0156737	0.0167971	-0.0572711	0.0203837	-0.00311648	-0.180872	0.0303883
TP0112H12	1	70454.4	70641.4	RP11-521J17	0.0885481	0.133242	0.00149728	-0.140391	0.0859427	-0.0572712	0.0203837	-0.00311652	-0.180865	0.0303882
TP0106A07	1	70538.5	70731.3	RP11-180O05	0.0203615	0.0942222	0.0904099	-0.179206	0.0949339	-0.0572712	0.0203836	-0.00311658	-0.240417	0.0303883
TP0105H01	1	70663.2	70864.6	RP11-170O09	-0.105092	0.0932198	-0.118275	-0.441415	0.0266723	-0.0572713	0.0203835	-0.00311663	-0.241055	0.0303883
TP0126A09	1	70807.4	70902.1	CTD-2011O01	-0.0222704	0.0589012	0.106488	-0.311707	0.101658	-0.0572713	0.0203835	-0.00311668	-0.241055	0.0303884
TP0103G05	1	70891.3	71051.5	RP11-99H08	-0.185	-0.00396736	-0.0159123	-0.287166	0.0885506	-0.0572713	0.0203834	-0.00311673	-0.241055	0.0303883
TP0103B11	1	70960.2	71135.5	RP11-69F02	-0.0145755	-0.000337567	0.0153451	-0.219073	0.0423805	-0.0572714	0.0203832	-0.00311678	-0.241054	0.0303883
TP0106E08	1	71083	71256.5	RP11-202E21	-0.0258987	-0.0164465	-0.0438811	-0.309927	0.133892	-0.0572714	0.0203831	-0.00311682	-0.241054	0.0303882
TP0115G08	1	71244.8	71448.2	RP11-667C04	-0.0828139	0.0157616	-0.0164079	-0.204864	0.08512	-0.0572714	0.020383	-0.00311687	-0.241054	0.0303882
TP0119D05	1	71268.5	71449.2	RP11-802C16	0.116118	0.120692	0.0401626	-0.156068	0.016855	-0.0572715	0.020383	-0.00311692	-0.241054	0.0303883
TP0111B10	1	71435.9	71609.4	RP11-437B07	-0.0231789	-0.0978283	-0.041895	-0.245246	0.050369	-0.0572715	0.0203829	-0.00311702	-0.241053	0.0303884
TP0110F12	1	71544.9	71682.4	RP11-417C02	-0.0779996	0.0979757	-0.00211725	-0.315064	0.0869005	-0.0572716	0.0203828	-0.00311765	-0.241053	0.0303884
TP0117F06	1	71629	71781.3	RP11-739D05	-0.0751234	0.00594955	-0.0529872	-0.290827	0.130735	-0.0572716	0.0203828	-0.0412295	-0.241053	0.0303884
TP0109E01	1	71728.8	71930.1	RP11-356O17	0.176371	-0.0645221	-0.0224992	-0.335658	0.0168192	-0.0572716	0.0203827	-0.0412267	-0.241052	0.0303882
TP0115C07	1	71837.7	72003.1	RP11-650N17	0.121168	-0.0320678	-0.108907	-0.25639	0.106933	-0.0572717	0.0203827	-0.0412179	-0.241052	0.0303881
TP0101H06	1	71928.6	72069.2	RP11-30O07	-0.0586906	-0.0709986	-0.106972	-0.44595	-0.0932736	-0.0572717	0.0203826	-0.0412082	-0.241052	0.030388
TP0101F01	1	72034.9	72202.5	RP11-21C01	0.247835	-0.0723255	0.0139826	-0.311177	0.0419396	-0.0572718	0.0203825	-0.0411983	-0.241051	0.0303878
TP0114A10	1	72105.8	72313.4	RP11-603C14	-0.0511537	-0.0104614	-0.0692407	-0.280244	0.166917	-0.0572718	0.0203825	-0.041188	-0.241051	0.0303877
TP0118E11	1	72228.6	72415.3	RP11-768N16	-0.0218419	-0.00113026	-0.109643	-0.0556449	0.0426369	-0.0572718	0.0203824	-0.0411775	-0.180864	0.0303874
TP0118D09	1	72389.1	72578.7	RP11-763J10	-0.012995	0.0792293	-0.0235755	-0.087784	-0.113904	-0.0572719	0.0203823	-0.0411669	-0.180811	0.0303871
TP0105B08	1	72445.9	72651.7	RP11-145G22	0.0628442	0.145803	-0.0503108	-0.244062	0.0110449	-0.0572719	0.0203822	-0.041156	-0.180832	0.0303868
TP0114G07	1	72522.4	72711.2	RP11-634D10	0.0723068	0.133958	-0.17394	-0.211624	0.0124199	-0.0572719	0.0203822	-0.0411452	-0.24017	0.0303865
TP0101C08	1	72641.6	72802.4	RP11-10G06	-0.194816	0.00191219	-0.0895632	-0.400943	0.0249107	-0.057272	0.0203821	-0.0411338	-0.180869	0.0303862
TP0109F06	1	72792.2	72973	RP11-367J02	-0.111708	-0.108659	0.00357633	-0.266511	-0.0049715	-0.057272	0.020382	-0.0411224	-0.180816	0.0303857
TP0116E01	1	72870.9	73039.6	RP11-695J17	-0.0218659	-0.0507854	0.0302785	0.135854	0.00753646	-0.0572721	0.0203819	-0.0411108	-0.180812	0.0303853
TP0101A03	1	72960	73122.5	RP11-6C24	-0.0171781	0.100131	0.0208955	-0.200317	0.108278	-0.0572721	0.0203818	-0.0410991	-0.180813	0.0303848
TP0107D04	1	73001.9	73176.5	RP11-262K01	-0.0189321	0.0238019	-0.0250766	-0.0611888	0.0364971	-0.0572721	0.0203817	-0.0410874	-0.180814	0.0303843
TP0109H06	1	73117	73315	RP11-368J01	-0.145071	-0.0754466	-0.0266689	-0.247655	-0.0877589	-0.0572722	0.0203816	-0.0410434	-0.180815	0.0303838
TP0113D08	1	73206.3	73384.9	RP11-560G21	-0.042711	0.0946012	-0.0666295	-0.253749	0.125583	-0.0572722	0.0203816	-0.0410234	-0.180817	0.0303834
TP0122B05	1	73442.9	73598	RP11-215J24	0.0629702	0.166851	-0.0435807	-0.170244	0.0605665	-0.0572723	0.0203815	-0.0410013	-0.180819	0.030383
TP0124B05	1	73514	73689.6	RP11-706P19	-0.0762317	0.0292324	-0.0970536	-0.0953782	0.102382	-0.0572723	0.0203814	-0.040988	-0.180822	0.0303827
TP0112D03	1	73596.1	73757.3	RP11-480P09	0.0302639	0.0370858	-0.0773604	-0.0551389	0.0946158	-0.0572723	0.0203813	-0.0409751	-0.180833	0.0303825
TP0101H02	1	73684.7	73850.3	RP11-30N07	-0.016385	0.0109325	-0.0224133	-0.231731	-0.0394416	-0.0572724	0.0203812	-0.0409623	-0.239992	0.0303822
TP0123G12	1	73698.7	73871.8	RP11-637B22	-0.130852	-0.0170644	-0.0858267	-0.35375	-0.0504634	-0.0572724	0.0203811	-0.0409491	-0.240478	0.030382
TP0124B03	1	73722.7	73897.9	RP11-747H09	0.05526	0.0604341	-0.0955352	-0.0123038	0.0650994	-0.0572725	0.020381	-0.0409359	-0.240915	0.0303817
TP0123H03	1	73738.1	73905.6	RP11-660G22	-0.170529	-0.0617371	-0.13475	-0.330337	-0.0369286	-0.0572725	0.0203809	-0.0409225	-0.24103	0.0303816
TP0123D06	1	73844.5	74037.2	RP11-519H14	-0.146738	-0.188544	-0.114654	-0.304355	0.032483	-0.0572725	0.0203807	-0.0409089	-0.241036	0.0303816
TP0114D10	1	73948.9	74125.1	RP11-616J10	-0.109953	0.083525	-0.0579282	-0.156244	-0.00703391	-0.0572726	0.0203806	-0.0408951	-0.241038	0.0303816
TP0116A09	1	74042.9	74208.9	RP11-680L08	-0.120836	0.237118	-0.0189664	-0.299035	-0.00934487	-0.0572726	0.0203805	-0.0408813	-0.241038	0.0303817
TP0116F01	1	74145.6	74327.2	RP11-699H03	-0.14447	0.0202293	-0.0403897	-0.294165	0.0467202	-0.0572726	0.0203804	-0.0408665	-0.241038	0.0303817
TP0107H12	1	74280.7	74431.9	RP11-293C13	-0.168568	0.0342677	-0.0792023	-0.257222	-0.250438	-0.0572727	0.020379	-0.0408507	-0.241037	0.0303455
TP0121D12	1	74314.8	74481	RP11-60K15	-0.246248	-0.09783	0.0477082	-0.00202045	-0.132179	-0.0572727	0.000249136	-0.0408296	-0.241037	0.0303456
TP0126G01	1	74415.7	74516.7	CTD-2007A05	0.0588796	0.0348538	0.0246957	-0.287185	-0.135248	-0.0572728	-0.0528736	-0.0407154	-0.241036	0.0303458
TP0101E10	1	74438	74584.5	RP11-16O20	-0.104724	-0.088556	-0.0886883	-0.33421	-0.0521614	-0.0572728	-0.0528766	-0.0031195	-0.241035	0.030348
TP0117H05	1	74481.4	74647.2	RP11-744P07	0.0547373	0.0155813	-0.0310343	-0.208194	-0.111426	-0.0572728	-0.0528777	-0.00311875	-0.241034	0.0303843
TP0107A06	1	74482	74628.5	RP11-235J11	-0.045706	0.0169643	-0.0677799	-0.267785	-0.108788	-0.0572729	-0.0528781	-0.00311861	-0.241032	0.0303833
TP0110H08	1	74568	74763.9	RP11-423I07	-0.148028	-0.066865	0.0702616	-0.313716	0.00029062	-0.0572729	-0.0528783	-0.00311857	-0.241031	0.0303838
TP0114G03	1	74597.4	74798.8	RP11-627I15	-0.046418	-0.0120285	0.00283775	-0.254885	0.0570832	-0.057273	-0.0528785	-0.00311855	-0.241029	0.0303842
TP0119D12	1	74725.3	74916.3	RP11-800J12	-0.147721	-0.137569	0.0120171	-0.321716	-0.0382724	-0.057273	-0.0528786	-0.00311855	-0.241027	0.0303848
TP0113F10	1	74735	74917	RP11-585M16	-0.25955	-0.200089	-0.00914329	-0.43376	-0.0354879	-0.057273	-0.0528786	-0.00311856	-0.241025	0.0303855
TP0102D08	1	74861.8	75013.6	RP11-44I08	-0.105836	-0.121191	-0.0580047	-0.236394	-0.0627853	-0.0572731	-0.0528786	-0.00311858	-0.241022	0.0303863
TP0119F09	1	74876.5	75042.3	RP11-806L14	-0.0663265	0.032062	-0.0115603	-0.19488	0.0492665	-0.0572731	-0.0528786	-0.0031186	-0.24102	0.0303873
TP0119B01	1	74894.7	75066.9	RP11-794B20	-0.0463534	0.0291905	0.0567635	-0.267605	-0.0283263	-0.0572732	-0.0528786	-0.00311862	-0.241017	0.0303885
TP0123E05	1	74924.8	75104.6	RP11-525A15	-0.16834	-0.140584	-0.0770109	-0.317353	0.043658	-0.0572732	-0.0528786	-0.00311864	-0.241014	0.0303902
TP0122C07	1	74980.3	75100.3	RP11-175O16	-0.198043	-0.115061	-0.0226454	-0.363098	-0.0719671	-0.0572732	-0.0528786	-0.00311866	-0.24101	0.0303927
TP0123D04	1	75043.5	75221.8	RP11-538B11	0.0167919	0.0390097	0.0109587	-0.175013	0.0356615	-0.0572733	-0.0528786	-0.00311868	-0.241005	0.0303961
TP0115E11	1	75077.3	75241.6	RP11-664F18	0.02713	-0.0114559	-0.00187583	-0.256964	0.0686707	-0.0572733	-0.0528786	-0.0031187	-0.241	0.0303998
TP0102A06	1	75218.9	75364.5	RP11-26K06	-0.00415933	-0.000698335	0.0532996	-0.163023	0.0477984	-0.0572734	-0.0528786	-0.00311872	-0.240993	0.0304035
TP0108E10	1	75239.8	75448.9	RP11-316M10	-0.0816539	-0.0171605	0.0550961	-0.230224	0.0931223	-0.0572734	-0.0528786	-0.00311874	-0.240985	0.030407
TP0102E05	1	75387.8	75560.3	RP11-47B07	-0.151901	-0.175495	0.0285207	-0.286878	0.0521467	-0.0572734	-0.0528786	-0.00311877	-0.240974	0.0304104
TP0104D09	1	75485.6	75657.9	RP11-114K16	-0.144372	-0.163172	0.0787513	-0.219773	0.000863001	-0.0572735	-0.0528787	-0.00311879	-0.240961	0.0304138
TP0114H06	1	75622.2	75841.1	RP11-631J12	-0.082732	-0.00414061	0.00509067	-0.319766	0.0422942	-0.0572735	-0.0528787	-0.00311881	-0.240946	0.0304171
TP0112D11	1	75686.2	75935.7	RP11-492C03	0.0368135	-0.0047211	0.0471565	-0.25998	0.108207	-0.0572735	-0.0528787	-0.00311883	-0.240926	0.0304204
TP0001B01	1	75774.8	75805.7	RP11-118G16	0.0427876	-0.0253657	-0.00500165	-0.0747087	0.0330139	-0.0572736	-0.0528788	-0.00311886	-0.240904	0.0304237
TP0108D11	1	75818.8	76000.1	RP11-297N06	-0.01856	0.102257	0.0383311	-0.172195	0.0373116	-0.0572736	-0.0528788	-0.00311888	-0.240875	0.0304267
TP0103G08	1	75867.9	76023.6	RP11-103D01	-0.108939	-0.0125467	0.052241	-0.218759	0.0506523	-0.0572737	-0.0528789	-0.00311891	-0.24084	0.0304295
TP0117A10	1	76025.3	76223.9	RP11-711D08	-0.157305	0.026767	-0.00352747	-0.204802	0.0420772	-0.0572737	-0.0528789	-0.00311893	-0.240799	0.0304321
TP0113C11	1	76149.9	76344.2	RP11-550H02	0.0206899	0.0111031	0.0695246	-0.12378	0.075882	-0.0572737	-0.052879	-0.00311898	-0.240759	0.0304344
TP0101E04	1	76319.2	76502.9	RP11-13J14	-0.150133	-0.112769	0.00300017	-0.463099	-0.065363	-0.0572738	-0.052879	-0.00311904	-0.240811	0.0304369
TP0101B04	1	76383.4	76565.3	RP11-1M03	0.123652	-0.13672	0.0325298	-0.42193	0.0193366	0.144654	-0.0528791	-0.00311916	-0.240773	0.0304393
TP0119F05	1	76496.3	76728.2	RP11-806G12	0.301688	-0.0449331	-0.0512767	-0.205589	0.0985425	0.144654	-0.0528791	-0.00311927	-0.240726	0.0304418
TP0106A06	1	76706.7	76859.7	RP11-180M17	0.216414	-0.102532	-0.0393906	-0.372873	0.10385	0.144654	-0.0528792	-0.00311935	-0.240674	0.0304447
TP0111H10	1	76763.2	76928.1	RP11-465C20	0.189785	-0.126029	-0.0997931	-0.295285	0.0158268	0.144654	-0.0528792	-0.00311942	-0.240612	0.030448
TP0106G12	1	76835.4	77011	RP11-232A07	0.0820673	-0.0857736	-0.00968338	-0.34759	0.0604062	0.144654	-0.0528793	-0.00311949	-0.240538	0.0304524
TP0119B05	1	76927.3	77112	RP11-794G09	0.241683	-0.0281369	0.0139553	-0.222157	0.0224492	0.144654	-0.0528793	-0.00311956	-0.240451	0.0304581
TP0106B10	1	77047.1	77208.1	RP11-190F09	-0.201114	-0.168674	-0.0357296	-0.229581	-0.159592	0.144655	-0.0528794	-0.00311964	-0.240375	0.0304658
TP0103A01	1	77071.8	77228.3	RP11-64N03	0.152533	-0.0302535	-0.0896608	-0.242649	0.0273581	0.144655	-0.0528794	-0.00311968	-0.240317	0.0304796
TP0126C04	1	77198.2	77356.9	CTD-2013F12	0.104956	0.0121067	-0.00485264	-0.22929	0.0701235	0.144655	0.0203752	-0.00311968	-0.240275	0.0305055
TP0114F11	1	77251.2	77452.4	RP11-627E04	0.136733	0.00274417	-0.0119989	-0.285101	0.0327374	0.144655	0.0203752	-0.00311946	-0.240247	0.0305629
TP0105G02	1	77439	77596.9	RP11-162L20	0.192449	0.188084	0.0348244	-0.187886	0.145936	0.144655	0.020375	-0.00311864	-0.240224	0.0310314
TP0117D01	1	77685.6	77853.8	RP11-722L22	0.19537	0.108394	0.100645	-0.275066	0.070785	0.144655	0.0203748	-0.0031075	-0.240207	0.0536273
TP0114A07	1	77791.7	77963.7	RP11-607F18	0.203172	0.0839812	0.00281437	-0.0935767	0.18763	0.144655	0.0203747	0.0250621	-0.240193	0.0536856
TP0122G02	1	77863.4	78081.4	RP11-417K02	0.147825	0.054882	0.0658004	-0.216577	0.0472964	0.144655	0.0203745	0.0406756	-0.240181	0.0536916
TP0122C12	1	78021.7	78176.5	RP11-181C21	0.0707587	0.0555358	0.0898311	-0.212779	0.128188	0.144655	0.0203743	0.0420093	-0.240171	0.0536934
TP0123C08	1	78025.3	78195.5	RP11-553D01	0.161833	0.132209	0.0500497	-0.350337	0.0234834	0.144655	0.0203742	0.0424262	-0.240163	0.0536931
TP0101F07	1	78055	78207.6	RP11-16C06	0.188443	0.0578259	0.111631	-0.109158	0.0361988	0.144655	0.020374	0.042584	-0.240157	0.0536923
TP0118E08	1	78156.3	78382.6	RP11-770L11	-0.150203	-0.00339836	0.0336851	-0.307094	0.0591192	-0.0572745	0.0203738	0.0426424	-0.240151	0.0536923
TP1607A01	1	78240.9	78304.3	RP11-661E07	-0.222163	0.0222465	-0.096603	-0.00323243	0.0594315	-0.0572745	0.0203736	0.0426093	-0.240146	0.0536922
TP0107G12	1	78304.6	78511.6	RP11-280I18	-0.106929	0.0632824	0.0920117	-0.287392	0.0614924	-0.0572745	0.0203734	0.0425412	-0.240141	0.053692
TP0114G09	1	78448.7	78626.8	RP11-630L23	-0.0527558	-0.0570636	-0.0360777	-0.258553	0.0673445	-0.0572746	0.0203733	0.0389328	-0.240136	0.0536919
TP0105E03	1	78563.5	78713.3	RP11-160E18	0.0348512	0.10749	0.0725078	-0.223639	0.156431	-0.0572746	0.0203731	-0.00311964	-0.240131	0.0536922
TP0102C10	1	78613	78801.3	RP11-34J10	0.0187456	-0.000758385	-0.0318624	-0.112793	0.00445972	-0.0572747	0.0203729	-0.00312073	-0.240126	0.0536926
TP0108G11	1	78738	78922.6	RP11-323I03	-0.0695474	0.190442	-0.0168454	0.0448746	-0.0174057	-0.0572747	0.0203727	-0.00312139	-0.240122	0.0536931
TP0109C02	1	78781	78973.2	RP11-348L16	-0.232239	-0.0624071	-0.0675483	-0.424266	0.041208	-0.0572747	0.0203725	-0.00312153	-0.240121	0.0536935
TP0115G07	1	78946	79103.5	RP11-675A03	-0.0918804	0.0125909	-0.10724	-0.175757	-0.0143666	-0.0572748	0.0203723	-0.00312156	-0.240117	0.0536941
TP0112E08	1	78981.7	79178.5	RP11-484A08	0.206559	-0.0393495	-0.0676922	-0.167955	0.0662546	-0.0572748	0.0203721	-0.00312158	-0.240115	0.0536948
TP0116D12	1	79169.6	79341.8	RP11-695I16	-0.281406	-0.0922806	-0.0757849	-0.364363	0.0356226	-0.0572748	0.0203719	-0.00312159	-0.240112	0.0536954
TP0116G08	1	79196.1	79391.1	RP11-702A04	-0.0163327	0.0672604	-0.0324258	-0.29544	0.0810268	-0.0572749	0.0203717	-0.0031216	-0.240108	0.0536961
TP0113D09	1	79346	79508.3	RP11-572C12	-0.113868	0.0865226	-0.0524044	-0.300106	0.0978779	-0.0572749	0.0203715	-0.00312159	-0.240106	0.0536967
TP0123B05	1	79406.3	79541.9	RP11-436G10	-0.0543324	-0.0471243	-0.00612468	-0.237274	0.0368186	-0.057275	0.0203713	0.0428078	-0.240102	0.0536975
TP0126B12	1	79564.5	79685.8	CTD-2017D01	-0.0136116	0.0315835	0.0967677	-0.181289	0.0841939	-0.057275	0.0203711	0.0428094	-0.2401	0.0536982
TP0126A03	1	79737	79860.6	CTD-2005N18	0.0774699	0.0926134	0.128277	-0.205814	0.0942079	-0.057275	0.0203709	0.0428077	-0.240097	0.0536989
TP0116E07	1	79768.2	79968.3	RP11-693O17	-0.041038	0.0585258	0.0110862	-0.274241	-0.0854955	-0.0572751	0.0203707	0.0428058	-0.240095	0.0536997
TP0117G02	1	79832.3	80030.9	RP11-740C16	0.0165383	0.0320532	0.0297297	-0.236755	0.0685089	-0.0572751	0.0203705	0.0428041	-0.240093	0.0537004
TP0108E11	1	79915	80090.9	RP11-316O02	-0.0590249	-0.00244748	0.000425345	-0.192689	0.0442369	-0.0572752	0.0203702	0.0428025	-0.240091	0.0537012
TP0117E04	1	79987.2	80165	RP11-731A12	-0.0696462	-0.0151265	0.0374969	-0.19564	0.083039	-0.0572752	0.02037	0.0428008	-0.240089	0.0537021
TP0111D02	1	80082.3	80241.1	RP11-449N05	-0.0887391	0.0525293	0.0502391	-0.119722	0.0847934	-0.0572752	0.0203698	0.0427992	-0.240087	0.0537029
TP0119A09	1	80173.4	80367.2	RP11-794A19	0.0360607	0.103231	0.0484079	-0.209754	0.0563877	-0.0572753	0.0203695	0.0427975	-0.240086	0.0537037
TP0110D05	1	80266.9	80434.2	RP11-389A08	-0.0402545	-0.0775093	0.135474	-0.230657	-0.00345373	-0.0572753	0.0203693	0.0427957	-0.240083	0.0537046
TP0108G03	1	80344.4	80541.9	RP11-320E02	0.0707143	-0.0612976	0.0805772	-0.283377	0.0890138	-0.0572753	0.0203691	0.0427939	-0.240081	0.0537055
TP0121H09	1	80615.7	80783.9	RP11-115A15	0.0507319	-0.0190366	0.0452445	-0.206313	0.0279005	-0.0572754	0.0203688	0.0427921	-0.240079	0.0537063
TP0121F06	1	80758.2	80912.2	RP11-101N24	0.0645417	-0.0299817	0.0557074	-0.218004	0.0174593	-0.0572754	0.0203685	0.0427904	-0.240077	0.0537072
TP0126H01	1	80769.2	80899.1	CTD-2001A18	-0.0129421	0.0706463	0.150521	-0.23141	0.124477	-0.0572755	0.0203683	0.0427886	-0.240074	0.0537081
TP0107D10	1	80828.9	80998.3	RP11-258F23	0.0318629	0.0451094	0.00808127	-0.255299	0.0171222	-0.0572755	0.020368	0.0427867	-0.240072	0.0537089
TP0115H10	1	80979.2	81159.5	RP11-671A09	-0.148336	-0.0417702	0.0265176	-0.313426	0.00709317	-0.0572755	0.0203676	0.0427846	-0.240069	0.0537097
TP0117E03	1	81092.2	81272.5	RP11-733B02	0.0516447	0.0601855	0.103418	-0.312506	0.0921894	-0.0572756	0.0203673	0.0427825	-0.240067	0.0537105
TP0121D04	1	81222.4	81369	RP11-2B19	-0.0309348	-0.000157621	0.0952949	-0.204104	0.048104	-0.0572756	0.0203668	0.0427803	-0.240065	0.0537114
TP0126H04	1	81247.8	81370.2	CTD-2009D03	0.0839392	0.107754	0.0780712	-0.132638	0.0180661	-0.0572757	0.0203663	0.0427781	-0.240062	0.0537125
TP0123A07	1	81294.9	81468.3	RP11-432D22	-0.134258	-0.0921276	0.0368158	-0.328382	-0.00925164	-0.0572757	0.0203655	0.0427756	-0.24006	0.0537135
TP0115G12	1	81370.2	81487.1	RP11-675O09	0.0311328	0.0202397	0.0548928	-0.198317	0.0847637	-0.0572757	0.0203637	0.0427731	-0.240058	0.0537145
TP0115G06	1	81457.4	81637.9	RP11-669B21	-0.0792458	-0.0987671	0.103761	-0.370051	0.139256	-0.0572758	0.0203577	0.0427706	-0.240056	0.0537156
TP0105G04	1	81563.9	81737	RP11-159J16	-0.0317897	0.0115686	0.00198012	-0.230095	0.103792	-0.0572758	0.0203017	0.0427677	-0.240053	0.0537166
TP0107E08	1	81673.7	81832.6	RP11-262C23	-0.0253906	0.0604108	0.0811176	-0.191584	0.117008	-0.0572758	-0.0529178	0.0427649	-0.24005	0.0537176
TP0102H08	1	81805.7	81979.9	RP11-64D15	-0.0621131	-0.0682876	0.120076	-0.269222	0.0120711	-0.0572759	-0.0528841	0.0427617	-0.240047	0.0537187
TP0114F01	1	81895.8	82098.2	RP11-622D09	-0.186882	0.0487948	0.0416408	-0.188357	0.101366	-0.0572759	-0.0528852	0.0427579	-0.240044	0.0537199
TP0103H11	1	81980.8	82146.3	RP11-101O18	-0.0286326	0.0677017	0.0717492	-0.22005	0.0171464	-0.057276	-0.0528859	0.0427524	-0.240041	0.0537211
TP0115B04	1	82098.7	82280.4	RP11-645A21	0.064036	-0.0741737	-0.018962	-0.0855127	0.01561	-0.057276	-0.0528864	0.0427309	-0.240038	0.0537222
TP0110F01	1	82267.5	82431	RP11-403N19	-0.0465433	-0.296287	0.0371672	-0.369235	-0.0337277	-0.057276	-0.0528868	0.0424603	-0.240035	0.0537233
TP0105C08	1	82333.7	82506.4	RP11-147G16	-0.0686343	-0.0341916	0.017194	-0.283915	0.140712	-0.0572761	-0.0528871	0.024517	-0.240032	0.0537244
TP0117G12	1	82356.3	82576.9	RP11-738G20	-0.107603	-0.156032	-0.00100183	-0.339977	0.0302795	-0.0572761	-0.0528873	-0.00312097	-0.240028	0.0537255
TP0117D10	1	82482.7	82673.6	RP11-734P17	-0.0734426	-0.0323457	-0.0122756	-0.268022	0.0339158	-0.0572762	-0.0528875	-0.00312151	-0.240025	0.0537265
TP0118B03	1	82636.7	82835.9	RP11-752E17	-0.0345777	0.0330999	0.0280157	-0.281011	0.057115	-0.0572762	-0.0528878	-0.00312165	-0.24002	0.0537276
TP0117D08	1	82799.7	82961.1	RP11-727N15	0.00311216	0.0177889	-0.0168371	-0.220257	0.0778777	-0.0572762	-0.052888	-0.00312173	-0.240014	0.0537287
TP0101D09	1	82867.5	83027.6	RP11-14M11	-0.00757817	-0.00690548	0.048735	-0.37281	0.037916	-0.0572763	-0.0528882	-0.00312177	-0.240006	0.0537297
TP0121C05	1	82953.2	83113.4	RP11-767D16	0.0132923	-0.0572624	0.0411442	0.248381	0.0164774	-0.0572763	-0.0528885	-0.0031218	-0.180851	0.0537307
TP0119D04	1	83011.2	83202.1	RP11-796B05	0.0172845	0.0744386	-0.034899	-0.300439	0.126651	-0.0572763	-0.0528887	-0.00312181	-0.239981	0.0537318
TP0122B08	1	83104.5	83274.8	RP11-170N11	-0.0330809	-0.11315	-0.0484643	-0.260499	0.0215145	-0.0572764	-0.0528889	-0.00312181	-0.239957	0.0537327
TP0124D03	1	83172.9	83336.6	RP11-808D16	-0.0350691	-0.0763732	0.00387477	-0.220454	0.0314319	-0.0572764	-0.0528892	-0.00312178	-0.239887	0.0537337
TP0121E09	1	83207.3	83385.2	RP11-69I04	0.0550855	0.122349	0.0114551	-0.152979	0.0498761	-0.0572765	-0.0528894	-0.00312175	-0.239087	0.0537348
TP0102G10	1	83269.5	83435.9	RP11-60P19	-0.158955	-0.0477237	0.00111501	-0.196882	-0.0267717	-0.0572765	-0.0528896	-0.00312169	-0.180911	0.0537358
TP0118H07	1	83333	83493.5	RP11-782O23	-0.20027	-0.166079	-0.0136726	-0.222618	0.0312634	-0.0572765	-0.0528899	-0.0031216	-0.18088	0.0537369
TP0121A04	1	83407.6	83624.5	RP11-685D16	-0.182918	-0.14215	-0.0493998	-0.212757	0.00839202	-0.0572766	-0.0528901	-0.00312148	-0.180867	0.0537379
TP0111F07	1	83475.2	83627.9	RP11-457H13	-0.0699782	-0.107822	0.0351924	-0.159165	-0.00535066	-0.0572766	-0.0528903	-0.00312136	-0.180859	0.0537389
TP0114C02	1	83591.1	83762	RP11-604I21	-0.0141397	-0.0899017	-0.0412155	-0.0967783	0.137185	-0.0572767	-0.0528906	-0.00312117	-0.180854	0.0537401
TP0111E10	1	83698	83886.5	RP11-454L06	-0.248161	-0.135933	-0.111191	-0.343339	0.0339208	-0.0572767	-0.0528908	-0.00312082	-0.180852	0.0537412
TP0101F06	1	83906.4	84079.2	RP11-19L22	-0.163391	-0.165824	-0.0198148	-0.300958	0.0611627	-0.0572767	-0.052891	-0.00312038	-0.18085	0.0537422
TP1707F01	1	83939.4	84068.5	RP11-430B07	0.193297	0.0157386	0.0599049	0.119793	0.00284074	-0.0572768	-0.0528912	-0.00311951	-0.180848	0.0537431
TP0114A05	1	83989.2	84125.9	RP11-599I02	0.0410083	-0.0718767	-0.036361	-0.257055	0.0213467	-0.0572768	-0.0528915	-0.00311684	-0.180849	0.0537441
TP0106D12	1	84024.3	84196.7	RP11-196C01	-0.0500819	-0.0493171	-0.00398614	-0.159068	0.0264334	-0.0572768	-0.0528907	0.0209113	-0.180849	0.053745
TP0124H03	1	84100	84252.7	RP11-18B10	0.104022	0.0999954	-0.0153343	-0.111689	0.0794269	-0.0572769	0.0203571	0.0244965	-0.180849	0.0537459
TP0103H07	1	84109.9	84308.5	RP11-100A20	-0.161061	-0.0629995	0.0112824	-0.246599	0.0632377	-0.0572769	0.0203569	0.024535	-0.18085	0.0537468
TP0117H01	1	84241.4	84417.6	RP11-742B06	-0.0748998	0.0690379	0.0610633	-0.196036	0.0550364	-0.057277	0.0203565	0.0247732	-0.180851	0.0537478
TP0114C05	1	84409.3	84597.2	RP11-604O08	0.0420167	0.0504604	-0.053304	-0.191715	0.177734	-0.057277	0.0203561	0.0270553	-0.180852	0.0537487
TP0101G12	1	84610.1	84773.9	RP11-30M11	0.055855	0.14679	0.0195297	-0.250552	0.0630839	-0.057277	0.0203557	0.0411633	-0.180854	0.0537497
TP0106E11	1	84725.9	84907.9	RP11-202N07	-0.0131992	-0.00328135	0.0326507	-0.168455	0.132312	-0.0572771	0.0203553	0.0419796	-0.180856	0.0537505
TP0118A02	1	84779.5	84980.3	RP11-747H21	-0.0381613	0.0431188	0.0292773	-0.339156	0.0995868	-0.0572771	0.0203548	0.0422277	-0.180859	0.0537512
TP0121C04	1	84896.6	85090	RP11-770F04	-0.133193	-0.0473994	-0.00770207	-0.329651	0.0805925	-0.0572771	0.0203544	0.0423176	-0.180861	0.0537519
TP0119B08	1	85066.7	85263.7	RP11-792N06	0.059311	0.129138	0.0949349	-0.134746	-0.0127154	-0.0572772	0.0203539	0.0423536	-0.180863	0.0537525
TP0112G09	1	85174.7	85379.6	RP11-507C22	0.0182861	-0.00616508	-0.0113736	-0.253907	0.10583	-0.0572772	0.0203534	0.0423651	-0.180866	0.053753
TP0116B11	1	85248.1	85462.6	RP11-679P24	-0.0253408	0.141945	0.0726003	-0.142609	0.00132948	-0.0572773	0.0203529	0.0423646	-0.18087	0.0537535
TP0123G06	1	85362.2	85558.9	RP11-652J21	-0.236533	-0.00588792	0.0360106	-0.295273	0.0770454	-0.0572773	0.0203524	0.0423579	-0.180873	0.0537541
TP0106H02	1	85429	85600.7	RP11-232A18	0.117053	0.0956841	0.0588937	-0.2104	0.165323	-0.0572773	0.0203519	0.0423485	-0.180877	0.0537546
TP0115H05	1	85523.2	85721.9	RP11-667K09	-0.250246	-0.024174	0.0728299	-0.218023	0.0269007	-0.0572774	0.0203514	0.0423357	-0.180881	0.0537552
TP0116E08	1	85593.4	85786.7	RP11-693O19	0.117319	0.0287459	0.068232	-0.270429	0.0469271	-0.0572774	0.0203508	0.0423218	-0.180888	0.0537557
TP0111H12	1	85694.7	85868.2	RP11-469D08	-0.0996091	0.112942	0.107743	-0.223221	0.0615794	-0.0572775	0.0203502	0.0423062	-0.180894	0.0537563
TP0102C08	1	85778.6	85952.9	RP11-36L04	-0.233599	0.0368417	0.0756245	-0.204295	0.110816	-0.0572775	0.0203496	0.0422898	-0.180901	0.0537568
TP0116A05	1	85868.4	86053.4	RP11-680G03	-0.257284	0.0416141	0.0272398	-0.219332	0.0399479	-0.256067	0.020349	0.0422714	-0.18091	0.0537572
TP0118F07	1	86088.6	86273	RP11-771P04	-0.0938346	0.157306	0.0678972	0.0413891	0.149312	-0.256066	0.0203483	0.0422505	-0.180927	0.0537576
TP0105B04	1	86107	86299.9	RP11-145E10	-0.230925	0.0759888	0.050529	-0.272967	-0.160076	-0.256064	0.0203476	0.0422272	-0.180949	0.053758
TP0106C11	1	86299.9	86471.3	RP11-192G04	-0.150201	0.0579044	0.0375717	-0.0837867	0.0978979	-0.256062	0.0203469	0.0422025	-0.180996	0.0537584
TP0124A05	1	86299.9	86490.6	RP11-695H07	-0.274775	-0.0429572	0.0492629	-0.224284	0.062998	-0.256061	0.0203453	0.0421791	-0.181098	0.0537589
TP0122G01	1	86322.9	86509.9	RP11-360L19	-0.403856	-0.0955811	-0.0401934	-0.378809	-0.0421055	-0.256059	0.02032	0.0421548	-0.181674	0.0537594
TP0124B04	1	86361.7	86531.1	RP11-748B16	-0.258414	-0.0381005	0.0509756	-0.0714969	0.082112	-0.256056	-0.0528953	0.0421284	-0.239375	0.0537599
TP0122D05	1	86521.5	86683.1	RP11-268K17	-0.347782	-0.126642	-0.0539949	-0.244526	0.00530425	-0.256054	-0.0528973	0.0421024	-0.239622	0.0537602
TP0107F02	1	86571.4	86724.7	RP11-274D20	-0.340384	-0.0502248	0.0742749	-0.19498	-0.0280153	-0.256052	-0.0528978	0.042074	-0.239711	0.0537607
TP0115C03	1	86724.7	86919.7	RP11-646G03	-0.292715	0.0964057	0.0667412	-0.144621	0.137757	-0.25605	0.0203394	0.0420391	-0.239764	0.053761
TP0118F01	1	86817.5	86984.6	RP11-769G03	-0.123462	0.179204	0.0605518	-0.0641454	0.113902	-0.256047	0.0203323	0.0420074	-0.239793	0.0537613
TP0114G10	1	86942	87122.1	RP11-636L17	-0.306665	-0.0598449	0.00361753	-0.248051	0.0429353	-0.256045	0.0200952	0.0419739	-0.239827	0.0537614
TP0113C06	1	87094.1	87255.2	RP11-562B23	-0.0683626	0.198235	0.0472733	-0.0413618	0.152866	-0.256044	-0.0528986	0.0419395	-0.239843	0.0537614
TP0122H01	1	87180.6	87370.3	RP11-384B12	-0.363987	-0.0408495	0.026809	-0.295655	0.0401822	-0.256041	-0.0528994	0.0419028	-0.239857	0.0537612
TP0123G11	1	87213.6	87348.8	RP11-637B09	-0.36891	-0.0142392	-0.0307629	-0.209258	0.075084	-0.459703	-0.0528997	0.0418643	-0.241026	0.0537609
TP0113A07	1	87268.1	87461.4	RP11-527I03	-0.700329	-0.112369	-0.0531813	-0.399051	0.0311533	-0.459702	-0.0529	0.0418203	-0.312509	0.0537602
TP0126H08	1	87324.9	87452.8	CTD-2021N14	-0.534929	-0.0206872	0.0780421	-0.310341	-0.00363461	-0.459701	-0.0529002	0.0417737	-0.312509	0.0537592
TP0126H09	1	87327.2	87418.7	CTD-2022C17	-0.49359	-0.0157232	-0.0129136	-0.266278	0.109334	-0.459701	-0.0529005	0.0417304	-0.312509	0.0537575
TP0119G04	1	87388.7	87611.9	RP11-814L06	-0.518717	-0.00645091	0.00901415	-0.358694	0.065784	-0.4597	-0.0529008	0.0416853	-0.312509	0.0537552
TP0114F06	1	87569.4	87753.2	RP11-627A12	0.0125688	0.0572356	-0.0325193	-0.221662	0.0424171	-0.256029	-0.052901	0.0416415	-0.312509	0.0537518
TP0108H09	1	87722.8	87913.7	RP11-338K19	-0.17093	-0.0206222	0.023242	-0.233233	0.0275963	-0.256027	-0.0529013	0.0415949	-0.312509	0.0537472
TP0122A06	1	87788.9	87946.6	RP11-137A06	-0.466258	-0.0714165	0.0711751	-0.259947	0.0690445	-0.459699	-0.0529015	0.041546	-0.312509	0.0537404
TP0121F09	1	87854.8	88012.4	RP11-121N20	-0.434076	-0.0417784	0.115914	-0.331048	0.0448558	-0.459698	-0.0529018	0.0414844	-0.312509	0.0537311
TP0123D08	1	87964.6	88130.2	RP11-580H16	-0.448514	-0.102972	0.079655	-0.413713	0.00946248	-0.459698	-0.0529021	0.0414184	-0.312509	0.0537195
TP0123A12	1	87970.1	88171.4	RP11-493H11	-0.568205	-0.0385072	0.0662635	-0.330004	0.0535562	-0.459697	-0.0529023	0.0413319	-0.312509	0.0537051
TP0121D11	1	88013.9	88164.5	RP11-60A14	-0.464381	-0.122989	0.0900783	-0.31443	0.0394954	-0.459697	-0.0529026	0.0412288	-0.312509	0.0536905
TP0104B03	1	88092	88265.6	RP11-105O04	-0.565672	-0.033182	0.0616209	-0.410986	0.0372793	-0.459696	-0.0529029	0.0411213	-0.312509	0.030619
TP0109F02	1	88246.8	88433.5	RP11-364E18	-0.449297	-0.117341	0.0916037	-0.384002	-0.0509714	-0.459696	-0.0529031	0.0409945	-0.312509	0.0304543
TP0104H04	1	88341	88515.5	RP11-136D19	-0.472652	-0.123338	0.039839	-0.364917	0.043534	-0.459695	-0.0529034	0.040826	-0.312509	0.0304369
TP0122F04	1	88384	88542.8	RP11-410N03	-0.445103	-0.104295	0.0410901	-0.260656	-0.00936958	-0.459695	-0.0529037	0.0405865	-0.312509	0.0304117
TP0123H04	1	88439.9	88628.6	RP11-683N21	-0.436195	-0.0693836	0.050499	-0.375382	0.0413802	-0.459695	-0.0529039	0.0402473	-0.312509	0.0303935
TP0123G02	1	88471.8	88649.3	RP11-673G07	-0.445949	-0.103765	-0.00138333	-0.377133	0.0773689	-0.459694	-0.0529042	0.0397566	-0.312509	0.0303843
TP0116A12	1	88563.9	88723.2	RP11-681C21	-0.371121	0.0569528	0.0824766	-0.322301	0.00894622	-0.459694	-0.0529045	0.0390168	-0.312509	0.0303801
TP0113G04	1	88664.1	88845.7	RP11-592L19	-0.395518	-0.0223197	0.0506919	-0.316247	0.0959624	-0.459693	-0.0529048	0.0378842	-0.312509	0.0303782
TP0110B08	1	88788.6	88982.6	RP11-382A02	-0.33457	-0.0059675	0.103718	-0.201256	-0.00281239	-0.459692	-0.052905	0.0362487	-0.312509	0.0303775
TP0102D07	1	88953.4	89115.1	RP11-44G21	-0.314339	-0.0275491	0.00692222	-0.245712	0.0451696	-0.256022	-0.0529053	0.0341304	-0.312509	0.0303772
TP0121F12	1	89015.1	89213.9	RP11-82K18	-0.237347	-0.137882	0.0109101	-0.329856	-0.0810135	-0.256011	-0.0529056	0.0320734	-0.312509	0.0303772
TP0121G10	1	89028.7	89178.7	RP11-110K21	-0.282279	0.00379903	-0.0451048	-0.261898	-0.0125502	-0.256006	-0.0529059	0.0303707	-0.312509	0.0303773
TP0119G05	1	89187.5	89345.2	RP11-812K19	-0.298971	0.0990801	-0.0261808	-0.127777	0.0681205	-0.256004	-0.0529062	0.0289956	-0.312508	0.0303775
TP0101A06	1	89380.3	89536.9	RP11-4H04	-0.321795	0.0920419	0.0697827	-0.173007	0.0617511	-0.256002	-0.0529064	0.0279189	-0.312508	0.0303777
TP0124F07	1	89534.2	89653.1	RP13-511G19	-0.140777	-0.0881758	0.0154012	-0.317956	0.0486705	-0.256	-0.0529067	0.0271658	-0.312508	0.0303779
TP0127C07	1	89596.9	89737	CTD-2169I12	-0.0248151	0.0176555	0.0599997	-0.228141	0.0626632	-0.255999	-0.052907	0.0266003	-0.312508	0.0303782
TP0107G11	1	89609.6	89797.1	RP11-272L05	-0.39732	-0.0579141	-0.00957074	-0.344452	-0.00881779	-0.263205	-0.0529073	0.0261888	-0.312508	0.0303785
TP0121E07	1	89674.5	89836.3	RP11-27A24	-0.332626	0.0164211	0.0400625	-0.427049	0.0206801	-0.459691	-0.0529075	0.0258786	-0.312508	0.0303787
TP0107C07	1	89774	89950.1	RP11-259M08	-0.515281	-0.0901049	0.00409789	-0.375379	0.0157861	-0.459692	-0.0529078	0.0256421	-0.312508	0.030379
TP0110F07	1	89823.5	90010.9	RP11-413E01	-0.397016	-0.00864242	0.101642	-0.247261	0.0345832	-0.459692	-0.052908	0.0254552	-0.312508	0.0303792
TP0123F09	1	90148.2	90303.9	RP11-597D17	-0.447371	-0.0821434	0.153574	-0.407189	-0.0238776	-0.459691	-0.0529083	0.0253085	-0.312507	0.0303795
TP0123F11	1	90203.8	90402.8	RP11-597J04	-0.448776	-0.106354	0.0974262	-0.38505	-0.0566102	-0.459691	-0.0529086	0.025183	-0.312507	0.0303798
TP0124A07	1	90272	90443.2	RP11-722F23	-0.386796	-0.0525861	-0.0590279	-0.228455	0.067872	-0.45969	-0.0529088	0.0250679	-0.312505	0.0303801
TP0122E01	1	90297.8	90458.1	RP11-298P09	-0.507239	-0.126707	0.0246842	-0.357031	-0.00518103	-0.45969	-0.0529091	0.0249855	-0.312501	0.0303803
TP0115B11	1	90331.7	90492.5	RP11-646D07	-0.369811	0.0168621	0.0635927	-0.263298	-0.00273006	-0.459689	-0.0529094	0.0249221	-0.240994	0.0303806
TP0106B01	1	90406.9	90569	RP11-182K02	0.01649	0.00492298	-0.0406113	-0.211248	0.0603664	-0.459689	-0.0529097	0.02487	-0.240794	0.0303809
TP0122G10	1	90455.2	90656	RP11-420G19	-0.460596	-0.0426877	0.0116692	-0.230581	0.00631812	-0.459688	-0.0529099	0.0248281	-0.240461	0.0303812
TP0121D05	1	90455.5	90623.5	RP11-54M16	-0.394334	-0.166662	-0.0240145	-0.253849	-0.00765139	-0.459688	-0.0529101	0.0247929	-0.240304	0.0303814
TP0122C05	1	90592.6	90755.9	RP11-259G03	-0.482052	-0.0387364	0.00923388	-0.291254	-0.0450562	-0.459687	-0.0529103	0.0247634	-0.240237	0.0303817
TP0114D05	1	90688	90886	RP11-615L09	-0.434	-0.038522	-0.0228851	-0.253942	0.013241	-0.459687	-0.0529104	0.0247392	-0.240203	0.030382
TP0126F11	1	90841.9	90960.3	CTD-2360G05	-0.223862	-0.0320288	-0.0360797	-0.166676	0.0592774	-0.255994	-0.0529103	0.0247179	-0.240184	0.0303823
TP0113C03	1	90922.8	91109.6	RP11-549H06	-0.34325	0.0177496	0.0359198	-0.356927	0.0474573	-0.255988	-0.0529113	0.0247001	-0.240169	0.0303825
TP0117F07	1	91077.3	91245.2	RP11-742K10	-0.164662	0.0656914	0.0561395	-0.11789	0.0177805	-0.255988	0.00232972	0.0246829	-0.240158	0.0303828
TP0116E09	1	91159.7	91354.3	RP11-699D18	-0.271513	-0.0499628	0.0390418	-0.262322	0.0415816	-0.255988	0.0193124	0.0246681	-0.240149	0.0303831
TP0114H02	1	91338.8	91533.7	RP11-637F23	-0.227195	0.0334637	0.0699478	-0.127979	0.0190236	-0.255988	0.0198967	0.0246544	-0.240143	0.0303833
TP0115D01	1	91569.2	91740.3	RP11-647O24	-0.107624	0.219902	-0.0491271	-0.153097	-0.0934521	-0.255988	0.0200347	0.0246418	-0.240138	0.0303836
TP0102C01	1	91699.6	91889.5	RP11-43G06	-0.4912	-0.0473625	0.0206719	-0.374454	0.0484947	-0.459683	0.0200761	0.0246297	-0.240138	0.0303838
TP0112E12	1	91805.1	92010.3	RP11-504G14	-0.565071	-0.0990382	-0.0144563	-0.393228	0.0377195	-0.459683	0.0201046	0.024619	-0.240134	0.0303841
TP0103D06	1	91926.7	92106.9	RP11-84P21	-0.46844	-0.00234265	0.0373352	-0.330089	0.0560415	-0.459683	0.0201244	0.0246088	-0.24013	0.0303843
TP0118C11	1	92089.8	92283.8	RP11-762F06	-0.261446	0.00154919	0.048626	-0.167156	-0.0117093	-0.25599	0.0201362	0.0245997	-0.240124	0.0303846
TP0113F04	1	92167.3	92353.7	RP11-589L23	-0.14243	0.0786764	0.0609362	-0.123362	-0.0201402	-0.25599	0.0201431	0.0245914	-0.240121	0.0303849
TP0117B10	1	92307.8	92505.4	RP11-723I06	-0.20915	-0.0677216	-0.0229012	-0.244495	0.0326178	-0.255991	0.0201461	0.0245838	-0.240118	0.0303851
TP0319A11	1	92400.6	92605.3	RP11-606G02	0.0618656	-0.175183	-0.0182087	-0.172845	-0.133431	-0.255991	0.0201486	0.0245768	-0.240114	0.0303854
TP0103A02	1	92441.9	92578.2	RP11-62M16	-0.162359	0.0714715	0.0163746	-0.287109	0.0375296	-0.255992	0.0201646	0.0245703	-0.24011	0.0303856
TP0117C07	1	92441.9	92630.3	RP11-723P13	-0.253937	0.0798243	0.00359228	-0.216244	0.122955	-0.255992	0.0201712	0.0245644	-0.240103	0.0303859
TP0113B05	1	92605.3	92802.5	RP11-545A09	-0.298565	-0.239625	-0.0036456	-0.263161	0.0287156	-0.255993	0.0201589	0.0245589	-0.240092	0.0303861
TP0114A02	1	92776.2	92944.8	RP11-597G17	-0.3176	0.0795452	0.0189484	-0.175324	0.0852751	-0.255994	0.0201693	0.0245537	-0.240077	0.0303864
TP0101A05	1	92940	93101.9	RP11-1E09	-0.175534	0.0933135	0.0209654	-0.140794	-0.0238869	-0.255995	0.0201672	0.0245488	-0.240067	0.0303867
TP0125C04	1	93128.3	93323.2	RP11-456E23	-0.255492	0.0842407	0.0593899	-0.155536	0.131525	-0.255996	0.0201648	0.0245443	-0.240066	0.0303869
TP0119C07	1	93238.6	93451.3	RP11-799B22	-0.00847803	0.206465	-0.0457241	-0.00219369	0.114397	-0.255997	0.0201621	0.0245426	-0.240067	0.0303872
TP0119B12	1	93339	93507.8	RP11-796M05	-0.218066	-0.0939944	0.111725	-0.141482	0.010359	-0.255998	0.0201593	0.0294806	-0.240068	0.0303875
TP0106B06	1	93460	93631.3	RP11-193O02	-0.0898101	0.111815	0.0854566	-0.0645765	0.143898	-0.256	0.0201563	0.0768849	-0.240068	0.0303878
TP0116D10	1	93634.6	93814	RP11-698E17	-0.200227	0.0798572	0.0767349	-0.152861	0.00733836	-0.256002	0.0201531	0.0769066	-0.24007	0.0303881
TP0111F11	1	93786.9	93986.3	RP11-455C19	-0.49812	-0.0509541	0.127553	-0.288565	-0.132571	-0.459677	0.0201497	0.0769088	-0.240125	0.0303883
TP0122H12	1	93875.6	94059	RP11-488P03	-0.515251	-0.0754155	0.0694161	-0.440792	-0.076339	-0.459677	0.0201464	0.0769093	-0.240125	0.0303886
TP0123B04	1	93984.1	94198.6	RP11-494N10	-0.197461	0.0590841	0.130803	-0.181672	-0.131196	-0.459676	0.0201428	0.0769095	-0.240124	0.0303888
TP0112G02	1	94097.7	94314.6	RP11-502E10	-0.431115	0.0453207	0.00793241	-0.275438	-0.449193	-0.459676	0.0201391	0.0769095	-0.240124	-0.404248
TP0103D04	1	94242.8	94398.9	RP11-78O09	-0.444472	-0.0096068	0.0899903	-0.377771	-0.682962	-0.459675	0.0201353	0.0769094	-0.240123	-0.582191
TP0110D08	1	94356.6	94565.9	RP11-396N03	-0.37641	0.10276	0.212968	-0.230289	-0.445104	-0.459675	0.0201317	0.0769094	-0.240122	-0.404249
TP0101A07	1	94511.2	94692.1	RP11-6J23	-0.353557	-0.0688706	0.0317552	-0.351658	-0.312648	-0.459674	0.0201284	0.0769093	-0.240122	-0.404249
TP0121H08	1	94664.6	94813.5	RP11-132E16	-0.254746	0.0523543	0.12397	-0.118305	-0.0308644	-0.459674	0.0201251	0.0769091	-0.240121	0.0304002
TP0107G06	1	94754.8	94950.3	RP11-272D15	-0.550902	-0.0284238	0.0434472	-0.39193	-0.0116342	-0.459673	0.0201216	0.076909	-0.24012	0.0304171
TP0121G03	1	94765.8	94922.9	RP11-106M17	-0.568761	-0.0674176	0.0971539	-0.353338	0.0296886	-0.459673	0.020118	0.0769089	-0.240119	0.0304459
TP0118F02	1	94780.7	94961.2	RP11-767C07	-0.439716	-0.0314807	0.104834	-0.216323	0.0651548	-0.459673	0.0201143	0.0769088	-0.240118	0.0304675
TP0111E03	1	94944.6	95098.7	RP11-442E22	-0.383436	-0.0119709	0.0770556	-0.292768	-0.107818	-0.459672	0.0201104	0.0769086	-0.240117	0.0536867
TP0110C03	1	95068.2	95253.5	RP11-376G06	-0.368348	0.125474	0.110018	-0.122838	0.0846101	-0.459672	0.0201065	0.0769085	-0.240116	0.0537144
TP0116A03	1	95167.6	95323.3	RP11-676M03	-0.331748	0.053253	0.0335404	-0.184323	0.0994064	-0.459671	0.0201024	0.0769083	-0.240115	0.0537376
TP0116C08	1	95268.4	95475.7	RP11-689I21	-0.0184042	0.175475	0.0989447	-0.194963	0.103255	-0.459671	0.0200982	0.076908	-0.240114	0.0537553
TP0118D12	1	95363.3	95564.2	RP11-761L07	-0.291267	-0.0320859	0.0993222	-0.0809372	-0.0531287	-0.45967	0.0200942	0.0416059	-0.240114	0.053769
TP0116E11	1	95399	95624.3	RP11-699F04	-0.52009	-0.0393985	-0.0100475	-0.351131	0.0453831	-0.45967	0.0200903	0.0244831	-0.240113	0.0537793
TP0108D03	1	95532.8	95698.9	RP11-308G08	-0.476719	0.0474728	0.0399898	-0.259261	-0.0336299	-0.45967	0.0200865	0.024477	-0.240112	0.053787
TP0117F12	1	95625.4	95806	RP11-743I08	-0.442933	0.0099791	0.0309698	-0.307382	-0.0300803	-0.459669	0.0200828	0.0244746	-0.240112	0.0537923
TP0124H12	1	95773.4	95956.6	RP11-105D08	-0.372729	0.140819	0.0439322	-0.357867	0.135762	-0.459669	0.0200792	0.0244726	-0.240111	0.0537964
TP0101A08	1	95797.6	95936.7	RP11-4I24	-0.456828	-0.0247071	-0.0342972	-0.306267	0.0811193	-0.459668	0.0200755	0.0244707	-0.24011	0.0537995
TP0116B07	1	95948.4	96109.1	RP11-679I05	-0.497654	0.0195482	0.0106316	-0.407117	-0.00259804	-0.459668	0.0200717	0.0244689	-0.240109	0.0538019
TP0102E08	1	96059.8	96244.8	RP11-49A24	-0.205708	-0.00482649	-0.00545956	-0.263082	0.0673126	-0.25608	0.0200679	0.024467	-0.240108	0.0538039
TP0102B06	1	96167.3	96321.5	RP11-33K03	-0.238501	0.116417	-0.0708047	-0.147805	0.0967382	-0.0572819	0.0200644	0.0244652	-0.240107	0.0538053
TP0114H10	1	96242.9	96423	RP11-636F05	-0.159006	-0.126001	-0.0195454	-0.314426	0.0467129	-0.0572818	0.0200611	0.0244635	-0.240106	0.0538065
TP0116D06	1	96313.8	96498.1	RP11-695B14	-0.0148186	0.00549538	0.00716296	-0.0634855	0.301589	-0.0572818	0.0200578	0.024462	-0.240105	0.053808
TP0123F10	1	96507.2	96668.7	RP11-597I05	-0.224275	-0.0621214	0.0989343	-0.375079	-0.0199329	-0.0572818	0.0200545	0.0244604	-0.240104	0.0538085
TP0108D06	1	96520.1	96702.3	RP11-309D02	-0.133013	-0.0495876	0.0441546	-0.17482	0.0203929	-0.0572818	0.0200513	0.0244588	-0.240104	0.0538092
TP0121E08	1	96655.1	96825.1	RP11-46H16	-0.115195	-0.0255476	-0.0105226	-0.327706	0.0575018	-0.0572819	0.0200482	0.0244573	-0.240103	0.05381
TP0122E07	1	96691.7	96787.2	RP11-328F20	-0.21164	-0.0758626	-0.0324918	-0.36835	0.0513645	-0.0572819	0.020045	0.0244558	-0.240102	0.0538107
TP0118H06	1	96757.2	96919.6	RP11-777C02	-0.141612	-0.106001	0.00314046	-0.279458	-0.00946033	-0.0572819	0.0200418	0.0244545	-0.240101	0.0538113
TP0115B07	1	97084.7	97257.2	RP11-643B10	-0.0921482	0.0210865	-0.00898547	-0.268279	-0.0236129	-0.0572819	0.0200386	0.0244533	-0.2401	0.0538118
TP0126C03	1	97274.1	97397.7	CTD-2013E24	-0.0449242	0.0198848	0.0606681	-0.229438	0.0866806	-0.057282	0.0200355	0.0244522	-0.240099	0.0538123
TP0108G02	1	97364.6	97539.6	RP11-322G03	0.0872011	0.132764	0.0351361	-0.103114	0.0426231	-0.057282	0.0200326	0.0244512	-0.240098	0.0538127
TP0124D07	1	97423.9	97638.7	RP11-1105D17	0.00338637	0.0289297	-0.058172	-0.260965	-0.00719934	-0.057282	0.0200295	0.0244502	-0.240097	0.0538131
TP0127A10	1	97506	97597.3	CTD-2010F23	0.0466829	0.0941992	0.109456	-0.155605	0.133739	-0.0572821	0.0200261	0.0244493	-0.240096	0.0538135
TP0113G12	1	97537.4	97726.7	RP11-596B14	-0.160753	-0.100006	0.00932753	-0.274404	0.10083	-0.0572821	0.0200227	0.0244485	-0.240095	0.0538138
TP0114E08	1	97680.3	97873.7	RP11-626C12	-0.0679254	-0.0344	0.0526337	-0.261837	0.135902	-0.0572822	0.0200192	0.024449	-0.240094	0.0538141
TP0117D03	1	97797.7	98002	RP11-724I17	-0.00121284	0.0476502	0.127457	-0.225149	-0.00712301	-0.0572822	0.0200158	0.076904	-0.240093	0.0538143
TP0109A04	1	97893.5	98061.7	RP11-342L24	-0.0612396	0.102406	0.151487	-0.2302	0.104369	-0.0572822	0.0200124	0.0769037	-0.240092	0.0538145
TP0120H02	1	98030.5	98216.1	RP11-629D23	-0.0524144	0.0412044	0.123742	-0.22288	0.0552402	-0.0572823	0.0200091	0.0769034	-0.240091	0.0538147
TP0114G05	1	98201.8	98385.3	RP11-630H20	-0.0109997	-0.0487453	0.0764954	-0.337409	0.0536829	-0.0572823	0.0200061	0.0769032	-0.240091	0.0538148
TP0108F04	1	98261.1	98436.3	RP11-312L22	-0.100986	0.0513284	0.195381	-0.229747	0.0495172	-0.0572824	0.0200032	0.076903	-0.24009	0.0538149
TP0116D07	1	98351.1	98515.6	RP11-695D11	-0.132089	-0.0920793	0.236458	-0.206485	0.119267	-0.0572824	0.0200002	0.0769028	-0.240089	0.053815
TP0117C11	1	98423.5	98607.7	RP11-724G09	-0.118558	-0.0190308	0.0303636	-0.283906	0.0833164	-0.0572824	0.0199971	0.0244453	-0.240088	0.0538151
TP0124B07	1	98598.7	98770.1	RP11-775F05	0.0847901	0.128446	0.0527336	-0.197809	-0.00400532	-0.0572825	0.019994	0.0244416	-0.240087	0.0538152
TP0122A05	1	98704.1	98873.1	RP11-158H02	-0.000833418	-0.00975658	0.134364	-0.16427	0.0656538	-0.0572825	0.0199909	0.0244402	-0.240087	0.0538153
TP0109B11	1	98755.7	98921	RP11-350G03	0.0883846	0.0534245	0.0526755	-0.139384	0.0757909	-0.0572825	0.0199878	0.024439	-0.240086	0.0538155
TP0106B07	1	98883.5	99039.2	RP11-190B09	0.526088	0.0140594	0.0520084	-0.387051	0.0891329	-0.0572826	0.0199848	0.024438	-0.240086	0.0538155
TP0109D08	1	98968.7	99137.1	RP11-358K06	0.076153	0.152778	0.0294055	-0.10099	0.0811588	-0.0572826	0.0199819	0.024437	-0.240085	0.0538156
TP0103C10	1	99116.1	99288.1	RP11-76A15	-0.110138	-0.0671849	0.0166934	-0.311057	0.0623857	-0.0572827	0.0199789	0.024436	-0.240085	0.0538157
TP0123C12	1	99199.8	99368.8	RP11-574H19	-0.208043	-0.0371067	0.0268397	-0.28131	0.0952438	-0.262211	0.0199761	0.024435	-0.240084	0.0538158
TP0122B09	1	99299.3	99454.3	RP11-192H01	-0.208901	-0.0698865	-0.0572155	-0.257113	-0.00045056	-0.262422	0.0199734	0.0244341	-0.240083	0.0538158
TP0122H02	1	99307.4	99479.1	RP11-402C15	-0.256084	-0.0187319	0.115369	-0.250885	-0.00635153	-0.262535	0.0199706	0.0244332	-0.240083	0.0538158
TP0124D11	1	99324.1	99479.1	RP11-814E17	-0.285257	-0.0208193	-0.0273524	-0.227794	0.0742257	-0.262625	0.0199676	0.0244323	-0.240082	0.0538158
TP0112C09	1	99365.1	99539.9	RP11-472P01	-0.273197	-0.0138302	0.0284597	-0.202444	0.0567549	-0.262689	0.0199645	0.0244316	-0.240081	0.0538159
TP0108B09	1	99567.5	99743.1	RP11-291M15	-0.304691	-0.0870904	0.0338507	-0.195923	-0.0132385	-0.262744	0.0199613	0.0244309	-0.240081	0.0538159
TP0109A01	1	99768.4	99937.2	RP11-331P23	-0.249235	0.0497327	-0.0287429	-0.307393	0.0169155	-0.262804	0.0199582	0.0244302	-0.24008	0.0538159
TP0108E05	1	99921.4	100090	RP11-316D08	-0.304984	0.049294	0.0387093	-0.204271	0.0860997	-0.262865	0.0199554	0.0244295	-0.240079	0.053816
TP0108A11	1	99987	100146	RP11-293L15	-0.202535	0.142531	0.108388	-0.153155	0.112287	-0.262913	0.0199524	0.0244289	-0.240078	0.053816
TP0124F10	1	100081	100171	RP13-491H01	-0.225687	0.133439	0.0501423	-0.0982894	0.19777	-0.262954	0.0199491	0.0244283	-0.240077	0.053816
TP0113D04	1	100109	100278	RP11-563H05	-0.0724673	0.105154	0.116251	-0.0574289	0.0181478	-0.262989	0.0199458	0.0244277	-0.240077	0.053816
TP0106A02	1	100124	100275	RP11-172L12	-0.158387	0.144895	0.0502756	-0.104551	0.160666	-0.263035	0.0199423	0.0244271	-0.240076	0.053816
TP0124D10	1	100156	100319	RP11-795D09	-0.263648	-0.0269293	-0.0268413	-0.240257	0.0571432	-0.263094	0.0199387	0.0244265	-0.240076	0.053816
TP0122D07	1	100199	100386	RP11-297C20	-0.175581	0.0666926	0.180116	-0.0834822	0.0263048	-0.263184	0.0199347	0.0244259	-0.240076	0.0538159
TP0121H04	1	100224	100379	RP11-151G11	-0.214901	0.0475085	-0.00460128	-0.178907	0.0572134	-0.263352	0.0199308	0.0244253	-0.240076	0.0538159
TP0112C11	1	100275	100449	RP11-473D14	-0.174247	0.0526626	0.0524556	-0.222424	0.0619692	-0.263688	0.0199269	0.0244248	-0.240077	0.0538158
TP0116C01	1	100346	100547	RP11-682I12	-0.261408	0.0643256	-0.0395137	-0.130305	0.0648162	-0.264604	0.0199229	0.0244242	-0.240079	0.0538158
TP0101C02	1	100557	100711	RP11-4A07	-0.335778	-0.0339579	-0.0698631	-0.314624	0.0599942	-0.265474	0.0199189	0.0244236	-0.240081	0.0538158
TP0104C06	1	100623	100838	RP11-109M16	-0.352668	0.0325879	-0.00437229	-0.24283	0.121507	-0.265583	0.0199148	0.0244229	-0.240082	0.0538158
TP0123A06	1	100723	100889	RP11-431N04	-0.340914	0.0271454	-0.0446833	-0.302014	0.0949439	-0.265617	0.019911	0.0244223	-0.240082	0.0538158
TP0103H09	1	100748	100889	RP11-100B11	-0.456367	-0.119051	0.126829	-0.311597	-0.00906574	-0.26564	0.0199073	0.0244218	-0.240082	0.0538157
TP0121D07	1	100795	100954	RP11-3D14	-0.461823	-0.108223	0.014372	-0.288806	0.0721699	-0.265659	0.0199036	0.0244212	-0.240082	0.0538156
TP0123F01	1	100851	101059	RP11-566E14	-0.363482	-0.0798397	0.0941152	-0.306228	0.0614809	-0.265676	0.0198998	0.0244201	-0.240082	0.0538156
TP0121G08	1	100956	101108	RP11-86F24	-0.0445967	0.153332	0.0112618	-0.181357	0.0480885	-0.265692	0.0198961	0.0244181	-0.240082	0.0538156
TP0122G08	1	101015	101186	RP11-381E16	-0.320317	0.0231302	0.0298977	-0.214301	0.0605521	-0.265707	0.019892	-0.0315398	-0.240082	0.0538155
TP0101H04	1	101021	101185	RP11-24D05	-0.338564	-0.127572	-0.137832	-0.297224	0.0167548	-0.265721	0.0198878	-0.0315385	-0.240082	0.0538155
TP0110A02	1	101144	101340	RP11-376O20	-0.435229	0.142887	-0.0600601	-0.312787	0.0760292	-0.265735	0.191522	-0.0315369	-0.240082	0.0538154
TP0125B01	1	101284	101434	RP11-241L12	-0.291902	0.152477	-0.0688227	-0.236856	-0.149541	-0.265749	0.191515	-0.0315352	-0.240082	0.0538153
TP0120C01	1	101375	101533	RP11-182H02	-0.320993	0.286375	0.031816	-0.116237	0.0946741	-0.265763	0.191507	-0.0315336	-0.240082	0.0538152
TP0127B10	1	101380	101484	CTD-2311D07	-0.03072	0.285275	0.0311495	-0.116106	0.118182	-0.265775	0.191498	-0.0315319	-0.240081	0.0538152
TP0113D11	1	101478	101657	RP11-577E12	-0.500829	0.0440694	-0.0394202	-0.420959	-0.0297069	-0.265788	0.191489	-0.0315303	-0.240082	0.0538151
TP0103G11	1	101490	101649	RP11-97K09	-0.563043	0.078817	-0.041129	-0.410628	0.0176026	-0.265799	0.19148	-0.0315287	-0.240081	0.053815
TP0105E02	1	101591	101758	RP11-157N03	-0.300543	0.255744	-0.0594119	-0.140349	0.0668544	-0.265809	0.191472	-0.0315272	-0.240081	0.0538148
TP0107D02	1	101703	101887	RP11-260C11	-0.334288	0.26168	0.00189955	-0.193211	0.0953645	-0.265818	0.191464	-0.0315257	-0.240081	0.0538147
TP0112E05	1	101894	102077	RP11-486D03	-0.377234	0.189595	-0.0393932	-0.307411	0.126048	-0.265825	0.191456	-0.0315242	-0.24008	0.0538145
TP0113F08	1	101943	102131	RP11-585G23	-0.259858	0.188783	-0.0971447	-0.248059	0.0519405	-0.265827	0.191448	-0.0315227	-0.24008	0.0538143
TP0112A11	1	102055	102219	RP11-466I18	-0.41278	0.279815	-0.0919394	-0.252529	0.0731783	-0.265817	0.191439	-0.0315212	-0.240079	0.0538142
TP0105E06	1	102224	102368	RP11-158C05	-0.382402	0.253224	-0.0989889	-0.210483	0.0789241	-0.265772	0.191431	-0.0315198	-0.240078	0.053814
TP0114C04	1	102414	102577	RP11-609C21	-0.205352	0.337992	-0.0786063	-0.161485	0.169185	-0.265614	0.191423	-0.0315184	-0.240076	0.0538138
TP0119H09	1	102578	102760	RP11-813L21	-0.255731	0.267367	0.00514571	-0.216468	0.0590699	-0.265179	0.191415	-0.031517	-0.240071	0.0538136
TP0107H05	1	102677	102841	RP11-277J13	-0.255997	0.199344	0.0217744	-0.193448	-0.0831188	-0.264633	0.191406	-0.0315157	-0.240059	0.0538134
TP0117B08	1	102801	102976	RP11-721B18	-0.306393	0.319087	-0.012244	-0.158309	0.0130486	-0.264292	0.191398	-0.0315144	-0.239999	0.0538132
TP0103A07	1	102965	103128	RP11-68D17	-0.296934	0.172343	0.0324262	-0.147656	0.156748	-0.264124	0.19139	-0.031513	-0.180797	0.053813
TP0113B09	1	103082	103248	RP11-553E12	-0.20766	0.204044	-0.0212114	-0.165146	0.0622853	-0.26407	0.191382	-0.0315117	-0.180754	0.0538128
TP0124E06	1	103231	103408	RP11-798D02	-0.163278	0.0828416	-0.0365188	-0.0676077	-0.0166156	-0.26407	0.191375	-0.0315104	-0.180739	0.0538125
TP0121D06	1	103235	103408	RP11-34I24	-0.0494234	0.250435	-0.00692792	0.00829109	0.152155	-0.264086	0.191367	-0.0315092	-0.180729	0.0538123
TP0123C05	1	103245	103385	RP11-483E05	-0.212596	0.219733	-0.0636717	-0.127023	0.0336126	-0.264113	0.19136	-0.0315079	-0.180721	0.053812
TP0108C07	1	103256	103412	RP11-299H17	-0.233369	0.253223	0.00144148	-0.142832	0.115556	-0.264149	0.191353	-0.0315067	-0.180715	0.0538117
TP0101B10	1	103384	103527	RP11-5L02	-0.288462	0.0578262	-0.0940412	-0.268229	-0.014437	-0.26419	0.191345	-0.0315055	-0.180711	0.0538115
TP0124C11	1	103393	103557	RP11-783J17	-0.343959	0.0746636	-0.000377014	-0.0282387	0.0230453	-0.264237	0.191337	-0.0315043	-0.180708	0.0538112
TP0106G04	1	103963	104237	RP11-219M14	-0.698919	-0.0865409	-0.202808	-0.400823	-0.213381	-0.459634	0.0197646	-0.0315031	-0.240078	-0.40427
TP0115F04	1	103963	104229	RP11-662G17	-0.642993	-0.239927	-0.0653713	-0.398787	-0.464177	-0.459633	0.0197601	-0.0315019	-0.240077	-0.40427
TP0116H09	1	104129	104301	RP11-712C22	-0.555019	0.0611521	-0.17277	-0.348826	-0.225694	-0.459633	0.191314	-0.0315007	-0.240077	-0.40427
TP0103C01	1	104203	104356	RP11-67E03	-0.105832	0.31283	-0.0100836	-0.0272017	0.130728	-0.26444	0.191307	-0.0314995	-0.180703	0.0538096
TP0105D02	1	104243	104402	RP11-151P07	-0.314686	0.12551	-0.0753652	-0.0735076	-0.053448	-0.264494	0.1913	-0.0314983	-0.240031	0.0538091
TP0114G12	1	104367	104565	RP11-632M04	-0.342425	0.274885	-0.0318144	-0.291704	0.0712367	-0.264547	0.191293	-0.0314971	-0.240073	0.0538084
TP0105H07	1	104457	104625	RP11-175E01	-0.0977158	0.110436	0.0540803	-0.315526	0.0291874	-0.264599	0.191286	-0.0314958	-0.240072	0.0538072
TP0115A07	1	104503	104658	RP11-640J02	-0.305242	0.366428	0.00844238	-0.127571	0.119482	-0.264649	0.19128	-0.0314946	-0.240072	0.0538051
TP0117C09	1	104589	104731	RP11-719K22	-0.167881	0.276503	-0.028814	-0.313756	0.0620833	-0.264698	0.191274	-0.0314934	-0.240071	0.0538013
TP0124E08	1	104598	104739	RP13-500L03	-0.189524	0.314677	-0.115164	-0.193912	0.0540584	-0.264745	0.191269	-0.0314922	-0.24007	0.0537926
TP0123F12	1	104690	104883	RP11-668P10	-0.37708	0.0696888	-0.0580164	-0.359889	-0.104778	-0.26479	0.191263	-0.0314911	-0.240069	0.0537813
TP0117H03	1	104734	104890	RP11-738K09	-0.257473	0.197871	-0.0913816	-0.288353	-0.0127591	-0.264837	0.191258	-0.0314899	-0.240069	0.0537741
TP0116B08	1	104877	105043	RP11-681L05	-0.123034	0.166033	-0.000364063	-0.107056	0.01821	-0.264883	0.191252	-0.0314888	-0.240068	0.0537698
TP0109B05	1	104893	105088	RP11-341D24	-0.165805	0.192061	-0.0949507	-0.17711	0.017746	-0.264931	0.191247	-0.0314876	-0.240068	0.0537672
TP0119H02	1	105053	105246	RP11-818O04	-0.164098	0.369819	0.000538957	-0.184655	-0.0294634	-0.26498	0.191241	-0.0314864	-0.240067	0.0537656
TP0108A10	1	105062	105244	RP11-289O02	-0.248222	0.343395	-0.0714591	-0.111994	0.0859382	-0.265029	0.191232	-0.0314853	-0.240067	0.0537646
TP0104H07	1	105130	105309	RP11-130J13	-0.243954	0.144121	-0.000520777	-0.262513	0.0249916	-0.265077	0.191226	-0.0314841	-0.240066	0.0537639
TP0126H12	1	105154	105236	CTD-2315G12	-0.137032	0.224969	0.0608405	-0.0965077	0.0332959	-0.265125	0.19122	-0.031483	-0.240066	0.0537633
TP0122D06	1	105216	105374	RP11-333H08	-0.193556	0.106015	-0.0334906	-0.298662	-0.123261	-0.265171	0.191214	-0.0314819	-0.240066	0.0537629
TP0121F10	1	105249	105416	RP11-141J03	-0.359546	0.132307	-0.0205939	-0.237488	-0.0428485	-0.265217	0.191208	-0.0314808	-0.240065	0.0537626
TP0122F03	1	105250	105412	RP11-352E23	-0.366872	0.201014	-0.0923713	-0.259291	-0.0435211	-0.265259	0.191203	-0.0314798	-0.240065	0.0537622
TP0123B10	1	105305	105468	RP11-440N12	-0.459004	0.167472	-0.0264509	-0.365183	-0.0319598	-0.265299	0.191198	-0.0314787	-0.240064	0.0537618
TP0125A12	1	105407	105583	RP11-358O15	-0.265436	0.0697984	-0.0928264	-0.296454	0.013346	-0.265336	0.191193	-0.0314777	-0.240064	0.0537734
TP0117C01	1	105556	105737	RP11-726C20	-0.0556901	-0.0244495	-0.0326276	-0.0288688	0.157711	-0.265372	0.191188	-0.0314766	-0.240063	0.0538046
TP0106G05	1	105585	105713	RP11-214B13	-0.234288	0.334548	-0.0237587	-0.163639	0.105231	-0.265411	0.191186	-0.0314756	-0.240063	0.0538044
TP0111D12	1	105652	105815	RP11-445O11	-0.438663	0.279852	-0.0231515	-0.231527	0.132992	-0.265449	0.191181	-0.0314746	-0.240062	0.0538041
TP0118A03	1	105870	106000	RP11-750D07	-0.185695	0.199433	-0.0313783	-0.2003	0.0973987	-0.265484	0.191177	-0.0314736	-0.240062	0.0538039
TP0121B06	1	105913	106102	RP11-724D16	-0.225066	0.173195	0.0830473	-0.174417	0.0385033	-0.265519	0.191173	-0.0314726	-0.240062	0.0538037
TP0120A09	1	106021	106209	RP11-39L19	-0.200052	0.280443	-0.0316785	-0.177033	0.0686846	-0.265553	0.191169	-0.0314716	-0.240061	0.0538034
TP0115D11	1	106089	106262	RP11-651I08	-0.353647	0.1888	-0.0654322	-0.256777	0.0333907	-0.265585	0.191164	-0.0314706	-0.240061	0.0538032
TP0110F11	1	106218	106392	RP11-411K01	-0.18154	0.207873	-0.102336	-0.138282	0.00664874	-0.265613	0.19116	-0.0314696	-0.240061	0.0538029
TP0109G06	1	106247	106413	RP11-361I06	-0.393699	0.186524	-0.028461	-0.308343	0.0855317	-0.265638	0.191156	-0.0314686	-0.240061	0.0538026
TP0118H08	1	106262	106420	RP11-782P12	-0.382962	0.194648	-0.0105018	-0.343015	0.00897079	-0.26566	0.191151	-0.0314676	-0.24006	0.0538023
TP0111E04	1	106506	106680	RP11-451I14	1.36598	0.178938	-0.068546	-0.232202	0.0620185	1.66633	0.191146	-0.0314666	-0.24006	0.053802
TP0127C09	1	106608	106782	CTD-2522G12	1.72182	0.229952	-0.00746055	-0.255358	0.097452	1.66633	0.191141	-0.0314656	-0.24006	0.0538017
TP0122G11	1	106636	106819	RP11-401H08	1.56653	0.257242	0.0165526	0.0135178	0.289304	1.66633	0.191137	-0.0314646	-0.24006	0.0538014
TP0107A04	1	106675	106878	RP11-230E03	1.73008	0.252307	-0.00232073	-0.154607	0.12377	1.66633	0.191133	-0.0314636	-0.24006	0.0538011
TP0117E12	1	106787	106954	RP11-734B08	2.14697	0.221457	-0.0628172	-0.291218	0.0832924	2.10915	0.191128	-0.0314627	-0.240064	0.0538007
TP0103A04	1	106861	107023	RP11-65C20	2.04592	0.207445	-0.0348502	-0.324386	0.0668915	2.10915	0.191124	-0.0314617	-0.240074	0.0538004
TP0112B07	1	106861	107049	RP11-478L17	1.86583	0.106893	-0.0748618	-0.273687	0.129141	2.10915	0.191119	-0.0314607	-0.240097	0.0538001
TP0123G10	1	106868	107036	RP11-682E11	1.99434	0.144443	-0.0506859	-0.370317	0.0930083	2.10915	0.191115	-0.0314597	-0.240182	0.0537997
TP0124D06	1	106944	107128	RP11-813B02	2.3633	0.267508	-0.0629657	-0.286855	0.124825	2.10915	0.19111	-0.0314588	-0.240819	0.0537993
TP0114F05	1	106951	107114	RP11-622I20	2.02203	0.246808	-0.114287	-0.253427	0.0959158	2.10915	0.191106	-0.0314578	-0.312505	0.0537989
TP0112E07	1	107036	107227	RP11-483K20	2.32567	0.213853	-0.0965258	-0.265343	0.0390816	2.10915	0.191102	-0.0314568	-0.312509	0.0537985
TP0113H07	1	107194	107380	RP11-601C04	1.04617	0.0948135	-0.0186937	-0.518776	0.0586033	1.32843	0.191099	-0.0314558	-0.31251	0.053798
TP0113E05	1	107269	107487	RP11-565P05	1.63967	0.151501	-0.029886	-0.357439	0.138354	1.66633	0.191095	-0.0314548	-0.312511	0.0537975
TP0107B11	1	107335	107516	RP11-237J03	1.55535	0.111461	-0.0653193	-0.0960361	0.0159152	1.66633	0.191089	-0.0314538	-0.312511	0.053797
TP0110D09	1	107453	107636	RP11-396N10	1.80788	0.208775	0.0411806	-0.451956	-0.0396992	1.66633	0.191083	-0.0314528	-0.312512	0.0537965
TP0109H08	1	107574	107750	RP11-367A03	1.94335	0.133061	-0.0598695	-0.330905	0.0145121	1.66633	0.191077	-0.0314519	-0.312512	0.0537959
TP0106H05	1	107645	107810	RP11-228E23	1.22841	0.223944	-0.0466283	-0.337453	0.020804	1.32843	0.191072	-0.031451	-0.312512	0.0537953
TP0112B08	1	107786	107958	RP11-478M05	0.352013	0.278501	-0.0565177	-0.25242	0.110635	0.322176	0.191066	-0.0314501	-0.312511	0.0537947
TP0109C09	1	107951	108147	RP11-347F17	0.588011	0.277848	0.0420125	-0.252397	0.0686006	0.322176	0.191061	-0.0314491	-0.240115	0.053794
TP0112D01	1	108013	108216	RP11-480L11	0.410258	0.119325	0.0170044	-0.20139	0.10241	0.322176	0.191056	-0.0314482	-0.240066	0.0537933
TP0111C03	1	108080	108262	RP11-429G09	0.207129	0.132452	-0.00568184	-0.0680789	0.090908	0.322176	0.191052	-0.0314473	-0.240058	0.0537926
TP0107G07	1	108217	108385	RP11-272G08	0.56821	0.225514	-0.0718456	-0.571848	-0.00263408	0.568169	0.191048	-0.0314463	-0.388254	0.0537919
TP0107A09	1	108249	108424	RP11-252A16	0.651927	0.296237	0.0377154	-0.366166	0.0335063	0.568176	0.191045	-0.0314454	-0.388254	0.053791
TP0116B12	1	108351	108537	RP11-680B17	0.664917	0.29687	-0.0326824	-0.446599	0.0684413	0.568176	0.191042	-0.0314445	-0.388254	0.0537902
TP0112E02	1	108500	108700	RP11-483I13	0.704065	0.171932	-0.0102552	-0.298366	0.155619	0.568176	0.191039	-0.0314436	-0.388254	0.0537893
TP0120B11	1	108667	108828	RP11-155D24	0.380799	-0.0534291	-0.0715649	-0.549331	-0.0599377	0.322177	0.191037	-0.0314427	-0.388254	0.0537884
TP0111B06	1	108733	108914	RP11-428H14	0.457468	0.145176	0.0578404	-0.381171	-0.0148354	0.322177	0.191036	-0.0314386	-0.388253	0.0537875
TP0110E11	1	108816	109004	RP11-412J15	0.419244	0.291798	0.0629945	-0.19805	0.0737577	0.568163	0.355076	0.076734	-0.180682	0.0537865
TP0124H01	1	108884	109045	RP11-256E16	0.316758	0.272321	0.0990379	-0.145656	0.0529564	0.568167	0.355078	0.076735	-0.180681	0.0537854
TP0107C11	1	108904	109045	RP11-262H17	0.536961	0.352416	0.110914	-0.159956	0.0657272	0.568173	0.355079	0.0767361	-0.18068	0.0537842
TP0117C06	1	109000	109184	RP11-719H07	0.636668	0.40871	0.093249	-0.211262	0.102133	0.568174	0.35508	0.0767371	-0.18068	0.053783
TP0116C11	1	109132	109336	RP11-692G20	0.419073	0.219748	0.0526904	-0.237813	0.002379	0.568173	0.355081	0.0767381	-0.18068	0.0537816
TP0120G09	1	109269	109464	RP11-594I24	0.593286	0.477179	0.212574	-0.0328978	0.0991304	0.568173	0.355082	0.0767391	-0.180679	0.0537802
TP0116D08	1	109420	109580	RP11-695F11	0.635857	0.294841	0.108017	-0.0194632	0.0612746	0.568172	0.355083	0.0767399	-0.180679	0.0537788
TP0108H02	1	109539	109753	RP11-321O03	0.763288	0.401085	0.0850641	-0.112613	0.0784168	0.568172	0.355084	0.0767408	-0.180679	0.0537772
TP0118C04	1	109659	109851	RP11-757F06	0.658361	0.406855	0.12213	-0.189446	0.0804798	0.568172	0.355086	0.0767416	-0.180679	0.0537757
TP0101E08	1	109813	110007	RP11-15H05	0.560942	0.269449	-0.048203	-0.361225	0.09548	0.568171	0.355087	0.0767423	-0.240037	0.053774
TP0112B09	1	109865	109986	RP11-475M02	0.598885	0.418367	0.04427	-0.15337	0.142049	0.568171	0.355088	0.0767429	-0.240073	0.0537724
TP0108A05	1	110053	110266	RP11-293I24	0.525909	0.275526	0.0204878	-0.222443	0.028366	0.56817	0.355089	0.0767434	-0.31251	0.0537708
TP0104A06	1	110212	110393	RP11-105A19	0.566026	0.395193	0.101809	-0.232934	0.157344	0.56817	0.35509	0.0767439	-0.312514	0.0537692
TP0109D07	1	110304	110510	RP11-354C07	0.207093	0.376484	0.126927	-0.233883	-0.0377628	-0.0572879	0.355091	0.0767443	-0.312514	0.0537676
TP0101F02	1	110416	110580	RP11-19H01	-0.0572689	0.346361	0.0641429	-0.352375	0.0157998	-0.057288	0.355086	0.0767447	-0.312514	0.0537657
TP0105B03	1	110511	110690	RP11-142E15	-0.12975	0.171589	0.0748556	-0.327748	-0.204252	-0.057288	0.253168	0.0767451	-0.312515	0.0537637
TP0815B06	1	110514	110701	RP11-142G13	-0.116706	0.222112	-0.0542284	-0.251906	0.0443905	-0.0572881	0.253069	0.0767455	-0.312515	0.0537622
TP0126F06	1	110601	110731	CTD-2325O12	0.0608576	0.318271	0.12095	-0.173066	0.0934096	-0.0572881	0.253054	0.0767459	-0.312515	0.0537603
TP0107D01	1	110625	110787	RP11-260A24	-0.180407	0.296549	0.0444767	-0.306445	0.0359613	-0.0572881	0.253073	0.0767464	-0.312515	0.0537581
TP0119A02	1	110628	110844	RP11-791P03	-0.137874	0.237719	0.0554748	-0.329457	0.110486	-0.0572882	0.253093	0.0767469	-0.312515	0.0537559
TP0104A04	1	110734	110899	RP11-98N06	-0.202915	0.273621	0.0132264	-0.363049	0.0657899	-0.0572882	0.253145	0.0767474	-0.312515	0.0537537
TP0119H05	1	110796	110992	RP11-813H10	-0.0617316	0.346205	0.042926	-0.330769	-0.00118463	-0.0572883	0.253201	0.0767478	-0.312515	0.0537515
TP0118A10	1	110979	111165	RP11-756D02	-0.322044	0.10733	0.0212401	-0.272369	0.023694	-0.0572883	0.253032	0.0767483	-0.312515	0.0537495
TP0110F09	1	111115	111255	RP11-410J13	0.0298089	0.225246	-0.0174623	-0.354233	0.00678286	-0.0572883	0.250926	0.0767487	-0.312516	0.0537474
TP0113B01	1	111249	111422	RP11-544E20	0.0140284	0.0378666	0.0299513	-0.317901	0.0605385	-0.0572884	0.250753	0.0767492	-0.312516	0.0537452
TP0113H05	1	111290	111510	RP11-598G14	-0.246325	0.0341204	0.0698147	-0.258059	-0.0224998	-0.0572884	0.251817	0.0767496	-0.312516	0.053743
TP0111C02	1	111443	111639	RP11-434F18	-0.120208	0.364242	0.0561465	-0.266213	0.0984814	-0.0572885	0.25356	0.0767501	-0.312516	0.0537408
TP0118A01	1	111586	111757	RP11-752P10	-0.0837645	0.26944	0.0907144	-0.22004	0.174817	-0.0572885	0.253635	0.0767506	-0.312516	0.0537383
TP0117B03	1	111709	111886	RP11-717K08	0.0368729	0.228699	0.00920998	-0.317712	0.0223951	-0.0572885	0.2537	0.076751	-0.312516	0.0537356
TP0118H10	1	111833	112007	RP11-793F14	-0.206798	0.223206	0.0506348	-0.409292	0.0350987	-0.0572886	0.25375	0.0767515	-0.312516	0.0537328
TP0116G01	1	111866	112066	RP11-705K13	-0.0561463	0.283088	0.0611258	-0.158484	0.0841868	-0.0572886	0.253799	0.0767519	-0.312516	0.0537296
TP0115E09	1	111994	112169	RP11-659H14	0.0271858	0.292085	0.0440195	-0.359347	0.114774	-0.0572887	0.253848	0.0767523	-0.312517	0.0537267
TP0103H02	1	112131	112312	RP11-99M15	1.03137	0.238035	0.0146715	-0.47123	-0.00185415	0.660931	0.253888	0.0767527	-0.312517	0.0537236
TP0119C11	1	112261	112482	RP11-795O09	0.788659	0.261649	-0.0547483	-0.362815	0.0676496	0.66093	0.253943	0.0767531	-0.312517	0.0537204
TP0101G10	1	112371	112526	RP11-23P09	-0.089558	0.164788	0.00107891	-0.374521	0.0329683	-0.0572888	0.253988	0.0767534	-0.312517	0.0537175
TP0101A04	1	112396	112594	RP11-2K19	-0.226801	0.155684	0.020315	-0.345958	0.0574668	-0.0572888	0.254025	0.0767539	-0.312518	0.0537145
TP0126B07	1	112572	112735	CTD-2012K05	-0.0318578	0.296665	0.0525139	-0.214537	0.0567973	-0.0572889	0.254067	0.0767542	-0.312516	0.0537115
TP0102G05	1	112736	112924	RP11-54J02	-0.0714095	0.262842	-0.00688478	-0.198339	0.00905285	-0.0572889	0.254121	0.0767546	-0.180672	0.0537087
TP0119D09	1	112745	112916	RP11-798H02	0.117322	0.437861	0.107456	-0.0644546	0.0511578	0.14467	0.254154	0.0767549	-0.180672	0.0537059
TP0115H11	1	112830	113048	RP11-676F24	0.0345839	0.160865	0.0601866	-0.168563	0.060049	0.144671	0.254178	0.0767553	-0.180672	0.0537032
TP0124H08	1	113021	113204	RP11-35H13	0.142667	0.336505	0.209306	-0.102733	0.115609	0.144671	0.254203	0.0767555	-0.180672	0.0537003
TP0117B06	1	113113	113270	RP11-725G18	0.0848453	0.483534	0.0513836	-0.0107991	0.124648	0.144671	0.254231	0.0767557	-0.180672	0.0536976
TP0113E08	1	113172	113337	RP11-578G14	0.140608	0.320555	-0.0387233	-0.0946484	0.104733	0.144671	0.254256	0.0767559	-0.180672	0.0536946
TP0113H04	1	113319	113533	RP11-596I10	0.00730422	0.258363	0.0398324	-0.201214	0.0458215	0.144671	0.254227	0.076756	-0.180672	0.0536919
TP0114C11	1	113440	113632	RP11-615F19	-0.00482257	0.208182	0.0719137	-0.207167	0.0207793	0.144671	0.254147	0.076756	-0.180671	0.0536894
TP0112G10	1	113711	113891	RP11-512F24	0.105399	0.19862	0.0669576	-0.176121	0.0515271	0.144671	0.254145	0.076756	-0.180671	0.0536873
TP1401F04	1	113826	113892	RP11-72G22	0.180394	0.0326937	-0.0883638	-0.0118034	-0.0316745	0.144671	0.254154	0.0767556	-0.180671	0.0536857
TP0119H07	1	113831	114018	RP11-815O22	0.483465	0.230239	0.0931069	-0.149059	0.124595	0.660924	0.254169	0.0767547	-0.180671	0.0536847
TP0114E09	1	113928	114091	RP11-626F04	0.690277	0.365982	0.0666036	-0.184582	0.160213	0.660923	0.254183	0.076751	-0.180671	0.0536849
TP0123D07	1	114051	114254	RP11-541A20	0.859987	0.117034	0.0476589	-0.286728	0.0523827	0.660923	0.254209	0.0424548	-0.240046	0.0536854
TP0113D06	1	114241	114417	RP11-555K17	1.43465	0.258154	-0.0232649	-0.283193	0.0476077	1.32844	0.254232	-0.0313564	-0.388242	0.0536841
TP0106F01	1	114314	114488	RP11-205J11	1.28024	0.24396	-0.0583231	-0.356887	0.111709	1.32844	0.254255	-0.0313969	-0.388242	0.0536666
TP0110A01	1	114432	114604	RP11-372O23	1.45237	0.301031	0.0189773	-0.526923	-0.0118985	1.32844	0.254276	-0.0313984	-0.388242	0.0321555
TP0116A08	1	114556	114744	RP11-686O08	1.57323	0.189886	-0.0332876	-0.35452	0.05084	1.32844	0.254291	-0.0313984	-0.388242	0.0305718
TP0102F11	1	114800	114971	RP11-54A23	1.38942	0.270346	-0.0806161	-0.219403	0.0154615	1.32845	0.254312	-0.0313981	-0.240066	0.0305282
TP0118D08	1	114833	115077	RP11-763F22	1.41512	0.23157	-0.0118496	-0.204227	0.0526967	1.32845	0.254337	-0.0313977	-0.240064	0.0305131
TP0112H05	1	115066	115271	RP11-517B05	1.13634	0.281798	0.0596804	-0.17857	0.0335767	1.32845	0.254348	-0.0313972	-0.240065	0.030504
TP0104C03	1	115156	115356	RP11-109G04	0.915196	0.290329	0.0180754	-0.151816	0.058101	0.660919	0.254369	-0.0313967	-0.240065	0.0304991
TP0104F04	1	115347	115513	RP11-118F07	0.610694	0.193893	-0.00549518	-0.282423	0.00277241	0.322166	0.25438	-0.0313961	-0.240096	0.0304957
TP0108E08	1	115386	115561	RP11-316G18	0.5529	0.203907	-0.117717	-0.386534	0.0544677	0.322166	0.254383	-0.0313955	-0.38824	0.0304933
TP0117D12	1	115583	115751	RP11-735A14	0.142466	0.0500172	-0.0261953	-0.436759	-0.028553	0.322166	0.254403	-0.0313949	-0.38824	0.0304916
TP0112G11	1	115724	115936	RP11-512J21	0.139999	0.0419423	-0.0631299	-0.441563	0.0459014	0.322165	0.254415	-0.0313942	-0.38824	0.0304902
TP0124C02	1	115890	116076	RP11-710N08	0.340671	0.225453	0.0244757	-0.32828	0.0596612	0.322165	0.254427	-0.0313936	-0.38824	0.0304891
TP0109H11	1	115927	116137	RP11-368P13	0.331532	0.154744	-0.00703061	-0.381971	0.0129014	0.322165	0.254441	-0.0313928	-0.38824	0.030488
TP0108D10	1	116005	116196	RP11-305H05	0.316085	0.165122	0.0186385	-0.322594	0.00417951	0.322165	0.254479	0.0243923	-0.388239	0.0304872
TP0103B07	1	116078	116256	RP11-69C10	0.444333	0.30364	0.140947	-0.270065	0.0731479	0.322165	0.254493	0.0767671	-0.312514	0.0304865
TP0126C06	1	116249	116358	CTD-2017F03	0.425657	0.304873	-0.00946271	-0.186787	0.146617	0.322165	0.254505	0.0767676	-0.240068	0.0304859
TP0114H08	1	116250	116467	RP11-633H22	0.282875	0.295452	0.0561932	-0.0488277	-0.0460563	0.322165	0.254515	0.0767679	-0.240068	0.0304854
TP0107A03	1	116408	116576	RP11-234O07	0.349068	0.22304	0.0822003	-0.347054	0.00575549	0.322165	0.254522	0.0767682	-0.388238	0.0304849
TP0125C08	1	116470	116653	RP11-1006D07	0.436926	0.298069	0.158483	-0.290865	0.0759647	0.322165	0.254528	0.0767685	-0.388238	0.0304843
TP0123G03	1	116475	116622	RP11-673G09	0.375603	0.169135	0.104117	-0.433546	0.0127935	0.322165	0.254527	0.0767688	-0.388238	0.0304836
TP0125C11	1	116485	116663	RP11-1049F01	0.474881	0.186114	0.0516373	-0.391281	0.0708219	0.322164	0.254526	0.076769	-0.388238	0.030483
TP0121F11	1	116511	116663	RP11-142L06	0.39383	0.182819	0.100754	-0.421469	-0.0749257	0.322164	0.254524	0.0767693	-0.388238	0.0304824
TP0123C04	1	116638	116830	RP11-482G06	0.703791	0.279193	0.104737	-0.355993	0.100769	0.660911	0.25452	0.0767695	-0.388237	0.030482
TP0127A02	1	116642	116832	CTD-2527M05	0.7476	0.256171	0.0640488	-0.471368	0.0641537	0.66091	0.254518	0.0767698	-0.388237	0.0304815
TP0111E01	1	116665	116828	RP11-448O16	0.794913	0.269462	0.161087	-0.394394	0.143791	0.66091	0.254515	0.0767701	-0.388237	0.030481
TP0110A06	1	116772	116952	RP11-378H22	0.583251	0.297534	0.0489167	-0.276546	0.0421731	0.660909	0.254511	0.0767703	-0.388237	0.0304805
TP0113G02	1	117081	117278	RP11-592H23	0.355398	0.223749	0.0590872	-0.335477	0.0794388	0.322164	0.254506	0.0767706	-0.24017	0.0304801
TP0104E05	1	117513	117661	RP11-114N13	0.27533	0.227857	0.05091	-0.248708	0.0135098	0.322164	0.254501	0.0767708	-0.240069	0.0304796
TP0117F04	1	117633	117819	RP11-730E16	0.470917	0.40545	0.0675913	-0.189286	0.0536057	0.322164	0.254493	0.0767691	-0.240067	0.0304791
TP0119E11	1	117781	117952	RP11-805M24	0.423333	0.350596	0.00255924	-0.178187	0.117157	0.322164	0.254482	-0.0313802	-0.240067	0.0304785
TP0101G01	1	117925	118105	RP11-16G18	0.0757184	0.133846	-0.0366695	-0.451119	-0.113173	0.322163	0.254463	-0.0313794	-0.240067	0.0304778
TP0104H11	1	118003	118154	RP11-134N08	0.339988	0.12906	-0.0614167	-0.34097	-0.0482948	0.322163	0.254438	-0.0313784	-0.240067	0.0304773
TP0107F06	1	118123	118318	RP11-278K12	0.234556	0.294269	-0.0541754	-0.324093	-0.00327818	0.322163	0.254412	-0.0313775	-0.240067	0.0304767
TP0116H08	1	118192	118393	RP11-716A14	0.056154	0.290442	-0.0215393	-0.333305	-0.00013464	-0.0572907	0.254377	-0.0313766	-0.240067	0.0304763
TP0110G02	1	118277	118451	RP11-417K20	-0.0424113	0.299618	-0.0334684	-0.254647	0.0636657	-0.0572908	0.254351	-0.0313756	-0.240067	0.0304759
TP0119F06	1	118369	118579	RP11-806J07	-0.0472715	0.278739	0.00660341	-0.229807	0.00404355	-0.0572908	0.254315	-0.0313747	-0.240067	0.0304756
TP0115F01	1	118471	118654	RP11-659M08	-0.117204	0.0821458	-0.0741482	-0.270886	-0.018448	-0.0572909	0.25426	-0.0313736	-0.240067	0.030476
TP0123E10	1	118540	118730	RP11-526D22	-0.0145333	0.20805	-0.0176162	-0.178651	0.101467	-0.0572909	0.254171	-0.0313724	-0.240067	0.0304769
TP0123C01	1	118651	118804	RP11-441H15	0.0529944	0.292667	-0.0328783	-0.184259	0.156344	-0.0572909	0.253848	-0.031371	-0.240068	0.0304768
TP0113C04	1	118693	118875	RP11-561P10	0.0213741	0.281365	-0.0607504	-0.145416	0.125305	-0.057291	0.190585	-0.0313692	-0.240068	0.0304766
TP0108C03	1	118822	118957	RP11-302K05	-0.251315	0.0857764	-0.0274727	-0.229399	0.0534565	-0.057291	0.190584	-0.0313663	-0.240068	0.0304764
TP0116C09	1	118905	119091	RP11-689K07	-0.0448384	0.0743884	0.0482618	-0.253994	0.0509522	-0.0572911	0.190583	-0.031362	-0.240068	0.0304761
TP0116A07	1	119060	119241	RP11-683G07	0.108949	0.173045	0.000792078	-0.197746	0.110998	-0.0572911	0.190582	-0.0313475	-0.240068	0.0304758
TP0121E10	1	119071	119273	RP11-50I04	-0.178734	0.108482	-0.00880489	-0.363046	0.0903388	-0.0572911	0.190581	0.0244089	-0.240068	0.0304755
TP0124A09	1	119136	119285	RP11-765M05	-0.0530872	0.17073	-0.0125858	-0.277449	0.0858757	-0.0572912	0.19058	0.0243974	-0.240069	0.0304751
TP0123H08	1	119142	119331	RP11-642B16	-0.274769	0.082712	0.0132019	-0.395432	-0.0485572	-0.0572912	0.190579	0.0243947	-0.388232	0.0304724
TP0101F03	1	119244	119390	RP11-15O01	-0.249154	0.00820796	0.0223472	-0.603437	-0.109045	-0.0572913	0.190578	0.0243933	-0.388232	0.030472
TP0117E11	1	119473	119645	RP11-735O22	0.0507439	0.215329	0.00897389	-0.0316622	0.164567	-0.0572913	0.190577	0.0243925	-0.240069	0.0304738
TP0105H02	1	119554	119723	RP11-170P12	-0.0181487	0.207647	0.0274262	-0.322518	0.135235	-0.0572913	0.190577	0.024392	-0.388231	0.0304727
TP0101D05	1	119641	119818	RP11-10P20	-0.282643	0.0382269	-0.0314239	-0.424819	-0.014109	-0.0572914	0.190576	0.0243918	-0.388231	0.0304714
TP0117A06	1	119810	120007	RP11-715D07	-0.150499	0.250988	0.0722904	-0.479663	-0.00846666	-0.0572914	0.190575	0.0243916	-0.388231	0.0304712
TP0115D06	1	119937	120129	RP11-648D05	0.0153024	0.221232	-0.0128792	-0.344748	0.0553514	-0.0572914	0.190574	0.0243916	-0.38823	0.030471
TP0104G09	1	120047	120216	RP11-136A14	0.19089	0.111383	-0.00166707	-0.332728	-0.00586331	0.322158	0.190573	0.0243915	-0.38823	0.0304709
TP0110G06	1	120068	120250	RP11-425C16	0.286248	0.174398	-0.0167435	-0.409697	-0.00445797	0.322157	0.190572	0.0243915	-0.38823	0.0304708
TP0110B09	1	120133	120325	RP11-385C11	0.335666	0.161713	0.035954	-0.420207	-0.000980801	0.322157	0.190571	0.0243916	-0.38823	0.0304707
TP0117B05	1	120250	120432	RP11-723D17	0.505616	0.100354	0.0330143	-0.287395	0.0528338	0.322156	0.19057	0.0243917	-0.388229	0.0304707
TP0117H12	1	120356	120498	RP11-754O09	0.173071	0.179598	0.0463306	-0.2677	0.0805229	0.322156	0.19057	0.0243918	-0.388229	0.0304706
TP0126G06	1	120569	120671	CTD-2118A08	0.306733	0.279355	0.0406306	-0.140401	0.03926	0.322155	0.190569	0.0243919	-0.0792061	0.0304705
TP0121G01	1	120792	120861	RP11-106H10	0.265702	0.215428	0.0852121	0.0277379	0.0220875	0.322154	0.190568	0.024392	-0.0792051	0.0304704
TP0124G05	1	120792	120834	RP13-620K04	-0.130772	0.201536	0.0398209	-0.106051	0.031261	-0.0572918	0.190567	0.0243921	-0.0792042	0.0304704
TP0109B09	1	120882	121048	RP11-344P13	-0.0593655	0.0426405	0.0112585	-0.149865	0.00215531	-0.0572918	0.190566	0.0243923	-0.0792032	0.0304704
TP0104D03	1	120929	121064	RP11-115N23	0.0632967	0.22199	0.0411234	0.0559816	-0.0109457	-0.0572916	0.190565	0.0243924	-0.0792023	0.0304704
TP0002E07	1	142646	142720	RP11-776G09	-0.0915495	0.199024	0.00329968	-0.213466	-0.000571335	-0.0572913	0.190564	0.0243926	-0.0792013	0.0304704
TP0112G01	1	142646	142797	RP11-510I18	0.25364	0.319673	0.0320279	-0.0556173	0.114281	0.144673	0.190564	0.0243928	-0.0792004	0.0304704
TP0103D12	1	142666	142804	RP11-82K10	0.115306	0.168806	0.108403	-0.192652	-0.0627148	0.144674	0.190563	0.0243929	-0.0791994	0.0304704
TP0124D05	1	142752	142804	RP11-793O19	0.0323378	0.105602	0.0451613	-0.0861476	-0.0241697	0.144674	0.190562	0.0243931	-0.0791985	0.0304704
TP0121A08	1	142988	143083	RP11-706C10	0.15563	0.0801648	-0.00804485	-0.0996804	0.0309303	0.144674	0.190561	0.0243932	-0.0791975	0.0304704
TP0001B02	1	143026	143112	RP11-126O11	0.631632	0.308434	0.0694912	0.100097	0.158187	0.322147	0.19056	0.0243934	-0.0791966	0.0304704
TP0120A07	1	143217	143325	RP11-26E04	0.101223	0.13634	-0.0436753	-0.122851	0.0863936	0.144674	0.190559	0.0243936	-0.0791956	0.0304704
TP0120A04	1	143235	143329	RP11-18A08	0.000907052	0.13746	-0.0121613	-0.0608576	0.0685171	0.144674	0.190559	0.0243938	-0.0791947	0.0304704
TP0118G09	1	143525	143674	RP11-778C16	0.123291	0.13414	0.0147709	-0.175255	0.0154144	0.144674	0.190558	0.024394	-0.0791937	0.0304705
TP0105A12	1	143530	143653	RP11-138C21	0.112957	0.130554	0.0141402	-0.143901	0.0683081	0.322136	0.190557	0.0243942	-0.0791928	0.0304705
TP0124F06	1	143530	143549	RP13-553C06	0.436634	0.159789	0.0430622	-0.0714984	0.0230557	0.322142	0.190556	0.0243944	-0.0791918	0.0304705
TP0122A09	1	143666	143831	RP11-184I13	0.290143	-0.0582637	-0.0132157	-0.398921	-0.0192329	0.322142	0.00467576	0.0243945	-0.388225	0.0304705
TP0121E06	1	143666	143843	RP11-67A07	0.216069	-0.0475684	-0.0755621	-0.372523	0.00667734	0.322141	0.0046137	0.0243947	-0.388225	0.0304706
TP0117C03	1	143674	143791	RP11-726F13	0.166539	0.0100625	0.0277265	-0.375931	0.0754085	0.32214	0.00456205	0.0243949	-0.388224	0.0304706
TP0124H02	1	143674	143804	RP11-260E24	0.466553	0.0642703	0.027863	-0.231309	0.101656	0.322139	0.00449943	0.0243951	-0.388224	0.0304705
TP0102G09	1	143687	143843	RP11-63B18	0.369546	0.0473503	0.00406879	-0.337782	0.0625831	0.322137	0.00443379	0.0243953	-0.388224	0.0304705
TP0107E12	1	143733	143936	RP11-270L07	0.234748	-0.122092	-0.0430308	-0.0796311	-0.0179986	0.322136	0.00438449	0.0243955	-0.0791862	0.0304705
TP0111G06	1	143901	144105	RP11-458D21	0.291365	0.158893	0.0390318	-0.0580115	0.0520082	0.322135	0.190551	0.0243957	-0.0791853	0.0304706
TP0115C02	1	144002	144163	RP11-649M01	0.254289	0.165784	0.0785764	0.0314834	0.0661729	0.322134	0.19055	0.0243958	-0.0791844	0.0304706
TP0116E05	1	144113	144318	RP11-698N18	0.707663	0.329787	0.047988	0.0728437	0.0589035	0.56812	0.190549	0.024396	-0.0791834	0.0304706
TP0108A08	1	144186	144362	RP11-293J20	0.57459	0.294882	0.0901606	0.0421532	0.0814377	0.56812	0.190549	0.0243962	-0.0791825	0.0304706
TP0107D11	1	144333	144514	RP11-258G05	0.561637	0.0942272	0.0729624	-0.00681115	-0.08139	0.56812	0.190548	0.0243964	-0.0791816	0.0304706
TP0102C11	1	144595	144774	RP11-43N07	0.321105	0.0421567	0.0119335	-0.0960371	-0.0304935	0.568123	0.190547	0.0243967	-0.0791807	0.0304707
TP0127A01	1	144937	144961	CTD-2340B16	-0.0271301	0.109409	0.0447946	-0.0164571	0.00807115	0.322128	0.190546	0.0243969	-0.0791798	0.0304707
TP0125A05	1	144938	145078	RP11-110E01	0.387857	0.0949871	0.0194158	-0.112349	0.0736794	0.568123	0.190546	0.0243971	-0.0791788	0.0304708
TP0108B02	1	144961	145135	RP11-294E05	0.619355	0.252064	0.0739029	0.0246851	0.0445499	0.568123	0.190545	0.0243973	-0.0791779	0.0304709
TP0119A11	1	144996	145174	RP11-787N24	0.628963	0.193597	-0.0321795	0.0827435	0.0343088	0.568122	0.190544	0.0243975	-0.079177	0.030471
TP0122E02	1	145074	145264	RP11-337C18	0.574275	0.215951	0.0620573	-0.0284975	0.0323269	0.568122	0.190544	0.0243977	-0.0791761	0.0304711
TP0123G07	1	145135	145298	RP11-679H23	0.373366	0.175999	0.088857	-0.0166217	0.0158351	0.568122	0.190543	0.024398	-0.0791752	0.0304712
TP0102A11	1	145192	145357	RP11-35E08	0.608361	0.188356	0.094555	0.0425933	0.0227589	0.568117	0.190542	0.0243982	-0.0791743	0.0304713
TP0102A07	1	145294	145480	RP11-25A02	0.662279	0.164728	0.0575371	-0.0939656	-0.0232639	0.568117	0.190541	0.0243985	-0.0791734	0.0304714
TP0123E06	1	145352	145550	RP11-525D19	0.697257	0.199344	0.0010093	0.0753594	0.034377	0.568116	0.190541	0.0243987	-0.0791725	0.0304715
TP0123C10	1	145414	145622	RP11-533N14	0.611986	0.233215	0.0473499	-0.0308354	0.0832392	0.568116	0.19054	0.024399	-0.0791716	0.0304715
TP0124C07	1	145426	145601	RP11-715D19	0.671563	0.282785	0.0237476	0.00772833	0.0973925	0.568116	0.190539	0.0243993	-0.0791707	0.0304716
TP0102E01	1	145557	145732	RP11-44M15	0.501839	0.198982	-0.00314533	-0.0728891	0.0187434	0.568116	0.190539	0.0243996	-0.0791698	0.0304717
TP0118F11	1	145701	145860	RP11-772D10	0.565127	0.199273	0.0144656	-0.046201	-0.029973	0.568116	0.190538	0.0243999	-0.0791689	0.0304718
TP0124H10	1	145732	145871	RP11-314N02	0.568327	0.147553	-0.000640016	-0.0207966	-0.000973173	0.568116	0.190537	0.0244002	-0.079168	0.0304717
TP0120E03	1	145814	145966	RP11-399E17	0.681059	0.271515	0.0685866	0.012461	0.0438094	0.568116	0.190537	0.0244006	-0.0791672	0.0304715
TP0108D12	1	146152	146343	RP11-301M17	0.288779	0.156177	0.0364715	-0.120833	-0.0823189	0.322117	0.190536	0.024401	-0.0791663	0.0304709
TP0104D12	1	146152	146334	RP11-116O08	0.211544	0.123844	0.0335439	-0.113428	-0.0826541	0.322116	0.190536	0.0244014	-0.0791654	0.0304701
TP0113F03	1	146161	146371	RP11-580L22	0.287012	0.186981	-0.0994818	-0.173453	-0.0113692	0.322115	0.190535	0.0244017	-0.0791645	0.0304696
TP0104E11	1	146165	146329	RP11-115G11	0.377834	0.143096	-0.0473033	-0.147073	-0.0381385	0.322114	0.190534	0.0244021	-0.0791636	0.0304697
TP0115G03	1	146778	146951	RP11-666A01	0.280414	0.117242	0.0516076	-0.0920881	0.122802	0.322113	0.190534	0.0244024	-0.0791628	0.0304727
TP0125A03	1	146829	146855	RP11-47D06	0.385343	0.171925	0.10755	0.106135	0.145889	0.322112	0.190533	0.0244028	-0.0791619	0.0304729
TP0124F09	1	147040	147215	RP13-488D18	0.217309	0.0374695	-0.0104246	-0.0220313	0.0452936	0.322111	0.00294946	0.0244031	-0.079161	0.0304727
TP0104D05	1	147045	147203	RP11-121A12	0.101894	-0.0773497	0.0283389	-0.0883249	-0.0648845	0.322108	0.00290002	0.0244035	-0.0791601	0.0304704
TP0102F03	1	147065	147166	RP11-52L08	-0.0113161	-0.027005	0.00958929	-0.104974	-0.07555	-0.0572936	0.00285101	0.0244039	-0.0791593	0.0304706
TP0118D11	1	147066	147215	RP11-761K20	-0.145443	-0.0383461	-0.0175076	-0.0722573	-0.111274	-0.0572937	0.00278814	0.0244043	-0.0791584	0.0304707
TP0126G07	1	147095	147198	CTD-2041A17	-0.120158	-0.0350118	-0.0632797	-0.0538	-0.0402205	-0.0572937	0.00271945	0.0244047	-0.0791576	0.0304709
TP0222G10	1	147129	147193	RP11-420N23	-0.300187	-0.180812	-0.0745977	-0.141192	-0.0888511	-0.0572937	0.00264141	0.024405	-0.0791567	0.030471
TP0226G08	1	147129	147193	RP11-806H03	0.103709	0.00325087	-0.0395341	-0.0774573	-0.0187613	-0.0572938	0.00256463	0.0244054	-0.0791559	0.0304712
TP0003B08	1	147840	148002	RP13-573F13	-0.0190401	0.198503	0.150321	-0.164174	-0.0693099	-0.0572938	0.190572	0.0419427	-0.079155	0.0304724
TP0123A01	1	147845	148017	RP11-429I08	0.0429399	0.225983	0.0887416	-0.0597937	0.0586887	0.144679	0.190716	0.0426434	-0.0791542	0.0304746
TP0109B06	1	147907	148087	RP11-338I16	0.133465	0.236323	0.143255	-0.0730723	0.0171465	0.14468	0.192035	0.0767489	-0.0791533	0.030475
TP0004C08	1	147921	147979	CTD-2288N02	0.360617	0.201833	0.0137931	-0.0515889	0.101374	0.14468	0.200761	0.0767767	-0.0791525	0.0304753
TP0111C05	1	147968	148145	RP11-437M17	0.292322	0.23056	0.0166004	-0.129067	0.000808612	0.14468	0.204308	0.0767843	-0.0791516	0.0304756
TP0118H11	1	148100	148331	RP11-793H03	0.14845	0.0511416	0.029516	-0.198902	-0.0109011	0.14468	0.204709	0.0767876	-0.0791508	0.0304758
TP0111H02	1	148240	148432	RP11-458I07	0.618693	0.275076	0.127052	0.00831154	0.00696114	0.568117	0.204757	0.0767893	0.047251	0.0304761
TP0102A12	1	148353	148535	RP11-35F14	0.702999	0.34844	0.123152	0.150761	0.0460942	0.568117	0.204723	0.0767899	0.0472528	0.0304763
TP0114C01	1	148464	148628	RP11-611H15	0.435743	0.254737	0.0194179	0.0904004	0.0664005	0.568117	0.204645	0.0767889	0.0472539	0.0304766
TP0120A01	1	148535	148719	RP11-814I14	0.372827	0.214331	-0.0208744	0.0738713	0.0565171	0.568117	0.204603	0.0767896	0.0472549	0.0304768
TP0104G12	1	148535	148707	RP11-125H17	0.43729	0.247054	0.0338129	0.00465009	0.0545934	0.568117	0.204899	0.0767914	0.0472558	0.030477
TP0115E10	1	148535	148702	RP11-659I01	0.283768	0.234101	-0.0198626	-0.0618599	0.0462578	0.568117	0.23489	0.0767929	0.0472567	0.0304773
TP0127B03	1	148655	148768	CTD-2277C12	0.616806	0.265085	0.00893211	0.377291	-0.0729936	0.568117	0.252892	0.076794	0.0472576	0.0304775
TP0117B04	1	148702	148889	RP11-713O15	0.622073	0.261805	0.0715961	0.0781487	0.041869	0.568117	0.255478	0.0767947	0.0472586	0.0304778
TP0117A01	1	148719	148906	RP11-714N02	0.456858	0.211784	-0.00617383	-0.0471315	0.00433791	0.568117	0.260258	0.0767959	0.0472594	0.030478
TP0126A10	1	148839	148963	CTD-2021N04	0.43859	0.231272	0.0246145	0.062613	0.0765875	0.568116	0.266057	0.0767964	0.0472603	0.0304782
TP0102D10	1	148925	149081	RP11-51H06	0.537755	0.284214	0.0250714	0.0263596	-0.0113205	0.568116	0.267878	0.0767968	0.0472612	0.0304785
TP0117C12	1	148959	149153	RP11-724H12	0.641906	0.345392	0.122895	0.058077	0.0651081	0.568124	0.26832	0.0767974	0.0472621	0.0304787
TP0104F02	1	149129	149277	RP11-115I07	0.576405	0.301607	0.110817	0.121287	-0.0206604	0.568132	0.268466	0.0767977	0.0472628	0.0304789
TP0119A10	1	149280	149482	RP11-787J14	0.493365	0.265168	0.0794358	0.0988043	0.092117	0.568132	0.268534	0.076798	0.0472635	0.0304791
TP0103B02	1	149376	149507	RP11-68I18	0.476727	0.219259	0.0567017	0.115797	0.0432247	0.568132	0.268573	0.0767982	0.0472642	0.0304793
TP0104G04	1	149396	149548	RP11-124I09	0.52841	0.273128	0.0349465	0.0746341	0.119062	0.568132	0.268601	0.0767983	0.0472648	0.0304795
TP0119F07	1	149556	149745	RP11-806J18	0.785588	0.384691	0.115209	0.172875	0.138732	0.568132	0.26862	0.0767985	0.0472653	0.0304798
TP0114C06	1	149635	149813	RP11-612G19	0.665998	0.340653	0.122824	0.128462	0.112911	0.568135	0.268632	0.0767986	0.0472659	0.03048
TP0103B09	1	149705	149870	RP11-74C01	0.646756	0.26808	0.0882529	0.137871	-0.0310879	0.654205	0.268642	0.076799	0.0472663	0.0304802
TP0123B12	1	149850	150060	RP11-505C18	0.466503	0.21242	0.129461	0.0970592	-0.0251072	0.66052	0.268651	0.0767993	0.0472668	0.0304804
TP0121H07	1	149888	150061	RP11-114B18	0.713533	0.347368	0.125273	0.109196	0.0343872	0.660553	0.268657	0.0767995	0.0472673	0.0304806
TP0115C11	1	149906	150097	RP11-655A03	0.800676	0.397374	0.0172232	0.116907	0.183271	0.66056	0.268663	0.0767997	0.0472678	0.0304808
TP0105C04	1	150079	150259	RP11-139D23	0.700119	0.340608	0.0965967	0.075652	0.0598093	0.660562	0.268669	0.0768	0.0472682	0.0304811
TP0106F10	1	150229	150399	RP11-212D05	0.711781	0.25997	0.0762925	-0.0195384	-0.00511666	0.660563	0.268671	0.0768003	0.0472686	0.0304812
TP0119C08	1	150307	150486	RP11-801K22	1.04354	0.34906	0.0795764	0.168525	0.232563	0.660563	0.268659	0.0768005	0.0472689	0.0304814
TP0107B03	1	150366	150543	RP11-243C14	0.668444	0.206474	0.119239	0.143304	0.048034	0.660563	0.204769	0.0768006	0.0472691	0.0304816
TP0111D01	1	150490	150664	RP11-440D12	0.733558	0.209066	-0.00599084	0.0902083	0.0102203	0.660562	0.204744	0.0768007	0.0472694	0.0304817
TP0105D05	1	150581	150745	RP11-157C12	0.512215	0.0957065	0.0469691	0.0525962	0.0535211	0.660561	0.204736	0.0246701	0.0472697	0.0304819
TP0114E12	1	150652	150837	RP11-622C21	0.289098	0.172435	-0.0669915	-0.034394	0.0285611	0.144681	0.204726	-0.00320852	0.0472684	0.030482
TP0103C12	1	150759	150893	RP11-76F01	0.0277253	0.0706655	-0.0881824	-0.0732	-0.0309307	0.144681	0.204715	-0.03133	0.047265	0.0304821
TP0103E08	1	150783	150936	RP11-92M02	0.00102107	0.337383	0.0199164	-0.27618	0.0196885	0.144681	0.204706	-0.0313315	0.0472651	0.0304822
TP0110G07	1	150921	151110	RP11-425D18	0.152688	0.184214	-0.0894098	-0.0880776	-0.000445645	0.144681	0.204698	-0.0313327	0.0472653	0.0304823
TP0106D09	1	151017	151210	RP11-196A19	0.162433	0.194973	0.0423295	0.0768377	0.0578068	0.144681	0.204692	-0.0313334	0.0472702	0.0304824
TP0109D11	1	151082	151264	RP11-352B17	0.0880613	0.182652	-0.0458613	-0.0186864	0.00223584	0.144681	0.204688	-0.0313337	0.0472706	0.0304826
TP0102E07	1	151174	151340	RP11-48P22	0.115541	0.215219	-0.00638818	0.0672214	0.0639658	0.144681	0.204685	-0.0313296	0.0472706	0.0304827
TP0114F08	1	151287	151473	RP11-622P14	0.209905	0.217105	0.00865074	0.0949464	0.117107	0.144681	0.20468	0.0767997	0.0472707	0.0304828
TP0102A10	1	151374	151536	RP11-35C22	0.159136	0.224683	0.0393577	0.0817841	0.031974	0.144681	0.204673	0.0768027	0.0472707	0.0304829
TP0107B06	1	151476	151650	RP11-252O16	0.083107	0.336603	0.0394747	0.00767868	0.0635495	0.144681	0.204666	0.0768028	0.0472706	0.0304829
TP0103B03	1	151672	151843	RP11-68O15	0.181814	0.316689	0.084315	0.15089	0.0414504	0.144681	0.204657	0.076803	0.0472705	0.0304829
TP0109D06	1	151903	152077	RP11-354A16	0.234572	0.218736	0.159163	0.0465696	-0.0502663	0.144681	0.204646	0.0768032	0.0472704	0.0304829
TP0106H07	1	151964	152093	RP11-216N14	0.0450461	0.278455	0.0369503	0.120652	-0.0848488	0.144682	0.204636	0.0768034	0.0472701	0.030483
TP0118B12	1	151992	152159	RP11-759F05	0.145371	0.229737	0.0950748	0.0455442	0.0222457	0.144682	0.204624	0.0768035	0.0472699	0.0304831
TP0122H03	1	152150	152328	RP11-422P24	0.0832455	0.211282	-0.0595547	0.0327851	0.00610246	0.144682	0.204612	0.0768037	0.0472697	0.0304831
TP0121F03	1	152227	152377	RP11-120L12	-0.0407372	0.134298	0.0542359	0.0963176	-0.0475891	0.144682	0.204605	0.0768038	0.0472695	0.0304833
TP0118G04	1	152334	152492	RP11-781A05	0.0739356	0.195851	-0.00784521	0.0230535	0.0402166	0.144682	0.204595	0.076804	0.0472692	0.0304838
TP0102D12	1	152390	152546	RP11-44M13	0.071853	0.343965	0.0774693	0.00084104	0.0500906	0.144682	0.204586	0.0768042	0.0472689	0.0304848
TP0121A03	1	152488	152545	RP11-688M10	-0.010595	0.0907387	0.0932978	-0.093962	0.119729	0.144682	0.20458	0.0768043	0.0472684	0.0304853
TP0118B01	1	152525	152693	RP11-749D14	0.190017	0.241477	0.0642399	0.152081	0.0838235	0.144682	0.204593	0.0768051	0.047268	0.0304856
TP0117D02	1	152680	152871	RP11-719O24	0.280129	0.349831	0.174716	0.123925	0.0794409	0.144682	0.204778	0.0768052	0.0472674	0.0304858
TP0111A12	1	152789	152981	RP11-436C16	0.1664	0.332502	0.0920293	0.0604713	0.0591681	0.144682	0.355306	0.0768053	0.0472667	0.030486
TP0109B01	1	152839	153041	RP11-343L13	0.27453	0.393029	0.163595	0.23172	0.146756	0.144682	0.35532	0.0768054	0.0472657	0.0304861
TP0106E02	1	153023	153200	RP11-196D04	0.10325	0.356079	0.00536223	0.112727	0.0560986	0.144682	0.355322	0.0768056	0.0472648	0.0304863
TP0114F02	1	153090	153313	RP11-624P09	0.356846	0.438125	0.0170504	0.18518	0.0905949	0.144682	0.355323	0.0768056	0.0472639	0.0304864
TP0123C02	1	153344	153557	RP11-459O03	0.305068	0.64123	0.130821	0.0846504	0.0604488	0.144682	0.430681	0.0768058	0.0472629	0.0304865
TP0122C11	1	153362	153542	RP11-263K19	0.299053	0.633089	0.121521	0.0825782	0.10973	0.144682	0.430703	0.0768059	0.0472616	0.0304866
TP0103H10	1	153412	153580	RP11-98F01	0.100546	0.607532	0.223553	0.0263568	0.00220317	0.144682	0.430725	0.076806	0.0472602	0.0304867
TP0115D09	1	153486	153711	RP11-653F24	0.154534	0.339435	-0.0495336	0.0851615	0.0923799	0.144682	0.204633	0.0768061	0.0472579	0.0304868
TP0118B09	1	153547	153702	RP11-756M22	0.297853	0.231043	0.101127	0.117672	0.0171496	0.144682	0.204432	0.0768062	0.0472556	0.0304869
TP0108G01	1	153601	153808	RP11-313J15	0.230232	0.281933	0.0324572	0.11605	0.0942595	0.144682	0.204291	0.0768062	0.047254	0.0304868
TP0110D01	1	153697	153901	RP11-388G18	-0.0294508	0.207561	0.107755	-0.106779	-0.0582351	0.144682	0.204146	0.0768063	0.0472519	0.0304855
TP0107H02	1	153887	154052	RP11-273B21	0.00821641	0.206944	0.0624255	0.0438326	0.0882424	0.144682	0.203991	0.0768064	0.0472485	0.0304841
TP0102H12	1	153986	154166	RP11-62I13	0.0551416	0.244614	0.0512324	-0.0548301	-0.0332296	0.144683	0.203818	0.0768065	0.0472463	0.0304837
TP0101F11	1	154052	154224	RP11-16E22	0.147797	0.142378	0.0316751	-0.0204503	-0.0392726	0.144683	0.203594	0.0768066	0.0472437	0.0304836
TP0113D07	1	154101	154267	RP11-552H07	0.0251479	0.135549	-0.00579318	-0.0258299	-0.0533224	0.144683	0.203325	0.0768066	0.0472407	0.0304837
TP0116F03	1	154248	154412	RP11-702H12	0.114815	0.330469	0.127734	0.0498725	-0.0523668	0.144683	0.204787	0.0768067	0.0472381	0.0304838
TP0115C12	1	154351	154508	RP11-647N20	0.154288	0.324365	0.0355065	0.127776	0.168446	0.144683	0.355336	0.0768068	0.0472347	0.0304878
TP0111C12	1	154426	154638	RP11-443G18	0.134537	0.369762	0.134784	0.0633953	0.0744577	0.144683	0.355337	0.0768068	0.0472314	0.0304879
TP0105A06	1	154512	154690	RP11-139I14	0.238212	0.372591	0.150613	0.108152	0.108367	0.144683	0.355338	0.0768069	0.0472277	0.030488
TP0117G05	1	154679	154862	RP11-740J19	0.175451	0.37825	0.052965	0.0690212	0.0589099	0.144683	0.355339	0.0768069	0.0472239	0.0304881
TP0106G08	1	154758	154889	RP11-214I06	0.264969	0.380064	0.00276576	0.102278	0.148492	0.144683	0.35534	0.076807	0.0472196	0.0304881
TP0116H02	1	154931	155119	RP11-711O18	0.25074	0.32644	0.0708501	0.0958757	0.0375244	0.144683	0.355341	0.076807	0.0472147	0.0304882
TP0119E08	1	154931	155149	RP11-805F22	0.269269	0.39321	0.0333613	0.038731	0.0221673	0.144683	0.355342	0.0768071	0.0472091	0.0304883
TP0106A03	1	155008	155217	RP11-173A02	0.262865	0.468345	0.0578347	0.167618	0.147279	0.144683	0.355343	0.0768071	0.0472036	0.0304883
TP0110B05	1	155146	155319	RP11-384J22	0.250737	0.453436	0.15413	0.156179	0.127601	0.144683	0.355344	0.0768072	0.0471978	0.0304879
TP0108H08	1	155185	155397	RP11-341K05	0.281666	0.311673	0.0246766	0.142432	0.0690808	0.144683	0.355345	0.0768072	0.0471912	0.0304856
TP0103F12	1	155315	155462	RP11-96J03	0.171185	0.259036	0.116419	0.0702447	-0.0576483	0.144683	0.195483	0.0768072	0.0471824	0.0304855
TP0103D08	1	155356	155533	RP11-77D16	0.0486228	0.245285	0.137396	-0.0134736	-0.0486686	0.144683	0.193763	0.0768073	0.0471732	0.0304856
TP0119C06	1	155510	155685	RP11-801K19	0.193029	0.270135	-0.0451259	0.0696694	0.0676295	0.144683	0.193483	-0.0313316	0.047164	0.0304858
TP0126A12	1	155539	155733	CTD-2012D08	0.167862	0.227295	-0.00971133	0.0285135	0.0120665	0.144683	0.193299	-0.0313325	0.0471547	0.030486
TP0106H11	1	155661	155764	RP11-217A13	-0.0722453	0.144281	0.0240616	-0.0550206	-0.0142592	0.144683	0.193184	-0.0313324	0.0471442	0.0304862
TP0111E11	1	155692	155886	RP11-454L22	0.0303415	0.129885	-0.0354609	0.0127672	-0.0255848	-0.0572971	0.193124	-0.0313323	0.0471329	0.0304864
TP0109F04	1	155711	155917	RP11-369I17	0.0165483	0.209164	0.051763	0.0210213	-0.000487716	-0.0572972	0.193088	-0.0313322	0.0471203	0.0304866
TP0110E08	1	155770	155988	RP11-403D13	0.104136	0.0617052	-0.0218274	-0.017885	0.0293501	-0.0572972	0.193075	-0.031332	0.0471063	0.0304868
TP0109F08	1	155830	156043	RP11-367J07	-0.0102951	0.24828	0.0270918	-0.0126427	0.00277204	-0.0572973	0.193093	-0.0313319	0.0470921	0.0304869
TP0119H08	1	155942	156112	RP11-815P20	-0.16739	0.320512	0.054329	0.0817414	0.0137671	-0.0572973	0.19314	-0.0313318	0.0470769	0.0304871
TP0104F01	1	155955	156106	RP11-120D12	-0.0719623	0.299261	0.0452683	0.204144	0.0739082	-0.0572973	0.193219	-0.0313317	0.0470594	0.0304873
TP0108A06	1	155989	156178	RP11-285L14	-0.147038	0.212245	0.0307728	0.0569906	0.0577852	-0.0572974	0.193322	-0.0313315	0.0470402	0.0304875
TP0118B05	1	156151	156301	RP11-756I02	-0.139337	0.169338	-9.20165e-05	0.0659736	-0.0159972	-0.0572974	0.193432	-0.0313314	0.0470166	0.0304877
TP0118A12	1	156271	156487	RP11-752B16	-0.0684439	0.148057	-0.0449231	-0.0568107	0.00457205	-0.0572974	0.193547	-0.0313313	0.0469899	0.0304879
TP0122H06	1	156271	156502	RP11-404O13	-0.138591	0.151163	-0.0315767	-0.0790923	-0.0414638	-0.0572975	0.193674	-0.0313311	0.0469622	0.0304881
TP0124B09	1	156445	156644	RP11-776N07	0.392405	0.165576	-0.0738881	0.00320807	0.115943	-0.0572975	0.193815	-0.031331	0.0469309	0.0304883
TP0124B01	1	156451	156648	RP11-769J01	-0.054408	0.0119511	0.0566024	0.152295	-0.000127254	-0.0572976	0.193964	-0.0313309	0.0468937	0.0304885
TP0103H03	1	156490	156659	RP11-101J08	0.1456	0.155738	0.119331	0.109833	-0.0190933	-0.0572976	0.19412	-0.0313308	0.0468522	0.0304887
TP0116D05	1	156645	156819	RP11-693A03	0.00434771	0.272773	-0.0656675	0.022651	0.0669451	-0.0572976	0.194269	-0.0313306	0.0468034	0.0304888
TP0108F08	1	156709	156863	RP11-317F09	-0.0699692	0.26746	-0.0104488	0.103984	0.0330056	-0.0572977	0.194405	-0.0313305	0.0467498	0.030489
TP0111G04	1	156821	156987	RP11-452O22	-0.139458	0.214504	-0.0764336	0.0739281	0.06301	-0.0572977	0.194543	-0.0313304	0.0466899	0.0304892
TP0115A04	1	156938	157113	RP11-643G14	-0.0910546	0.226929	-0.104393	-0.0138303	0.0351265	-0.0572977	0.194683	-0.0313302	0.0466205	0.0304894
TP0110E01	1	157088	157239	RP11-393K10	-0.197847	0.0680985	-0.0330624	-0.0469648	-0.0511436	-0.0572978	0.194819	-0.0313301	0.0465402	0.0304896
TP0107D08	1	157113	157290	RP11-265E04	-0.120805	0.0911098	0.018858	0.0680518	-0.0431531	-0.0572978	0.194969	-0.03133	0.0464426	0.0304898
TP0115H09	1	157184	157371	RP11-670P22	-0.147988	0.134827	-0.039884	-0.0174654	0.0900808	-0.0572979	0.195128	-0.0313298	0.0463219	0.03049
TP0115B09	1	157296	157480	RP11-651L11	-0.140738	0.189377	0.0280442	0.0385211	0.107738	-0.0572979	0.195292	-0.0313297	0.0461783	0.0304902
TP0118C06	1	157329	157494	RP11-760B09	-0.147555	0.163306	-0.105265	0.0252722	0.0983995	-0.0572979	0.195453	-0.0313295	0.0460073	0.0304904
TP0116A04	1	157436	157620	RP11-674F22	-0.158195	0.233675	-0.035689	0.0159314	0.0662943	-0.057298	0.195617	-0.0313294	0.0458024	0.0304906
TP0104B09	1	157581	157766	RP11-106F15	-0.088355	0.173271	0.0249187	0.107657	-0.0512938	-0.057298	0.19577	-0.0313292	0.0455504	0.0304908
TP0117B01	1	157644	157788	RP11-715I08	0.0181474	0.180446	0.0281188	0.134394	0.022676	-0.057298	0.195918	-0.0313289	0.0452577	0.030491
TP0101D04	1	157766	157925	RP11-10P13	-0.107337	0.15275	-0.0579497	-0.0061554	-0.0286437	-0.0572981	0.19609	0.024466	0.0449142	0.0304912
TP0119F03	1	157848	158013	RP11-806E24	0.0224164	0.424655	0.137868	0.125944	0.0175758	-0.0572981	0.355368	0.042344	0.0445231	0.0304915
TP0116G04	1	157997	158132	RP11-706A04	-0.229179	0.315542	0.0191032	0.08665	0.0474815	-0.0572982	0.35537	0.0424007	0.0440566	0.0304917
TP0102E04	1	158059	158229	RP11-48O20	-0.22986	0.272323	-0.0115959	0.0162981	0.0858249	-0.0572982	0.355371	0.042423	0.0435338	0.0304919
TP0122C06	1	158183	158375	RP11-226L15	-0.21857	0.225465	0.0363149	-0.0290393	-0.00941051	-0.0572982	0.355372	0.0424291	0.0429703	0.0304921
TP0123D03	1	158279	158462	RP11-536C05	0.000247953	0.38481	0.107825	0.120624	-0.0103606	-0.0572983	0.355373	0.0424286	0.0424269	0.0304923
TP0106D08	1	158307	158488	RP11-196A16	-0.0235293	0.407329	0.107661	0.18883	0.127862	-0.0572983	0.355374	0.0424243	0.0418737	0.0304925
TP0117E02	1	158452	158591	RP11-735D24	-0.10008	0.262137	0.00581532	0.0513817	0.0813574	-0.0572983	0.198779	0.042418	0.0413278	0.0304926
TP0417C05	1	158759	158959	RP11-575N16	-0.0999081	0.0735657	0.0105624	-0.027607	-0.0224613	-0.0572984	0.197785	0.0424112	0.0408195	0.0304928
TP0101E02	1	158763	158910	RP11-10B12	-0.0929249	0.226791	0.00576042	-0.171104	0.0551916	-0.0572984	0.197999	0.0424033	0.0403867	0.030493
TP0110G05	1	158848	159043	RP11-418C06	-0.184433	0.15177	-0.0109642	0.0817943	0.0202665	-0.0572985	0.1982	0.0423954	0.0400186	0.0304931
TP0121D01	1	159071	159267	RP11-812N05	-0.109505	0.173061	0.118114	0.0397509	0.0779766	-0.0572985	0.19839	0.0423879	0.0396867	0.0304932
TP0121C02	1	159141	159343	RP11-758N15	0.0117685	0.265155	0.0744713	-0.0853856	0.00586102	-0.0572985	0.198588	0.0423807	0.0394233	0.0304934
TP0112F05	1	159178	159364	RP11-505H12	0.0118167	0.212911	0.0651766	-0.00626396	0.0268673	-0.0572986	0.198793	0.0423733	0.0392053	0.0304935
TP0117H10	1	159276	159454	RP11-749M10	0.0427228	0.282526	0.0609791	0.0625049	0.0306748	-0.0572986	0.199058	0.0423659	0.0390312	0.0304937
TP0108D05	1	159375	159548	RP11-297K08	-0.0757354	0.182998	0.0695365	0.113949	-0.0332681	-0.0572986	0.200347	0.042359	0.0388936	0.0304938
TP0116E06	1	159487	159643	RP11-696E14	0.0590364	0.370706	0.0826533	0.186899	0.0283236	-0.0572987	0.355381	0.042353	0.0387914	0.0304939
TP0125B05	1	159513	159675	RP11-122G18	-0.113257	-0.00288398	0.0547673	0.00703734	0.00365321	-0.0572987	0.201078	0.0423472	0.0387112	0.0304941
TP0112D09	1	159670	159933	RP11-488K01	0.0526748	0.381453	0.0422088	-0.00360751	0.0824877	-0.0572988	0.355384	0.0423415	0.0386511	0.0304942
TP0101B09	1	159680	159891	RP11-5K23	-0.19388	0.230247	0.119083	-0.0801949	-0.0354692	-0.0572988	0.355384	0.0423363	0.0385997	0.0304943
TP0116G06	1	159930	160132	RP11-706D17	-0.092418	0.305721	0.0261662	0.0587434	0.0450404	-0.0572988	0.355385	0.0423315	0.0385568	0.0304945
TP0111F01	1	160036	160240	RP11-456P18	0.0621224	0.319515	0.0333694	0.159722	0.0419977	-0.0572989	0.355385	0.0423266	0.0385204	0.0304946
TP0126A06	1	160341	160446	CTD-2001E11	0.0532876	0.43716	0.065619	0.181703	0.139184	-0.0572989	0.355386	0.0423213	0.0384894	0.0304947
TP0113H02	1	160383	160578	RP11-596D14	-0.0740352	0.260202	0.018978	0.0077668	0.118684	-0.0572989	0.355387	0.042316	0.0384629	0.0304948
TP0118C09	1	160472	160677	RP11-757O20	-0.0744547	0.321373	-0.0186939	-0.0220139	0.0545643	-0.057299	0.355388	0.0423107	0.0384402	0.0304949
TP0104H06	1	160596	160766	RP11-130F05	-0.000465342	0.187383	0.140481	0.0475197	0.0101459	-0.057299	0.355388	0.0423062	0.038422	0.0304951
TP0117A05	1	160735	160904	RP11-710P22	-0.0797956	0.331772	0.0380913	0.021574	0.0750291	-0.0572991	0.355389	0.0423016	0.0384068	0.0304952
TP0115C01	1	160775	160958	RP11-646D10	0.213288	0.39136	0.0097313	0.165285	0.14115	-0.0572991	0.35539	0.0422973	0.0383935	0.0304953
TP0109H10	1	160842	161046	RP11-363F04	-0.180152	0.173719	-0.0450135	-0.0261371	0.0142632	-0.0572991	0.35539	0.0422931	0.0383818	0.0304954
TP0114D12	1	160983	161178	RP11-620O19	-0.0300097	0.291194	-0.00191738	0.0729647	0.0420061	-0.0572992	0.355391	0.0422891	0.0383712	0.0304955
TP0108H05	1	161077	161286	RP11-327O04	-0.0148778	0.450582	0.0347295	0.0755473	0.0729591	-0.0572992	0.355391	0.0422847	0.0383624	0.0304956
TP0105C11	1	161276	161444	RP11-153H12	0.0320817	0.324288	0.0206301	0.194562	-0.0244943	-0.0572993	0.355391	0.0422803	0.038356	0.0304958
TP0107F04	1	161428	161584	RP11-267N12	-0.0553302	0.279616	0.0466886	-0.0561678	0.0694125	-0.0572993	0.35539	0.0422745	0.0383498	0.0304959
TP0112F01	1	161554	161742	RP11-494N12	0.089723	0.16639	-0.00125451	-0.105214	0.0892785	-0.0572993	0.355383	0.0422645	0.0383446	0.030496
TP0119A05	1	161558	161715	RP11-789L16	-0.0809268	0.286312	0.00134715	0.0346218	0.103644	-0.0572994	0.204706	0.0422404	0.0383403	0.0304961
TP0110A03	1	161607	161775	RP11-376O23	0.00624485	0.262601	0.0475368	0.00633618	0.0710978	-0.0572994	0.203269	0.0419986	0.0383366	0.0304963
TP0109G10	1	161733	161939	RP11-361M09	-0.109727	0.178764	-0.0293894	-0.0821257	0.0554425	-0.0572994	0.20219	-0.031325	0.0383333	0.0304964
TP0126C02	1	161772	161892	CTD-2017E03	-0.0338061	0.298084	0.0156259	0.0375057	0.0878199	-0.0572995	0.202096	-0.0313265	0.0383304	0.0304965
TP0111A04	1	161837	162023	RP11-421P17	-0.118347	0.176355	-0.0135359	-0.0314604	0.0509152	-0.0572995	0.202156	-0.0313269	0.0383278	0.0304966
TP0118B06	1	161906	162106	RP11-752H01	-0.0637348	0.208042	-0.035467	0.122827	0.0879414	-0.0572996	0.202261	-0.0313268	0.0383254	0.0304967
TP0104F09	1	161917	162064	RP11-118H18	-0.11655	0.164385	-0.116178	0.0637483	0.114378	-0.0572996	0.202382	-0.0313268	0.0383234	0.0304968
TP2006C12	1	161927	161995	RP11-141E18	-0.25578	-0.0747368	-0.143488	-0.187912	-0.0913333	-0.0572996	0.202512	-0.0313267	0.0383216	0.030497
TP0109E11	1	162068	162240	RP11-360A20	-0.155447	0.126093	-0.0735284	-0.0475513	0.0194555	-0.0572997	0.202647	-0.0313267	0.0383199	0.0304971
TP0102A05	1	162133	162281	RP11-26I16	0.1105	0.236635	-0.0349153	0.0285603	0.0810968	-0.0572997	0.202785	-0.0313266	0.0383184	0.0304973
TP0102C09	1	162169	162330	RP11-34G19	0.0550643	0.192591	0.0128575	0.0248113	0.0391886	-0.0572998	0.202923	-0.0313265	0.038317	0.0304974
TP0109A11	1	162273	162463	RP11-343F16	-0.0674536	0.127936	-0.0547889	0.0362013	0.0242335	-0.0572998	0.203052	-0.0313265	0.0383157	0.0304975
TP0113E07	1	162363	162557	RP11-578G06	-0.114866	0.153602	-0.0659713	-0.0456031	0.0948269	-0.0572998	0.203182	-0.0313264	0.0383144	0.0304976
TP0119F11	1	162412	162597	RP11-804L04	0.0220916	0.316953	-0.120442	0.153692	0.0712574	-0.0572999	0.203319	-0.0313263	0.0383133	0.0304977
TP0112D02	1	162547	162702	RP11-480N10	-0.105873	0.374505	0.0148517	0.274999	0.0587452	-0.0572999	0.203427	-0.0313262	0.0383121	0.0304978
TP0117H11	1	162634	162829	RP11-749O07	-0.011873	0.26052	0.0209254	-0.038248	0.022237	-0.0573	0.203529	-0.0313261	0.0383111	0.0304979
TP0104H09	1	162713	162895	RP11-134M03	-0.0132348	0.175342	0.0345654	0.0465254	0.00935856	-0.0573	0.203613	-0.031326	0.0383099	0.030498
TP0101G06	1	162887	163052	RP11-26N03	-0.2399	0.198694	-0.115308	-0.0699748	0.00933577	-0.162058	0.2037	-0.0313259	0.0383089	0.0304981
TP0112G08	1	162954	163141	RP11-506O24	-0.15809	0.231333	-0.145407	0.00630911	0.0155668	-0.162129	0.203787	-0.0313258	0.038308	0.0304982
TP0102F12	1	163186	163346	RP11-48D03	-0.306111	0.0575192	-0.10598	-0.0552834	-0.00657608	-0.162132	0.203872	-0.0313257	0.038307	0.0304983
TP0101B11	1	163266	163430	RP11-2A06	-0.140131	0.0788466	0.0268827	-0.0769124	-0.0886679	-0.162132	0.203949	-0.0313255	0.0383061	0.0304985
TP0106A05	1	163384	163571	RP11-180L13	-0.109206	0.241031	-0.0276252	0.0238446	0.150653	-0.162132	0.204021	-0.0313254	0.0383052	0.0304986
TP0103E05	1	163516	163685	RP11-90H22	-0.273772	0.151011	-0.0467615	-0.0236357	0.0597182	-0.162132	0.204088	-0.0313253	0.0383043	0.0304987
TP0110H11	1	163577	163706	RP11-421I21	-0.150316	0.148163	-0.0292091	0.0130815	-0.0137881	-0.162131	0.204151	-0.0313251	0.0383034	0.0304988
TP0114B10	1	163687	163862	RP11-606E15	-0.178218	0.205626	0.00424649	0.000844198	0.0062259	-0.162131	0.204216	-0.031325	0.0383024	0.030499
TP0103C05	1	163738	163883	RP11-80B20	-0.0861115	0.223652	-0.0432107	0.0563154	0.0371599	-0.16213	0.204277	-0.0313249	0.0383015	0.0304991
TP0104B12	1	163763	163933	RP11-113F16	-0.253506	0.26861	0.0406477	-0.0133029	-0.0127968	-0.162129	0.204332	-0.0313247	0.0383006	0.0304992
TP0118A09	1	163849	164035	RP11-756D01	-0.212106	0.137384	-0.0120628	-0.213326	0.0349506	-0.162128	0.204386	-0.0313246	0.0382998	0.0304993
TP0118C07	1	163974	164140	RP11-762E01	-0.147245	0.206303	0.0334324	-0.0286783	-0.0155722	-0.162128	0.204434	-0.0313244	0.0382989	0.0304995
TP0114H03	1	164004	164214	RP11-637G13	-0.162263	0.210488	-0.0217736	-0.0230468	0.0771147	-0.162127	0.204477	-0.0313243	0.0382981	0.0304996
TP0123A03	1	164083	164287	RP11-467G04	-0.101329	0.213523	-0.0572887	-0.0846809	0.0305254	-0.162126	0.204514	-0.0313241	0.0382973	0.0304997
TP0124A01	1	164122	164318	RP11-691G18	-0.196352	0.258211	-0.0459598	0.0807321	0.125249	-0.162125	0.204546	-0.0313239	0.0382964	0.0304999
TP0101B05	1	164123	164288	RP11-7G12	-0.149312	0.216799	-0.0372712	0.0322897	-0.040021	-0.162124	0.204571	-0.0313237	0.0382956	0.0305
TP0110B04	1	164222	164430	RP11-375H19	-0.218562	0.258321	-0.0174433	-0.0410278	-0.073096	-0.162123	0.204591	-0.0313235	0.0382949	0.0305001
TP0101D10	1	164356	164537	RP11-9L18	-0.152143	0.106881	-0.0435543	-0.0583306	-0.0740427	-0.162122	0.204608	-0.0313232	0.0382941	0.0305003
TP0107F01	1	164359	164523	RP11-267I22	-0.173198	0.149054	0.0100954	0.0626283	-0.0823204	-0.162121	0.204621	-0.0313228	0.0382933	0.0305004
TP0117B09	1	164518	164733	RP11-725H21	-0.0842538	0.35312	0.0584644	0.0101651	-0.0193506	-0.162119	0.20463	-0.0313224	0.0382926	0.0305005
TP0111G10	1	164681	164865	RP11-453H11	-0.215904	-0.133353	-0.0583712	0.0732015	-0.101479	-0.162117	-0.053196	-0.0313217	0.0382918	0.0305007
TP0127A07	1	164782	164982	CTD-2538C06	-0.144888	-0.157058	-0.0852855	-0.00683488	0.0164122	-0.162104	-0.0531971	-0.0313207	0.0382911	0.0305008
TP0125A09	1	164883	165044	RP11-54B09	0.0867318	0.13099	0.017004	-0.00275458	0.0339033	-0.0573009	0.204645	-0.0313196	0.0382904	0.030501
TP0117A09	1	164982	165170	RP11-713G21	0.378903	0.238881	0.0132047	0.0339074	0.0155174	0.32213	0.204647	0.0422124	0.0382897	0.0305012
TP0119D01	1	165084	165288	RP11-797P09	0.389582	0.369847	0.108669	0.124867	0.115756	0.322129	0.204648	0.0422371	0.0382891	0.0305013
TP0110G10	1	165156	165355	RP11-418J06	0.0498748	0.105285	0.058707	0.134672	0.0133467	-0.057301	0.204649	0.0422425	0.0382884	0.0305014
TP0122E12	1	165276	165440	RP11-331K04	0.020653	0.170483	-0.0789426	-0.039099	-0.00506737	-0.057301	0.204649	0.0422439	0.0382877	0.0305016
TP0126C01	1	165388	165505	CTD-2017D09	-0.0320718	0.261727	-0.0113061	0.0198919	0.0220982	-0.0573011	0.204649	0.042245	0.0382871	0.0305017
TP0105B09	1	165451	165632	RP11-140J16	0.127457	0.231937	0.180229	0.0335435	0.0929442	-0.0573011	0.204649	0.0422456	0.0382865	0.0305019
TP0117A03	1	165616	165827	RP11-717A20	-0.112816	0.229853	-0.00593147	-0.0263001	0.0591753	-0.0573012	0.204648	0.0422456	0.0382858	0.030502
TP0119H04	1	165703	165934	RP11-813F21	0.0330801	0.350732	-0.00797223	0.132351	0.0579965	-0.0573012	0.204647	0.0422457	0.0382852	0.0305022
TP0105B12	1	165853	166023	RP11-138P14	-0.116628	0.265194	0.0617664	0.0435162	0.0669129	-0.0573012	0.204646	0.0422458	0.0382846	0.0305023
TP0101A09	1	166009	166168	RP11-1F07	-0.18929	0.203276	0.0547513	-0.0359224	0.0140737	-0.0573013	0.204645	0.042246	0.038284	0.0305025
TP0105G12	1	166059	166232	RP11-167M06	-0.137006	0.191398	0.0456563	0.0186737	0.0722601	-0.0573013	0.204644	0.0422461	0.0382834	0.0305027
TP0126E04	1	166202	166307	CTD-2225P08	-0.00709057	0.434127	0.0822137	0.134344	0.0840369	-0.0573014	0.204642	0.042246	0.0382829	0.0305028
TP0108C11	1	166373	166540	RP11-297C08	0.00161982	0.334169	0.0676299	0.145245	0.065497	-0.0573014	0.204641	0.042246	0.0382823	0.030503
TP0112B10	1	166398	166564	RP11-473N16	-0.0124147	0.311696	0.163004	0.0455366	0.0516982	-0.0573014	0.204639	0.0422459	0.0382818	0.0305031
TP0116D03	1	166446	166620	RP11-692N22	-0.169408	0.303877	0.0775811	0.0346902	0.0410257	-0.0573015	0.204637	0.0422458	0.0382813	0.0305033
TP0110E12	1	166548	166746	RP11-403G21	0.166187	0.240892	0.0039758	0.0382889	-0.104086	0.322093	0.204635	0.0422456	0.0382809	0.0305034
TP0118A08	1	166626	166808	RP11-752A15	0.30373	0.193905	-0.00231691	0.00744119	0.0475197	0.32209	0.204634	0.0422452	0.0382804	0.0305036
TP0101G11	1	166805	166984	RP11-30K06	0.164815	0.126599	0.0163598	-0.102791	-0.00558495	0.322087	0.204632	0.0422448	0.0382801	0.0305037
TP0111G11	1	166850	167025	RP11-455M21	0.257397	0.205679	0.0421412	-0.0692634	0.0582276	0.322084	0.20463	0.0422443	0.0382798	0.0305039
TP0122F09	1	166916	167085	RP11-393N03	0.170494	0.110207	-0.0403256	-0.0913717	-0.0140235	0.322082	0.204627	0.0422435	0.0382796	0.030504
TP0121H03	1	166937	167117	RP11-130E07	0.237094	0.222012	0.0453256	0.0618059	0.0479519	0.322084	0.204625	0.0422428	0.0382795	0.0305042
TP0106C09	1	167029	167206	RP11-195H11	0.32032	0.213711	0.0194139	0.0518382	0.0901393	0.322147	0.204623	0.0422422	0.0382795	0.0305043
TP0117G08	1	167100	167254	RP11-738F02	0.451357	0.203102	0.0218858	0.00205654	0.0161409	0.32215	0.20462	0.0422413	0.0382799	0.0305045
TP0107F03	1	167223	167382	RP11-267L03	0.366756	0.219983	0.0838721	-0.0492727	-0.0562231	0.32215	0.204618	0.04224	0.0382806	0.0305046
TP0120B06	1	167289	167446	RP11-101N07	0.500533	0.316174	-0.0342166	0.16462	0.0762929	0.32215	0.204615	0.0422387	0.0382816	0.0305048
TP0122C10	1	167301	167465	RP11-233O16	0.358723	0.188715	-0.0327897	0.0335842	0.0176165	0.32215	0.204612	0.0422373	0.0382828	0.030505
TP0124B06	1	167347	167529	RP11-707C20	0.457943	0.239732	0.0467304	0.0724677	0.0776305	0.322149	0.204608	0.0422357	0.0382842	0.0305051
TP0124C03	1	167413	167584	RP11-734F20	0.458701	0.37756	0.0188825	0.1364	0.0700903	0.322149	0.204605	0.0422333	0.0382851	0.0305053
TP0121H05	1	167467	167628	RP11-151I11	0.432789	0.140083	-0.0424748	0.18914	0.0114054	0.322148	0.204601	0.0422305	0.0382867	0.0305054
TP0120A12	1	167503	167653	RP11-68B21	0.446353	0.308075	0.0194069	-0.00162356	0.119204	0.322147	0.204598	0.0422266	0.0382888	0.0305056
TP0114F04	1	167587	167753	RP11-629E07	0.336099	0.253694	0.041063	0.207148	0.138318	0.322146	0.204594	0.0422221	0.0382915	0.0305057
TP0114E05	1	167597	167768	RP11-628B23	0.404421	0.220739	0.0386336	0.0552174	0.00862054	0.322145	0.20459	0.0422164	0.0382948	0.0305059
TP0105A02	1	167684	167843	RP11-137J06	0.562595	0.305129	0.0470819	0.157707	0.187969	0.322142	0.204586	0.0422078	0.0382985	0.030506
TP0117F10	1	167833	168016	RP11-739J03	0.230457	0.139721	-0.060214	-0.0684069	-0.00228068	0.322138	0.204582	0.0421934	0.0383021	0.0305062
TP0124A12	1	167838	167995	RP11-745I05	0.401157	0.231978	0.0283534	-0.0387685	0.0427173	0.322131	0.204577	0.0421596	0.0383067	0.0305063
TP0126H06	1	167842	167935	CTD-2011N04	0.343184	0.319482	0.0759723	0.0515505	0.124493	0.322119	0.204573	0.0420098	0.0383128	0.0305065
TP0114E07	1	167965	168121	RP11-621N08	0.299574	0.192225	-0.0563732	-0.00154885	0.0150146	0.322101	0.204568	0.02467	0.0383202	0.0305066
TP1311D09	1	167999	168097	CTD-2042G23	0.552519	0.302916	0.00478244	0.1089	0.00831372	0.322078	0.204562	-0.0313162	0.0383292	0.0305068
TP0114D11	1	168057	168233	RP11-616K15	0.419597	0.256192	0.0524742	0.130698	-0.0279465	0.32206	0.204556	-0.0313162	0.0383391	0.0305069
TP0118H02	1	168175	168358	RP11-785D08	0.209041	0.101613	-0.0321618	0.0358517	-0.0353049	0.322048	0.204549	-0.0313163	0.038349	0.0305071
TP0108C04	1	168277	168418	RP11-302L24	0.311388	0.207569	-0.0287686	0.0495166	0.083582	0.322041	0.204541	-0.0313164	0.0383598	0.0305073
TP0110G04	1	168403	168557	RP11-422F06	0.24945	0.195184	0.00578092	0.0341802	0.051245	0.322038	0.204533	-0.0313165	0.0383734	0.0305074
TP0118B04	1	168441	168643	RP11-754A18	0.396833	0.255215	-0.0485081	0.0785779	0.103664	0.322035	0.204525	-0.0313165	0.0383911	0.0305076
TP0112F06	1	168640	168762	RP11-505H24	0.414691	0.226311	-0.0395628	0.123091	0.0489603	0.322033	0.204515	-0.0313166	0.038414	0.0305077
TP0123H11	1	168648	168762	RP11-619B01	0.243609	0.0598765	-0.0576517	-0.0430901	-0.0870915	0.322031	0.204505	-0.0313166	0.0384421	0.0305079
TP0121F05	1	168651	168809	RP11-139K23	0.254522	0.219452	-0.00663812	0.104784	-0.0565281	0.32203	0.204493	-0.0313165	0.0384787	0.0305081
TP0123B08	1	168664	168833	RP11-501E19	0.249129	0.182607	0.0643402	0.00805828	-0.0284771	0.322029	0.204482	-0.0313164	0.0385183	0.0305083
TP0123E04	1	168732	168947	RP11-545I10	0.35706	0.27279	0.0306015	0.052299	0.046468	0.322028	0.204471	-0.0313163	0.0385624	0.0305085
TP0108B10	1	168838	168985	RP11-291O14	0.339625	0.202616	0.00346794	0.0640538	-0.0555197	0.322027	0.20446	-0.0313162	0.0386148	0.0305086
TP0107E11	1	168905	169087	RP11-270E17	0.344925	0.155457	-0.050574	0.0793169	0.0275983	0.322026	0.204448	-0.0313161	0.038675	0.0305088
TP0105G05	1	169011	169188	RP11-165A08	0.286248	0.218873	-0.0408507	0.0335273	0.104638	0.322026	0.204435	-0.031316	0.038753	0.030509
TP0120G11	1	169164	169346	RP11-601A03	-0.334959	-0.34871	-0.0996926	-0.388664	0.0508956	-0.162061	-0.0697269	-0.0313159	0.0382764	0.0305093
TP0127B05	1	169219	169433	CTD-2553D23	-0.465743	-0.42822	-0.0966497	-0.332095	0.0189995	-0.16206	-0.069694	-0.0313157	0.0382752	0.0305094
TP0127A11	1	169407	169510	CTD-2371L04	0.384902	0.251011	-0.0624993	0.0899355	0.0779445	0.322023	0.204394	-0.0313156	0.0391334	0.0305096
TP0115A06	1	169433	169593	RP11-640J01	0.295832	0.246561	0.00347254	0.024741	0.111118	0.322023	0.204379	-0.0313154	0.0393004	0.0305098
TP0113C10	1	169497	169668	RP11-562K10	0.143625	0.103208	0.000773245	-0.0815038	0.114006	0.322022	0.204364	0.0422391	0.0394976	0.03051
TP0106G09	1	169651	169792	RP11-220H11	0.432479	0.275149	0.0599029	0.167528	0.157596	0.322022	0.204348	0.0422431	0.0397412	0.0305101
TP0103C04	1	169812	169985	RP11-72B15	0.354286	0.217327	0.0767569	0.0347178	0.0737741	0.322021	0.20433	0.0422432	0.0400359	0.0305103
TP0112G04	1	169886	170074	RP11-502H08	0.184541	0.293638	0.0874534	0.0943706	0.106245	0.32202	0.204311	0.0422432	0.040417	0.0305105
TP0110C07	1	170069	170252	RP11-398I12	0.281001	0.278943	0.0110322	0.0457264	0.0144983	0.32202	0.204291	0.0422433	0.0408386	0.0305107
TP0118H03	1	170221	170417	RP11-776I22	0.279653	0.205821	0.107299	0.049337	0.0189417	0.322019	0.204271	0.0422434	0.0413061	0.0305109
TP0113A01	1	170373	170575	RP11-525H10	0.227718	0.183861	0.146872	0.0818854	0.0867472	0.322019	0.204252	0.0422433	0.0418318	0.0305111
TP0119F10	1	170586	170792	RP11-806N18	0.398118	0.296484	0.0627118	0.0731119	0.0941146	0.322018	0.204232	0.0422432	0.0424001	0.0305113
TP0101G09	1	170709	170853	RP11-23N17	0.398304	0.233318	0.0673628	-0.0821086	0.0508745	0.322018	0.204212	0.0422429	0.0429525	0.0305115
TP0117E10	1	170794	170978	RP11-735M21	0.317172	0.212888	0.043875	0.0484505	0.0822461	0.322017	0.204191	0.0422425	0.0434777	0.0305117
TP0123A05	1	170841	171023	RP11-448B23	0.282317	0.134402	-0.0515184	0.0752689	0.027545	0.322017	0.204169	0.0422418	0.0439305	0.0305118
TP0118D02	1	170978	171201	RP11-760K13	0.427902	0.144369	0.0652294	0.140064	0.0206742	0.322016	0.204145	0.0422413	0.0443436	0.030512
TP0122A01	1	171023	171188	RP11-157E07	0.075511	0.142392	-0.0480371	0.110423	-0.0321019	0.322016	0.204122	0.0422411	0.0447364	0.0305122
TP0103F03	1	171179	171337	RP11-93H02	0.251777	0.171027	0.0927606	0.127415	0.00120792	0.322015	0.204099	0.0422409	0.0451006	0.0305124
TP0117B12	1	171363	171525	RP11-723L18	0.298675	0.2229	-0.00580032	-0.0152233	0.0850334	0.322015	0.204076	0.0422409	0.0454296	0.0305125
TP0126B01	1	171363	171489	CTD-2012G02	0.354074	0.174699	0.00318673	0.104247	0.128939	0.322014	0.204053	0.0422408	0.0456744	0.0305127
TP0109D12	1	171535	171749	RP11-354H16	0.117637	0.0279853	0.0464295	-0.0673001	-0.030198	0.322014	0.204031	0.0422409	0.045857	0.0305129
TP0109A06	1	171740	171897	RP11-336I07	0.338888	0.285453	-0.0184459	0.16118	0.135326	0.322013	0.204022	0.042241	0.0460297	0.030513
TP0108H10	1	171833	172041	RP11-339A06	0.40354	0.334638	-0.0448064	0.0887412	0.0369058	0.322013	0.204007	0.042241	0.0461835	0.0305132
TP0101C01	1	171969	172161	RP11-4A06	0.249672	0.0967501	-0.0056792	-0.0462206	-0.0159283	0.322012	0.203986	0.0422411	0.0463077	0.0305133
TP0119B06	1	172064	172219	RP11-788B11	0.457387	0.353846	0.109443	0.132998	-0.00223241	0.322012	0.203965	0.0422411	0.0463953	0.0305135
TP0106A09	1	172172	172330	RP11-177C22	0.3272	0.278845	0.0158717	0.11958	0.180981	0.322012	0.203941	0.0422411	0.0464522	0.0305136
TP0114F09	1	172216	172398	RP11-625F21	0.335079	0.280013	0.0769006	0.103506	0.111357	0.322011	0.20391	0.0422411	0.0464918	0.0305138
TP0115H01	1	172304	172507	RP11-673B19	0.118446	0.124759	-0.023431	0.0850369	-0.0315868	0.322011	0.203858	0.0422411	0.0464974	0.0305139
TP0105C01	1	172454	172649	RP11-146E14	0.392331	0.0690631	-0.0277892	0.222231	0.0258217	0.322011	0.203835	0.0422411	0.0464269	0.0305141
TP0111D07	1	172628	172844	RP11-441C04	0.391562	0.126315	0.136684	0.0460916	-0.00362175	0.32201	0.203811	0.0422414	0.0461886	0.0305143
TP0101D08	1	172876	173033	RP11-9F08	0.311177	0.190418	0.01506	0.0219687	-0.00437996	0.32201	0.203787	0.0422416	0.0419002	0.0305145
TP0102H11	1	172924	173085	RP11-64I24	0.277375	0.127527	0.0503478	-0.113753	-0.0169491	0.32201	0.203764	0.0422423	0.0382622	0.0305147
TP0110H09	1	172979	173190	RP11-423K01	0.142963	0.0912627	-0.0405588	-0.0973466	-0.0990753	0.322009	0.203743	0.0422428	0.0382575	0.0305149
TP0115B02	1	173088	173261	RP11-642M09	0.345646	0.156796	0.0359012	0.18737	0.0768644	0.322009	0.203722	0.0422431	0.0382573	0.0305151
TP0105A11	1	173209	173379	RP11-138B21	0.391091	0.261501	0.0925538	0.101975	0.129539	0.322009	0.2037	0.0422435	0.0382563	0.0305153
TP0107H10	1	173318	173508	RP11-288P06	0.250123	0.0895668	0.00435457	-0.0552032	-0.0438611	0.322008	0.203679	0.0422438	0.0382562	0.0305156
TP0109G08	1	173496	173674	RP11-365P17	0.268063	0.177067	-0.0680644	-0.143985	-0.0287735	0.322008	0.203661	-0.0313572	0.0382562	0.0305158
TP0107C06	1	173658	173847	RP11-256K18	0.231406	0.0816817	-0.105517	-0.119077	-0.0625316	0.322008	0.203649	-0.0313573	0.0382563	0.0305161
TP0112H09	1	173843	174043	RP11-524L14	0.315127	0.263937	-0.0382124	-0.0133469	-0.0837211	0.322008	0.203665	-0.0313573	0.0382564	0.0305163
TP0114A06	1	173940	174141	RP11-605A14	0.353585	0.330725	-0.127941	-0.0375477	0.0414209	0.322007	0.203669	-0.0313574	0.0382567	0.0305165
TP0104A02	1	174041	174199	RP11-102E20	0.302726	0.225617	-0.0613163	0.0115968	0.0493976	0.322007	0.203656	-0.0313574	0.0382569	0.0305168
TP0112F08	1	174146	174340	RP11-501L15	0.231563	0.256672	-0.0525301	0.12274	0.0499768	0.322007	0.203634	-0.0313575	0.0382573	0.0305171
TP0101C03	1	174494	174659	RP11-4A11	0.208528	0.0494856	-0.0461359	-0.205622	0.00668547	0.322006	0.203609	-0.0313575	0.0382577	0.0305174
TP0118D10	1	174653	174836	RP11-761K16	0.365296	0.323122	-0.01529	0.162824	0.0406211	0.322006	0.203587	-0.0313576	0.0382584	0.0305176
TP0126B06	1	174659	174789	CTD-2016G18	0.334789	0.409267	-0.093779	0.061624	-0.0106162	0.322006	0.203561	-0.0313577	0.0382592	0.030518
TP0107B04	1	174797	174979	RP11-252L24	0.301868	0.285399	-0.0784142	-0.0442403	0.00654837	0.322006	0.203533	-0.0313578	0.0382602	0.0305183
TP0101D11	1	174863	175022	RP11-13D11	0.384454	0.223619	-0.204248	-0.0655507	0.0133562	0.322005	0.203503	-0.0313578	0.0382613	0.0305186
TP0115D08	1	174977	175147	RP11-655F10	0.492858	0.282268	-0.096424	-0.0598318	0.0245729	0.322005	0.203467	-0.0313579	0.0382628	0.030519
TP0114B12	1	175134	175285	RP11-604C16	0.419738	0.223695	-0.0661742	0.0375612	0.0167714	0.322005	0.203415	-0.0313579	0.0382648	0.0305194
TP0106C10	1	175287	175447	RP11-195J04	0.361811	0.222863	-0.125599	0.0478277	0.00115398	0.322005	0.203352	-0.0313579	0.0382675	0.0305198
TP0115G10	1	175367	175547	RP11-667F22	0.145343	0.144883	-0.0669307	-0.0589491	0.0364107	0.322005	0.203311	-0.0313579	0.0382713	0.0305202
TP0119G12	1	175530	175726	RP11-815I04	0.364573	0.119932	-0.0469578	-0.0268494	0.0412477	0.322004	0.203284	-0.0313579	0.0382771	0.0305208
TP0112H07	1	175597	175790	RP11-524J18	0.316355	0.0608912	-0.0210753	-0.0713008	0.0705258	0.322004	0.203254	-0.031358	0.0382859	0.0305215
TP0126B11	1	175764	175917	CTD-2013D17	0.485003	0.242631	-0.0810973	0.135543	0.0646974	0.322004	0.203218	-0.031358	0.0383009	0.0305222
TP0121E03	1	175856	176025	RP11-63B19	0.303312	0.203599	-0.0262388	0.0665256	0.0175585	0.322004	0.203181	-0.0313579	0.038325	0.0305229
TP0106F02	1	175892	176053	RP11-205L10	0.320809	0.179977	0.0178005	0.113229	0.112357	0.322004	0.203143	-0.0313576	0.0383673	0.0305239
TP0102B05	1	176002	176161	RP11-33I15	0.334231	0.176562	-0.0880699	0.0908567	0.0393767	0.322003	0.203102	0.042239	0.0384523	0.030525
TP0121F08	1	176024	176176	RP11-80P23	0.249184	0.188292	0.0499188	-0.0223803	-0.00561391	0.322003	0.203062	0.0422529	0.0386503	0.0305266
TP0105B07	1	176125	176312	RP11-142H13	0.141074	0.025696	-0.0766732	-0.176724	-0.0697614	0.322003	0.203022	0.042254	0.0393256	0.0305288
TP0108F07	1	176203	176343	RP11-313B11	0.367827	0.221397	0.135229	0.16649	0.0567236	0.322003	0.202987	0.0422545	0.0417777	0.0305326
TP0108D07	1	176328	176528	RP11-301E09	-0.0144101	0.198725	0.0500279	0.0932165	0.0459776	-0.0573052	0.202953	0.0422547	0.0450049	0.0305401
TP0121F01	1	176345	176508	RP11-75F22	-0.0863557	0.23857	0.0649461	0.00569843	-0.0233433	-0.0573053	0.202918	0.0422549	0.0464844	0.0305623
TP0123E03	1	176368	176561	RP11-563D12	0.0385705	0.179835	-0.0116777	0.069301	0.0263053	-0.0573053	0.202878	0.042255	0.0470209	0.0530944
TP0122C03	1	176415	176581	RP11-258K09	-0.066615	0.211723	0.0579735	-0.0205769	0.0545672	-0.0573053	0.202836	0.0422552	0.0472164	0.0537007
TP0123D12	1	176451	176631	RP11-522G08	0.00441304	0.148266	0.0206533	0.0238899	0.0544837	-0.0573054	0.202789	0.0422553	0.0472957	0.0537084
TP0122A08	1	176575	176731	RP11-162H11	0.00906748	0.287783	0.110277	0.0196511	0.074601	-0.0573054	0.202732	0.0422555	0.0473367	0.0537172
TP0109E04	1	176620	176813	RP11-357H18	-0.143706	0.280026	0.0301082	0.0624492	0.138603	-0.0573054	0.202668	0.0422555	0.0473766	0.0537247
TP0116H06	1	176674	176857	RP11-714G07	-0.321321	0.273135	0.0710853	-0.03956	0.00789453	-0.0573055	0.202606	0.0422556	0.0474741	0.0537314
TP0101C07	1	176763	176972	RP11-10F12	-0.265151	0.105843	0.015657	-0.0728657	-0.0365696	-0.0573055	0.202542	0.0422557	0.0478183	0.0537367
TP0115A10	1	176962	177141	RP11-642H09	0.129395	0.223103	-0.105577	0.159184	0.0087287	0.322001	0.202478	0.0422558	0.0501257	0.0537409
TP0109D05	1	177094	177282	RP11-351I08	0.147463	0.264558	0.0861971	0.0917088	0.0212875	0.322001	0.202415	0.0422559	0.062824	0.0537445
TP0106A04	1	177197	177359	RP11-177A02	0.290128	0.321305	0.029056	0.0366936	0.116199	0.322001	0.202354	0.042256	0.0704204	0.0537476
TP0116C06	1	177356	177529	RP11-689C20	0.415793	0.36101	0.0685903	0.162542	0.0681648	0.322001	0.202293	0.0422561	0.0728426	0.0537499
TP0112H04	1	177501	177692	RP11-520H23	0.306182	0.267768	0.061133	0.025981	0.1072	0.322001	0.202232	0.0422563	0.0738259	0.0537519
TP0105B10	1	177599	177770	RP11-145J19	0.0444815	0.0513182	-0.0121447	-0.15676	0.0401341	0.322001	0.202162	0.0422564	0.0742446	0.0537537
TP1215A12	1	177673	177713	RP13-918C09	0.107746	0.161564	0.0760415	0.264586	0.154469	0.322	0.202104	0.0422566	0.0745823	0.0537552
TP0106G11	1	177756	177912	RP11-231P05	0.397416	0.259212	0.0480265	0.0842847	0.0666268	0.322151	0.20206	0.0422567	0.0747506	0.0537567
TP0111A06	1	177861	178000	RP11-427G13	0.353357	0.241119	0.0375007	0.0583929	0.100834	0.32215	0.339673	0.0422568	0.0748557	0.0537579
TP0114D02	1	177946	178103	RP11-620B08	0.527134	0.452143	0.00454467	0.150792	0.10978	0.32215	0.355558	0.0422569	0.0749323	0.053759
TP0126D02	1	177993	178148	CTD-2026L10	0.401845	0.375181	0.0583913	0.110122	0.0834401	0.32215	0.355559	0.0422569	0.0749887	0.0537601
TP0102E03	1	178112	178303	RP11-48O14	0.318964	0.319595	0.032224	0.0399535	0.0778289	0.322149	0.35556	0.042257	0.0750374	0.053761
TP0115E08	1	178261	178443	RP11-656N11	0.398314	0.384601	0.0453719	0.0799395	0.114598	0.322149	0.355561	0.0422571	0.075078	0.0537619
TP0122C01	1	178315	178477	RP11-172P10	0.326129	0.330143	-0.0351636	-0.0214926	0.0217671	0.322149	0.355562	0.0422572	0.0751126	0.0537628
TP0122G09	1	178395	178602	RP11-420E02	0.447094	0.386447	0.0496396	-0.00882604	0.0978843	0.322149	0.355563	0.0422572	0.0751386	0.0537636
TP0124D12	1	178395	178602	RP11-796G10	0.512863	0.419101	0.0473391	0.0744709	0.0779155	0.322148	0.355563	0.0422573	0.0751621	0.0537644
TP0104F03	1	178477	178665	RP11-118D10	0.393183	0.428324	0.155483	0.276459	0.0341345	0.322148	0.355564	0.0422573	0.075182	0.0537651
TP0108B06	1	178643	178835	RP11-291H10	0.385775	0.340194	0.134793	0.181044	0.0899438	0.322148	0.355565	0.0422572	0.0751997	0.0537658
TP0118E02	1	178812	178969	RP11-763L03	0.409146	0.283282	0.0797288	0.070829	0.0185746	0.322148	0.355566	0.0422572	0.0752144	0.0537664
TP0116H12	1	178906	179072	RP11-712J24	0.325802	0.221278	0.0352788	0.00597839	0.00675742	0.322147	0.355566	0.0422571	0.0752301	0.053767
TP0127C02	1	179072	179182	CTD-2324B07	0.548516	0.482318	0.111366	0.0952201	0.122717	0.322147	0.355567	0.042257	0.0752447	0.0537677
TP0112H08	1	179086	179259	RP11-514A12	0.57813	0.419146	0.065333	0.132817	0.123748	0.322147	0.355567	0.0422569	0.0752563	0.0537684
TP0113B04	1	179274	179480	RP11-540K16	0.505957	0.151357	0.0725235	0.207224	0.068111	0.322147	0.201183	0.0422567	0.0752655	0.053769
TP0110C02	1	179461	179666	RP11-380B22	0.499258	0.235379	0.0354701	0.0766519	0.0434894	0.322146	0.201154	0.0422565	0.0752739	0.0537697
TP0118C05	1	179626	179831	RP11-762A17	0.425121	0.163576	-0.00644496	0.0119002	0.0131785	0.322146	0.201145	0.0422564	0.0752835	0.0537703
TP0119H12	1	179816	180004	RP11-814E19	0.111221	0.168128	0.0321594	-0.0266824	-0.0650174	0.322145	0.201152	0.0422562	0.0752901	0.0537709
TP0228A02	1	179829	179932	CTD-2011P07	0.452992	0.191967	-0.00910585	0.0334253	0.0563621	0.322138	0.201186	0.0422559	0.0752963	0.0537715
TP0116E10	1	179992	180163	RP11-696J17	-0.187234	0.102312	0.0423506	0.000728639	0.0349228	-0.0573066	0.201261	0.0422558	0.075302	0.0537721
TP0101F10	1	180138	180288	RP11-21M14	-0.0394869	0.091111	0.139003	-0.0518934	-0.0301622	-0.0573067	0.201368	0.0422556	0.0753075	0.0537726
TP0108B01	1	180248	180448	RP11-286G01	-0.140072	0.249226	0.0679307	0.0538524	0.0228877	-0.0573067	0.202064	0.0422555	0.0753121	0.0537731
TP0115G09	1	180426	180621	RP11-675H14	-0.012641	0.258568	0.0742878	0.102153	0.144549	-0.0573067	0.268707	0.0422553	0.075316	0.0537736
TP0127B02	1	180561	180661	CTD-2276K17	0.161459	0.319459	0.0709164	0.256378	0.031339	0.322015	0.268707	0.0422552	0.075319	0.0537741
TP0115C05	1	180661	180869	RP11-650D19	0.387514	0.298795	0.0360529	0.0566674	0.0176178	0.322014	0.268707	0.0422551	0.075322	0.0537746
TP0119B04	1	180661	180824	RP11-790C01	0.295818	0.43328	0.0928022	0.0984777	0.0565049	0.322014	0.268706	0.042255	0.0753247	0.0537751
TP0106B05	1	180718	180880	RP11-183H04	0.351937	0.260306	0.00594287	0.083608	0.0516433	0.322014	0.268706	0.0422549	0.0753273	0.0537755
TP0108G07	1	180857	181045	RP11-328I09	0.342615	0.287122	0.0772449	0.0893712	0.113425	0.322014	0.268706	0.0422551	0.0753298	0.053776
TP0122B10	1	180981	181120	RP11-249O06	0.362781	0.308332	0.11142	0.0361387	0.0550348	0.322014	0.268706	0.0422551	0.0753327	0.0537765
TP0123A09	1	181066	181243	RP11-450F15	0.457626	0.354949	0.151533	0.105673	0.0661891	0.322014	0.268706	0.042255	0.0753348	0.0537769
TP0111D06	1	181113	181304	RP11-444P14	0.315689	0.312346	0.0738206	0.115745	0.0758761	0.322015	0.268705	0.0422549	0.0753368	0.0537773
TP0114C03	1	181293	181477	RP11-611M11	0.304911	0.13724	0.046852	0.0646495	0.170103	0.322015	0.268705	0.0422548	0.0753388	0.0537777
TP0105H11	1	181398	181571	RP11-175L01	0.248801	0.191895	0.0491479	0.0254715	0.00608226	0.322015	0.268705	0.0422547	0.0753407	0.0537781
TP0116E02	1	181633	181831	RP11-691F12	0.325298	0.263268	0.0246064	0.018914	0.0582494	0.322016	0.268705	0.0422547	0.0753426	0.0537785
TP0108C10	1	181718	181907	RP11-299L22	0.293364	0.241726	0.0292573	0.113196	0.0699617	0.322016	0.268705	0.0422546	0.0753444	0.0537789
TP0107H11	1	181853	182034	RP11-293B07	0.230108	0.236821	0.0718303	0.00711527	-0.052976	0.322017	0.268705	0.0422546	0.075346	0.0537792
TP0122H08	1	181945	182142	RP11-444D13	0.280383	0.310508	0.0443306	-0.0182501	-0.0562636	0.322017	0.268704	0.0422544	0.0753475	0.0537795
TP0121A11	1	182037	182228	RP11-712M16	0.117972	0.0909903	0.0432602	0.0160157	0.0675285	0.322018	0.268704	0.0422543	0.0753499	0.0537798
TP0121F04	1	182052	182228	RP11-120O21	0.259145	0.181947	0.0942596	0.0222866	-0.02967	0.322018	0.268704	0.0422541	0.0753512	0.0537801
TP0120D02	1	182056	182219	RP11-316E13	0.341945	0.169684	0.103857	0.146717	0.0974911	0.322019	0.268704	0.0422538	0.0753525	0.0537803
TP0119H06	1	182216	182425	RP11-813H16	0.489731	0.260221	0.0594557	0.0739968	0.131097	0.322019	0.268704	0.0422534	0.0753536	0.0537806
TP0108C09	1	182329	182513	RP11-303D03	0.353219	0.276357	0.0261379	0.0116428	0.0679156	0.322019	0.268704	0.0422529	0.0753547	0.0537808
TP0127B08	1	182377	182527	CTD-2060I14	0.424191	0.38648	0.065447	0.202702	0.0589124	0.322019	0.268703	0.0422519	0.0753557	0.0537811
TP0119A04	1	182491	182694	RP11-789K21	0.3982	0.341263	0.00859501	0.121287	0.0788648	0.322019	0.268703	0.0422509	0.0753566	0.0537813
TP0113A03	1	182712	182897	RP11-522B03	0.167579	0.271011	-0.0507078	-0.0190458	0.0824395	0.322019	0.268703	0.0422502	0.0753576	0.0537815
TP0101A01	1	182835	183023	RP11-2H10	0.391484	0.271792	-0.00751021	-0.0433388	0.0375669	0.32202	0.268703	0.0422495	0.0753585	0.0537817
TP0116G05	1	182927	183125	RP11-703I24	0.401854	0.23274	0.0315361	0.0435661	0.0802334	0.32202	0.268703	0.0422489	0.0753592	0.0537819
TP0106C04	1	183063	183253	RP11-195E24	0.195307	0.320277	-0.0190327	0.095981	0.123145	0.322021	0.268702	0.0422483	0.07536	0.0537821
TP0106A08	1	183209	183358	RP11-169M10	0.357448	0.308228	0.0277895	0.0812075	0.142568	0.322021	0.268702	0.0422476	0.0753606	0.0537823
TP0112C10	1	183346	183562	RP11-475E13	0.324445	0.236378	0.0162531	0.15025	0.0577998	0.322021	0.268702	0.0422468	0.0753613	0.0537825
TP0112A10	1	183564	183772	RP11-464A18	0.392859	0.242077	0.0492111	0.0827451	0.0860098	0.322021	0.268702	0.0422452	0.0753619	0.0537828
TP0126D01	1	183718	183909	CTD-2019N05	0.360063	0.276099	0.0228556	0.0900742	0.0294227	0.322021	0.268702	0.0422421	0.0753625	0.053783
TP0108E01	1	183770	183988	RP11-298B16	0.291879	0.120288	0.0122483	-0.13479	0.0670233	0.322021	0.268701	0.0422326	0.075363	0.0537831
TP0117B07	1	183953	184091	RP11-720P19	0.453553	0.45376	0.0740344	0.226288	0.0871934	0.322021	0.268701	-0.031309	0.0753636	0.0537833
TP0106F08	1	184052	184212	RP11-203K08	0.394462	0.336085	-0.0640976	0.145152	0.0390486	0.322021	0.268701	-0.0313118	0.075364	0.0537835
TP0103E10	1	184118	184296	RP11-88K17	0.336654	0.266563	0.00781949	0.0103702	0.0405559	0.322021	0.268701	-0.0313139	0.0753644	0.0537838
TP0109A03	1	184463	184655	RP11-339I02	0.361946	0.27621	-0.0404086	0.0576301	0.103226	0.32202	0.268701	-0.0313147	0.0753649	0.053784
TP0103A11	1	184732	184906	RP11-70N10	0.206614	0.122998	-0.0433842	0.0829486	0.00693507	0.32202	0.2687	-0.031315	0.0753652	0.0537841
TP0119G02	1	184873	185061	RP11-809N05	0.313964	0.348044	0.00245355	0.0176755	0.0752561	0.32202	0.2687	-0.031315	0.0753656	0.0537843
TP0115G02	1	185035	185220	RP11-663B01	0.182245	0.110576	-0.0648211	-0.105273	0.118962	0.32202	0.2687	-0.0313149	0.075366	0.0537845
TP0114F10	1	185221	185356	RP11-629K23	0.33474	0.277151	-0.0440042	0.0594871	0.047278	0.32202	0.2687	-0.0313148	0.0753663	0.0537846
TP0106E10	1	185337	185514	RP11-197C12	0.431282	0.292505	-0.047391	0.126411	0.0892807	0.322019	0.268699	-0.0313147	0.0753666	0.0537848
TP0104B06	1	185443	185614	RP11-108M21	0.346201	0.229765	-0.0248113	0.0965511	0.117659	0.322019	0.268699	-0.0313146	0.075367	0.0537849
TP0111B12	1	185538	185717	RP11-431K17	0.183706	0.19302	-0.0180961	0.0393465	0.0342759	0.322018	0.268698	-0.0313145	0.0753673	0.053785
TP0124C09	1	185616	185808	RP11-758F04	0.411395	0.228363	-0.107563	0.105899	0.0620352	0.322018	0.268698	-0.0313143	0.0753676	0.0537851
TP0123A02	1	185665	185843	RP11-445P19	0.367441	0.154664	-0.138564	-0.0346502	0.0982072	0.322017	0.266689	-0.0313142	0.0753679	0.0537851
TP0126H11	1	185734	185866	CTD-2245J12	0.411012	0.280512	-0.114824	0.169173	-0.0222563	0.322017	0.202369	-0.0313141	0.0753682	0.0537851
TP0114A11	1	185921	186091	RP11-603E15	0.343458	0.256452	-0.0199157	0.0960475	0.183277	0.322017	0.198561	-0.031314	0.0753684	0.0537851
TP0112B11	1	185996	186177	RP11-478P15	0.443586	0.269235	-0.0281629	0.0173631	0.105771	0.322016	0.195245	-0.0313138	0.0753687	0.0537851
TP0112B06	1	186077	186258	RP11-478K08	0.488243	0.247441	-0.00816318	0.174675	0.036425	0.322015	0.193565	-0.0313137	0.075369	0.053785
TP0102B01	1	186202	186380	RP11-35F22	0.321851	0.247574	-0.0328942	0.116938	-0.0185642	0.322015	0.192768	-0.0313136	0.0753692	0.053785
TP0101H05	1	186290	186445	RP11-25O18	0.424584	0.303959	-0.113238	0.0932428	0.000526168	0.322014	0.192292	-0.0313135	0.0753695	0.053785
TP0122C09	1	186386	186556	RP11-201A03	0.289822	0.0982954	-0.0633976	-0.112799	0.037273	0.322013	0.191972	-0.0313133	0.0753697	0.053785
TP0103D03	1	186464	186631	RP11-76I10	0.314286	0.204117	-0.00815915	0.0959423	0.0200131	0.322013	0.19182	-0.0313132	0.07537	0.053785
TP0122H07	1	186476	186611	RP11-405P11	0.182894	0.0236165	-0.129734	0.0384535	-0.0439111	0.322012	0.191712	-0.0313131	0.0753702	0.053785
TP0123D11	1	186518	186698	RP11-582N07	0.316683	0.198993	-0.0629886	0.0448524	0.0115617	0.322011	0.191618	-0.0313129	0.0753705	0.053785
TP0123G09	1	186586	186773	RP11-681N21	0.227353	0.154195	-0.0613245	-0.123389	0.00704935	0.32201	0.191542	-0.0313128	0.0753707	0.053785
TP0119F02	1	186672	186846	RP11-804A08	0.361072	0.240115	-0.0217212	0.18332	0.0428946	0.32201	0.191482	-0.0313127	0.0753709	0.053785
TP0122F02	1	186773	186938	RP11-408K17	0.307414	0.133011	-0.10748	0.145631	-0.0526094	0.322009	0.191427	-0.0313125	0.0753711	0.053785
TP0107G02	1	187012	187157	RP11-279F07	0.346468	0.203982	0.0414563	0.0348277	0.109356	0.322009	0.191374	-0.0313123	0.0753713	0.053785
TP0101D01	1	187088	187249	RP11-10L01	0.401252	0.163541	-0.0605026	0.122838	0.0736281	0.322008	0.191327	-0.0313122	0.0753715	0.053785
TP0106C01	1	187215	187419	RP11-191C15	0.717236	0.150683	0.0267165	0.243658	0.15156	0.32201	0.191286	-0.031312	0.0753716	0.0537849
TP0117C08	1	187278	187436	RP11-724A01	0.617412	0.308324	-0.0462978	0.0479366	0.0465541	0.32201	0.19125	-0.0313118	0.0753718	0.0537849
TP0114D07	1	187356	187538	RP11-618P09	0.181058	0.0170625	0.0864142	0.0543205	0.0478432	0.322006	0.191217	-0.0313116	0.075372	0.0537849
TP0122G03	1	187517	187667	RP11-417K10	0.279835	0.188376	-0.0100593	0.0238862	0.0426192	0.322005	0.191189	-0.0313115	0.0753721	0.0537848
TP0123F04	1	187625	187781	RP11-530J24	0.29464	0.256865	0.0180496	0.0143178	0.00277873	0.322005	0.191168	-0.0313113	0.0753723	0.0537848
TP0109H05	1	187656	187846	RP11-362I14	0.414754	0.215303	0.00647086	0.119665	0.0402583	0.322004	0.191152	-0.0313112	0.0753724	0.0537847
TP0115G04	1	187800	188021	RP11-666A19	0.363359	0.302829	-0.122914	0.112119	0.0691601	0.322003	0.191131	-0.0313111	0.0753726	0.0537847
TP0105F08	1	188010	188181	RP11-161M22	0.533164	0.347303	-0.0899413	0.17039	0.114014	0.322003	0.191105	-0.031311	0.0753727	0.0537847
TP0116B06	1	188257	188453	RP11-679G14	0.0625908	-0.0259328	-0.0690988	0.023417	-0.0872024	0.322003	0.191046	-0.0313108	0.0753728	0.0537847
TP0101B01	1	188426	188584	RP11-1I20	0.328284	0.288337	-0.0343849	0.112169	0.0337662	0.322002	0.19104	-0.0313106	0.0753729	0.0537847
TP0102G01	1	188517	188651	RP11-45P24	0.430637	0.214626	-0.0558499	-0.0100296	-0.00332596	0.322002	0.190997	-0.0313104	0.075373	0.0537847
TP0123E09	1	188598	188749	RP11-547I07	0.16971	0.0434336	-0.0436354	0.0759415	0.0129958	0.322001	0.190973	-0.0313102	0.0753731	0.0537847
TP0109E05	1	188722	188906	RP11-359I14	0.380608	0.199455	-0.130847	-0.00342536	0.0573863	0.322001	0.190953	-0.03131	0.0753732	0.0537847
TP0111A09	1	188848	189025	RP11-430J11	0.316924	0.200471	-0.0891138	0.0984545	0.0696136	0.322	0.190935	-0.0313098	0.0753733	0.0537846
TP0116C10	1	188981	189135	RP11-689O03	0.272265	0.0981237	-0.0373214	0.0244837	0.479322	0.322	0.19092	-0.0313096	0.0753713	0.479322
TP1012C11	1	188982	189141	RP11-3A18	0.126731	0.0586531	-0.0445338	0.10611	-0.539108	0.322	0.190906	-0.0313094	0.0753713	-0.487931
TP0112F09	1	189514	189717	RP11-505I11	0.264573	0.272393	0.0256441	0.158088	0.0831442	0.321999	0.190908	-0.0313091	0.0753714	0.0537846
TP0109C04	1	189702	189866	RP11-350K10	0.310017	0.244172	-0.0395783	0.069913	0.0754297	0.321999	0.190896	-0.0313089	0.0753714	0.0537846
TP0104E03	1	189820	189995	RP11-119C05	0.391481	0.312155	0.0101223	0.116071	0.0948038	0.321999	0.190882	-0.0313087	0.0753714	0.0537846
TP0111B09	1	189881	190052	RP11-434E18	0.296356	0.239911	0.0176457	0.0562904	0.0529046	0.321999	0.190869	-0.0313085	0.0753713	0.0537845
TP0119H11	1	190022	190201	RP11-816L02	0.403644	0.306915	-0.086688	0.134905	0.00764464	0.321998	0.190857	-0.0313083	0.0753713	0.0537845
TP0122H05	1	190066	190258	RP11-366K17	0.318558	0.170284	-0.0278155	0.0965705	-0.018478	0.321998	0.190844	-0.0313081	0.0753712	0.0537845
TP0123B09	1	190148	190220	RP11-440G22	0.251917	0.222613	-0.060512	0.069022	-0.0566149	0.321998	0.190832	-0.0313079	0.0753711	0.0537845
TP0105G06	1	190303	190516	RP11-167B22	0.3344	0.17936	-0.0836863	0.103196	0.156683	0.321997	0.190821	-0.0313078	0.0753709	0.0537844
TP0110B10	1	190497	190686	RP11-379M10	0.365887	0.300598	0.0233146	0.102746	0.015434	0.321997	0.190811	-0.0313076	0.0753706	0.0537844
TP0118E10	1	190609	190777	RP11-768J17	0.174365	0.107421	-0.0339782	0.0896935	0.0542747	0.321997	0.190801	-0.0313075	0.0753702	0.0537843
TP0115F11	1	190671	190841	RP11-657K17	0.196119	0.200271	-0.0575874	0.0152966	0.0110681	0.321997	0.190793	-0.0313074	0.0753695	0.0537843
TP0101D12	1	190776	190936	RP11-13G05	0.0227469	0.146301	-0.0240447	-0.108072	0.0162589	0.321996	0.190785	-0.0313073	0.0753686	0.0537843
TP0107F12	1	190958	191130	RP11-272B08	0.311575	0.338555	0.121174	0.0842536	0.0480192	0.321996	0.26869	-0.0313073	0.0753672	0.0537842
TP0113D12	1	191114	191309	RP11-577F07	0.367745	0.400652	-0.00587532	0.103359	0.0986044	0.321996	0.26869	-0.0313072	0.0753654	0.0537842
TP0102F09	1	191209	191387	RP11-48A18	0.366264	0.325398	0.0414482	0.0371973	0.0531073	0.321996	0.26869	-0.0313072	0.075363	0.0537841
TP0106F12	1	191329	191482	RP11-230L10	0.447793	0.37806	-0.0029015	0.110855	0.0590963	0.321996	0.268689	-0.0313072	0.0753594	0.0537841
TP0106C12	1	191411	191560	RP11-185C19	0.397769	0.34377	0.0451422	0.0670814	0.172519	0.321995	0.268689	-0.0313072	0.0753536	0.053784
TP0111F06	1	191506	191665	RP11-452J13	0.369887	0.341076	0.0346765	0.116469	0.12223	0.321995	0.268689	-0.0313071	0.0753459	0.053784
TP0103F07	1	191609	191792	RP11-96D19	0.371689	0.330121	0.131078	0.219152	0.0946702	0.321995	0.268689	-0.0313071	0.0753212	0.0537839
TP0118G05	1	191693	191863	RP11-775J19	0.335566	0.256921	-0.0337573	0.117203	0.0605147	0.321995	0.190758	-0.0313071	0.0752273	0.0537839
TP0118A06	1	191813	192033	RP11-751A22	0.350211	0.156508	-0.0958721	-0.051366	0.0782578	0.321995	0.190703	-0.0313071	0.0472097	0.0537838
TP0113H11	1	191988	192159	RP11-597D16	0.196812	0.108714	-0.0504927	-0.103155	0.0654074	0.321995	0.190686	-0.0313071	0.0470046	0.0537838
TP0109E10	1	192030	192192	RP11-358A09	0.31067	0.31735	-0.0455112	0.0746781	0.0743169	0.321995	0.190675	-0.031307	0.0469088	0.0537838
TP0104G08	1	192123	192320	RP11-124P19	0.441359	0.210323	0.0431713	-0.0170918	0.0617975	0.321994	0.190663	-0.031307	0.0468289	0.0537837
TP0102D06	1	192224	192365	RP11-44F20	0.315048	0.21302	-0.0264472	-0.0166877	0.0595561	0.321994	0.190649	-0.031307	0.0467664	0.0537836
TP0111D09	1	192356	192522	RP11-448E13	0.171973	0.0411765	0.065833	-0.208516	0.0731063	0.321994	0.190636	-0.031307	0.0467217	0.0537835
TP0105E10	1	192463	192619	RP11-161D01	0.114321	0.134359	0.0392981	-0.0586306	0.191773	0.321994	0.190629	-0.031307	0.046691	0.0537834
TP0117F11	1	192600	192804	RP11-737F07	0.264241	-0.0623261	-0.0163184	0.011196	0.0431931	0.321994	0.190624	-0.031307	0.0466718	0.0537832
TP0104D10	1	192683	192852	RP11-116L20	0.272514	0.256635	-0.0825306	0.123312	0.0971409	0.321994	0.19062	-0.031307	0.0466617	0.0537831
TP0107G01	1	192741	192921	RP11-268N01	0.18439	0.0217993	-0.118013	-0.15952	-0.00683791	0.321994	0.190617	-0.031307	0.0466581	0.0537829
TP0114F12	1	192862	193042	RP11-623G14	0.443463	0.231214	-0.0879409	0.120797	0.0246814	0.321994	0.190622	-0.0313069	0.0466749	0.0537827
TP0110A05	1	192909	193096	RP11-383P18	0.46689	0.190258	-0.0454202	0.0511838	0.0696295	0.473368	0.190633	-0.0313069	0.0467091	0.0537825
TP0104F07	1	193065	193206	RP11-115J20	0.355003	0.146268	0.0498347	-0.0180788	0.0597341	0.473368	0.190669	-0.0313069	0.0467491	0.0537823
TP0106D04	1	193081	193225	RP11-185F19	0.437935	0.224481	-0.0262283	0.0596025	0.0193218	0.473368	0.192128	-0.0313069	0.0467777	0.0537821
TP0118B08	1	193170	193373	RP11-756L05	0.575376	0.298976	-0.0392093	0.149636	-0.0195205	0.473368	0.268684	-0.0313069	0.0467923	0.0537819
TP0105D10	1	193311	193448	RP11-157J22	0.41281	0.171276	-0.055048	0.000493826	0.0832733	0.473368	0.268684	-0.0313069	0.0467921	0.0537817
TP0105D09	1	193420	193593	RP11-157I23	0.401533	0.239253	0.0517113	0.0354336	-0.0117076	0.473368	0.268684	-0.0313069	0.0467882	0.0537816
TP0122C02	1	193499	193685	RP11-173E24	0.572074	0.243538	-0.0315275	0.00154267	0.0581484	0.473368	0.268684	-0.0313068	0.0467896	0.0537814
TP0124A06	1	193538	193705	RP11-719L01	0.615524	0.336853	-0.124988	0.0374411	0.0822982	0.473368	0.268683	-0.0313068	0.046792	0.0537813
TP0102E02	1	193590	193738	RP11-48M15	0.546694	0.298388	-0.0713545	0.0812555	0.0030098	0.473368	0.268683	-0.0313068	0.0467871	0.0537811
TP0110D06	1	193693	193856	RP11-389B23	0.550944	0.303168	-0.0356931	0.113494	0.062049	0.473368	0.268683	-0.0313068	0.0467773	0.053781
TP0102A03	1	193777	193945	RP11-29E09	0.502944	0.221602	0.00428797	0.111916	-2.74888e-05	0.473368	0.268683	-0.0313068	0.0467728	0.0537809
TP0108F05	1	193953	194153	RP11-312N01	0.592847	0.397076	0.00695502	0.157853	-0.0233676	0.473368	0.268683	-0.0313068	0.0467734	0.0537808
TP0107H06	1	194062	194225	RP11-274A01	0.334054	0.188359	-0.0838717	0.0574627	-0.0547128	0.473368	0.268682	-0.0313068	0.0467726	0.0537807
TP0112B03	1	194070	194276	RP11-473H17	0.438753	0.128612	0.0407565	0.187962	0.219177	0.473368	0.190599	-0.0313068	0.0467617	0.0537806
TP0114G11	1	194180	194407	RP11-630N17	0.216943	-0.0241489	0.0205257	0.0306155	0.0752492	0.473368	0.190598	-0.0313068	0.0467256	0.0537805
TP0102H03	1	194385	194522	RP11-58O13	0.356235	0.155282	-0.084613	-0.0668274	0.0084757	0.473368	0.190599	-0.0313068	0.0466896	0.0537804
TP0126E01	1	194472	194595	CTD-2037O19	0.591106	0.347817	0.0077712	-0.028832	0.102544	0.473368	0.268681	-0.0313068	0.0466741	0.0537804
TP0115E12	1	194681	194865	RP11-662E13	0.429499	0.111815	-0.0251988	0.0595196	0.0507874	0.473368	0.268681	-0.0313067	0.0466664	0.0537803
TP0117C02	1	194883	195059	RP11-726C24	0.58782	0.388183	0.0472688	0.0747453	0.0250994	0.473368	0.268681	-0.0313067	0.0466636	0.0537802
TP0120H03	1	195068	195221	RP11-622J07	0.114257	-0.035933	-0.0528049	-0.0884529	-0.028387	0.321988	0.190603	-0.0313067	0.0466621	0.0537802
TP0118F05	1	195143	195323	RP11-769K10	0.14555	0.174845	-0.00954622	-0.0572093	-0.0937337	0.321987	0.26868	-0.0313067	0.046664	0.05378
TP0113C09	1	195282	195462	RP11-558O15	0.47447	0.369386	0.0107199	0.0355984	0.0687783	0.473368	0.26868	-0.0313067	0.0466692	0.0537799
TP0110H06	1	195447	195615	RP11-419B18	0.421292	0.284986	-0.0115603	0.05114	-0.0151833	0.473368	0.26868	-0.0313067	0.0466793	0.0537799
TP0108B04	1	195567	195774	RP11-291B16	0.334414	0.354943	0.0345643	-0.0663118	0.0895224	0.473368	0.26868	-0.0313067	0.046696	0.0537799
TP0102E06	1	195691	195856	RP11-45A13	0.522341	0.292252	-0.0594982	0.0343331	0.0673516	0.473368	0.268679	-0.0313067	0.0467222	0.0537798
TP0104B05	1	195775	195954	RP11-108J17	0.0821561	0.0488028	0.0358468	-0.169041	-0.105363	0.321987	0.190616	-0.0313067	0.0466817	0.0537798
TP0116F07	1	195890	196060	RP11-702O20	0.151798	-0.152064	-0.0726426	-0.350495	-0.0414962	0.321987	0.190617	-0.0313067	0.0466871	0.0537797
TP0105A05	1	196195	196342	RP11-141E20	0.5668	0.255798	0.0386909	0.190358	0.175145	0.473368	0.268679	-0.0313066	0.0469551	0.0537797
TP0104B08	1	196267	196443	RP11-111B13	0.519675	0.26818	0.0796478	0.10868	0.0122988	0.473368	0.268678	0.0422435	0.0470095	0.0537797
TP0104B07	1	196414	196594	RP11-111B12	0.471043	0.202524	0.0662475	0.0602241	0.0499575	0.473368	0.268678	0.0422433	0.0470571	0.0537797
TP0104G01	1	196443	196606	RP11-135A15	0.582799	0.215179	0.0243537	-0.03852	0.106147	0.473367	0.268678	0.0422429	0.0470955	0.0537796
TP0110C05	1	196593	196740	RP11-390O06	0.573715	0.317196	0.0937102	0.0356552	0.0818849	0.473367	0.268678	0.0422424	0.0471271	0.0537796
TP0101A11	1	196657	196797	RP11-4N14	0.582519	0.302717	0.133285	0.0989528	0.101696	0.473367	0.268677	0.0422418	0.0471556	0.0537796
TP0106F06	1	196801	196958	RP11-199D04	0.51972	0.283049	0.134769	0.108093	0.132921	0.473367	0.268677	0.0422413	0.0471825	0.0537796
TP0104B10	1	197020	197179	RP11-106H07	0.238556	0.175892	0.10944	0.0534322	0.0148976	0.473367	0.268677	0.0422407	0.047203	0.0537796
TP0111G03	1	197042	197271	RP11-455F11	0.497763	0.250559	0.033263	-0.0113705	0.0879683	0.473367	0.268676	0.0422401	0.0472211	0.0537795
TP0109F10	1	197223	197421	RP11-369P21	0.39681	0.169751	0.0476156	-0.0147048	-0.0512627	0.473367	0.268676	0.0422393	0.0472342	0.0537795
TP0110B11	1	197283	197461	RP11-382E09	0.583736	0.322152	0.0951147	0.125276	0.0760663	0.473367	0.268676	0.0422386	0.047245	0.0537795
TP0104H01	1	197303	197464	RP11-133P01	0.498953	0.221542	0.141967	0.117665	-0.0167411	0.473367	0.268676	0.0422378	0.0472546	0.0537795
TP0104C04	1	197420	197614	RP11-109H10	0.56831	0.277494	0.0379382	0.114641	0.10548	0.473367	0.268675	0.042237	0.0472633	0.0537795
TP0117E06	1	197465	197674	RP11-735J16	0.634127	0.282172	0.0423915	0.0807122	0.0745816	0.473367	0.268675	0.0422361	0.0472717	0.0537795
TP0108B03	1	197701	197881	RP11-282K14	0.50123	0.391321	0.0788844	0.113585	0.0740444	0.473367	0.268675	0.042235	0.0472782	0.0537795
TP0117B11	1	197755	197943	RP11-722B07	0.545949	0.217009	-0.0110861	0.0493794	-0.147751	0.473367	0.268675	0.0422341	0.047284	0.0537796
TP0109C01	1	197908	198069	RP11-346I06	0.634553	0.290853	0.06177	0.108693	0.0436599	0.473367	0.268674	0.0422332	0.0472895	0.0537797
TP0104D04	1	197938	198106	RP11-115O14	0.469591	0.303685	0.02639	0.0413712	-0.0183029	0.473367	0.268674	0.0422321	0.0472951	0.0537798
TP0118F06	1	198040	198203	RP11-771I05	0.281334	0.296492	0.0391999	0.0900151	-0.00623445	0.473367	0.268674	0.0422312	0.0473	0.0537798
TP0112A12	1	198154	198318	RP11-470G13	0.455517	0.24749	-0.0153439	0.0289164	0.0608335	0.473367	0.268674	0.0422301	0.0473052	0.05378
TP0113A05	1	198297	198456	RP11-526N03	0.459895	0.128846	-0.0102891	-0.0405808	0.120176	0.473367	0.268673	0.0422291	0.0473101	0.0537801
TP0124A11	1	198338	198551	RP11-699J10	0.563848	0.246197	0.0610533	0.00690606	0.0763664	0.473367	0.268673	0.0422283	0.0473155	0.0537805
TP0122B01	1	198389	198528	RP11-186C03	0.398091	0.172252	0.0457635	0.0426127	0.00451211	0.473367	0.268673	0.0422274	0.0473218	0.0537815
TP0104H02	1	198456	198624	RP11-133P06	0.488698	0.283034	0.159132	0.170241	0.0130574	0.473367	0.268673	0.0422265	0.0473307	0.0537872
TP0103G09	1	198549	198714	RP11-101F19	0.426839	0.225922	0.0128239	0.0963224	0.191896	0.473367	0.268672	0.0422257	0.0473427	0.0538107
TP0104E08	1	198683	198857	RP11-121P12	0.56749	0.253386	-0.0247254	0.0909124	0.267523	0.473367	0.268672	0.042225	0.047367	0.0538108
TP0101E11	1	198808	198967	RP11-17B07	0.432102	0.240414	0.0157196	0.0449945	0.0659381	0.473367	0.268672	0.0422241	0.0474654	0.0538109
TP0117E09	1	198942	199127	RP11-728L19	0.694274	0.376568	0.0392983	0.1247	0.0854042	0.648074	0.355726	0.0422233	0.0502939	0.0538109
TP0119E05	1	199074	199226	RP11-809P09	0.683696	0.477362	0.112908	0.193925	0.142741	0.660396	0.355727	0.0422225	0.0746757	0.0538109
TP0104E04	1	199216	199387	RP11-119D06	0.664833	0.415246	0.0228566	0.138226	0.112651	0.660403	0.355728	0.0422217	0.0753167	0.053811
TP0105H03	1	199316	199481	RP11-178L18	0.532244	0.357489	0.0019094	0.179786	0.0547106	0.660405	0.355729	0.0422209	0.0753418	0.053811
TP0113E11	1	199389	199583	RP11-575O05	0.450042	0.234973	-0.0523316	-0.059165	0.0583882	0.660405	0.355729	0.04222	0.0753348	0.053811
TP0126B04	1	199540	199653	CTD-2022E07	0.80973	0.415271	0.000337816	0.170773	0.0651267	0.660405	0.35573	0.0422192	0.0753316	0.0538111
TP0002E11	1	199600	199762	RP11-790I13	0.736185	0.492185	0.103769	0.171399	0.0724911	0.660405	0.355731	0.0422184	0.0753303	0.0538111
TP0004A11	1	199611	199712	CTD-2073P18	0.477317	0.248853	-0.0183197	0.0114636	0.144043	0.660405	0.355732	0.0422175	0.0753295	0.0538111
TP0102D11	1	199696	199861	RP11-51H18	0.561595	0.389728	0.0452248	0.0797552	-0.0527552	0.660405	0.355733	0.0422168	0.0753288	0.0538112
TP0119G03	1	199830	200026	RP11-812F10	0.576916	0.382661	0.0349178	0.141366	0.0848388	0.660405	0.355733	0.042216	0.0753282	0.0538112
TP0126B09	1	199995	200148	CTD-2016H18	0.0125251	0.436942	0.0145771	0.209291	0.102091	0.321987	0.355734	0.0422153	0.0753275	0.0538113
TP0104G02	1	200062	200232	RP11-131N08	0.0834198	0.347478	0.0817553	0.165351	0.111946	0.321987	0.355735	0.0422145	0.0753268	0.0538113
TP0116D09	1	200150	200342	RP11-693C10	0.545643	0.223769	0.0197327	0.121603	0.0310472	0.660405	0.355736	0.0422138	0.0753256	0.0538113
TP0119E04	1	200293	200475	RP11-802N20	0.820521	0.449889	0.134596	0.166777	0.0802369	0.660405	0.355736	0.0422131	0.0753248	0.0538114
TP0105E01	1	200361	200537	RP11-165E10	0.810064	0.481989	0.0428468	0.279567	0.0993105	0.660405	0.355737	0.0422125	0.0753234	0.0538115
TP0116B03	1	200439	200626	RP11-684K15	0.555956	0.396121	-0.036258	0.080386	0.0782888	0.660355	0.355738	0.0422118	0.0753225	0.0538116
TP0101H11	1	200537	200703	RP11-24J16	0.506893	0.289055	0.0249876	0.1905	0.137117	0.473367	0.355733	0.0422112	0.0753217	0.0538117
TP0114E10	1	200674	200856	RP11-624L09	0.383411	0.301317	0.0852497	0.31455	0.340782	0.473367	0.354932	0.0422105	0.0753208	0.0538116
TP0103A08	1	200763	200946	RP11-65I22	0.437537	0.283656	0.0119247	0.128173	0.0502761	0.473366	0.269882	0.0422098	0.0753199	0.0537907
TP0102G11	1	200877	201049	RP11-63C15	0.530588	0.268701	0.114933	0.122706	0.0151249	0.473366	0.268724	0.042209	0.075319	0.053787
TP0119B02	1	200975	201155	RP11-792C24	0.545337	0.373376	0.147163	0.143482	0.0171093	0.473366	0.268686	0.0422084	0.0753199	0.0537865
TP0102B02	1	201123	201283	RP11-38O14	0.523846	0.335659	0.146055	0.135809	-0.0071253	0.473366	0.268679	0.0422077	0.0472197	0.0537865
TP0110G01	1	201233	201432	RP11-407E18	0.638539	0.305749	-0.0546421	-0.0663801	0.0125982	0.473366	0.268676	0.0422069	0.0471907	0.0537867
TP0104H12	1	201434	201564	RP11-134P09	0.297866	0.251066	0.134416	-0.0402058	-0.0337621	0.473366	0.268674	0.0422062	0.0471799	0.053787
TP0103G01	1	201484	201646	RP11-99A23	0.737117	0.411255	0.0942958	0.105336	0.0706614	0.473366	0.268673	0.0422054	0.0471708	0.0537872
TP0118H09	1	201524	201678	RP11-783D13	0.370664	0.159233	0.0977292	0.0535914	-0.0380545	0.473366	0.268672	0.0422046	0.0471637	0.0537874
TP0119H10	1	201646	201882	RP11-813P03	0.312844	0.237345	-0.00336016	-0.0243955	-0.0647687	0.473366	0.268672	0.0422038	0.047158	0.0537878
TP0108F12	1	201781	201985	RP11-317I07	0.480786	0.316532	0.097703	0.0482357	0.136295	0.473366	0.268673	0.0422029	0.0471526	0.0537885
TP0116F06	1	201904	202111	RP11-700B09	0.569044	0.362117	0.0614267	0.122352	0.0703236	0.473366	0.268673	0.042202	0.0471469	0.0537891
TP0109E06	1	202034	202201	RP11-357K19	0.462602	0.277991	0.10966	0.109992	0.0743515	0.473366	0.268674	0.0422012	0.0471409	0.0537897
TP0123D05	1	202045	202201	RP11-559B21	0.400836	0.108189	-0.022337	-0.0135473	0.0450398	0.473366	0.268675	0.0422004	0.0471351	0.0537905
TP0123E02	1	202083	202301	RP11-585K01	0.357001	0.176762	-0.00159968	-0.0369862	0.0591964	0.473366	0.268676	0.0421996	0.0471298	0.0537914
TP0121D08	1	202128	202299	RP11-4C02	0.507645	0.282046	0.131452	0.0988106	0.0518598	0.473366	0.268677	0.0421988	0.0471249	0.0537924
TP0121F07	1	202255	202420	RP11-102D20	0.371669	0.208177	0.0588829	0.0749522	0.0809108	0.473366	0.268679	0.042198	0.0471206	0.0537937
TP0115H12	1	202282	202482	RP11-673P13	0.487814	0.292393	0.00906182	0.0358274	0.0260206	0.473366	0.26869	0.0421972	0.0471167	0.0537952
TP0123H06	1	202340	202570	RP11-617D19	0.404028	0.282009	-0.00920927	-0.00981586	-0.0126014	0.473366	0.268746	0.0421963	0.0471135	0.0537968
TP0116B01	1	202524	202726	RP11-681D01	0.769041	0.455182	0.125728	0.158037	0.104768	0.660279	0.268932	0.0421956	0.0471111	0.0537987
TP0111B03	1	202724	202922	RP11-433N15	0.666382	0.275775	0.00282767	0.0777191	-0.0214192	0.660335	0.269385	0.0421949	0.0471087	0.0538007
TP0117F02	1	202918	203099	RP11-734H02	0.621212	0.358005	0.0902898	0.17684	0.0545306	0.660343	0.270233	0.0421942	0.0471064	0.0538023
TP0114E06	1	203078	203292	RP11-621K12	0.546181	0.308097	0.0187159	-0.0411152	0.0326547	0.660345	0.271859	0.0421937	0.0471033	0.0538045
TP0119E03	1	203184	203412	RP11-805B14	0.63834	0.394699	0.0662858	0.13942	0.185649	0.660345	0.275314	0.0421942	0.0471001	0.0538067
TP0104E02	1	203330	203475	RP11-121G04	0.459194	0.276681	0.0664819	0.0428754	0.17693	0.660344	0.279814	0.0421999	0.0470972	0.053806
TP0106G06	1	203397	203577	RP11-231H04	0.6045	0.394792	0.109655	0.1012	0.166495	0.660343	0.286508	0.042577	0.0470945	0.0538049
TP0109G12	1	203526	203715	RP11-371H05	0.571498	0.349387	0.126924	0.0532901	0.0564368	0.660342	0.292515	0.0767598	0.0470922	0.0538037
TP0121B08	1	203664	203886	RP11-735C04	0.473631	0.384079	0.134627	0.18207	0.0635914	0.66034	0.296396	0.0767588	0.04709	0.0538023
TP0124E02	1	203694	203851	RP11-1143H02	0.45518	0.29577	0.101444	0.0125511	0.102261	0.660337	0.298625	0.0767576	0.0470881	0.0538007
TP0101H08	1	203780	203974	RP11-24I04	0.426391	0.29198	0.164892	0.108403	-0.00904862	0.660335	0.300171	0.0767564	0.0470861	0.0537993
TP0113F02	1	203851	204061	RP11-580K21	0.631547	0.382625	0.206629	0.119762	0.130757	0.660332	0.301175	0.0767552	0.0470845	0.0537983
TP0108G12	1	203938	204134	RP11-326J24	0.605032	0.377031	0.0839148	0.130183	0.0949141	0.660329	0.300521	0.0767541	0.0470827	0.0537972
TP0106E09	1	204118	204181	RP11-196O22	0.53611	0.248109	0.015452	0.0484019	0.108333	0.66032	0.294931	0.076753	0.0470804	0.053796
TP0001H09	1	204336	204424	RP11-522P17	0.291432	0.27539	0.139397	-0.0139082	0.0834921	0.473366	0.279981	0.0767519	0.0470717	0.0537949
TP0003B12	1	204336	204439	RP13-580K08	0.245818	0.201963	0.124442	-0.17069	-0.037467	0.473366	0.27355	0.0767507	0.047064	0.0537938
TP0110H07	1	204607	204706	RP11-421E17	0.110899	0.2159	0.0954769	-0.134289	-0.0103361	0.473366	0.271234	0.0767496	0.0470617	0.0537929
TP0126A08	1	204667	204829	CTD-2003B03	0.660071	0.446683	0.130429	0.151602	0.0923395	0.597977	0.303979	0.0767483	0.0470708	0.0537923
TP0115G01	1	204730	204975	RP11-665L20	0.694261	0.43921	0.0787572	0.253664	0.195311	0.4734	0.301881	0.0767471	0.0470687	0.0537915
TP0105E09	1	204733	204903	RP11-161C18	0.720786	0.422916	0.14873	0.12255	0.121303	0.473371	0.294863	0.076746	0.0470666	0.0537908
TP0113G07	1	204945	205148	RP11-595K11	0.409701	0.241049	-0.024832	-0.0309208	0.0659678	0.473367	0.268996	0.0420932	0.0470638	0.05379
TP0107B10	1	205008	205162	RP11-237C22	0.624312	0.247896	-0.0124088	0.0615959	0.0427867	0.473366	0.268845	0.0420829	0.0470616	0.0537894
TP0123E08	1	205091	205277	RP11-564A08	0.531859	0.293161	-0.0353759	0.00680884	0.0243937	0.473366	0.268789	0.0420738	0.0470592	0.053789
TP0124C01	1	205135	205325	RP11-733A18	0.362082	0.200863	0.0549975	0.0613961	0.0272439	0.473366	0.268752	0.0420647	0.0470564	0.0537886
TP0114D06	1	205202	205369	RP11-615M18	0.54361	0.272939	-0.0480203	0.0665193	0.0220434	0.473366	0.268726	0.0420531	0.0470534	0.0537884
TP0105F11	1	205284	205440	RP11-164O23	0.15638	0.214143	-0.00337767	0.0165576	-0.0570976	0.473366	0.268705	0.0420414	0.0470504	0.0537882
TP0108B08	1	205396	205590	RP11-288B01	0.603028	0.420027	0.150943	0.186195	0.0804373	0.473366	0.268693	0.0420288	0.0470471	0.0537881
TP0118C03	1	205398	205581	RP11-761M03	0.495319	0.356622	0.0023357	0.0479845	0.0604813	0.473366	0.268681	0.0420146	0.0470435	0.053788
TP0118G03	1	205465	205648	RP11-780P19	0.559019	0.311816	0.0645806	0.0217218	0.0527047	0.473366	0.26867	0.041999	0.0470399	0.053788
TP0106A12	1	205632	205832	RP11-182J17	0.481887	0.158591	-0.0845477	0.0573869	0.0529329	0.473366	0.268661	0.0419834	0.0470364	0.053788
TP0109F11	1	205818	206001	RP11-367L23	0.356551	0.193599	0.0251566	-0.00224158	-0.025094	0.473366	0.268657	0.0419668	0.0470336	0.0537879
TP0112G12	1	205923	206130	RP11-512L01	-0.239679	0.212273	-0.00758998	0.0170757	0.0299541	-0.351803	0.268654	0.0419449	0.0470311	0.0537879
TP0108C02	1	205992	206187	RP11-288K21	-0.35498	0.376757	0.0504977	0.11873	0.0855033	-0.351872	0.268652	0.0419042	0.0470285	0.0537879
TP0110D12	1	206141	206323	RP11-393J13	-0.319253	0.407217	-0.0577609	0.268006	0.17837	-0.352178	0.268648	-0.0313072	0.0470255	0.053788
TP0119A03	1	206233	206418	RP11-789J18	-0.553137	0.290661	-0.0892005	0.0711435	0.0668191	-0.537524	0.268622	-0.0672809	0.0470223	0.0537881
TP0121B04	1	206293	206468	RP11-718L09	-0.581258	0.117268	-0.00791985	-0.014885	0.0050362	-0.537526	0.192156	-0.0672809	0.047019	0.0537882
TP0101A12	1	206366	206526	RP11-2P02	-0.520126	0.269361	-0.0776213	0.0153464	0.0190318	-0.537527	0.19154	-0.0672809	0.0470164	0.0537883
TP0102F01	1	206451	206630	RP11-45F21	-0.730347	0.190405	-0.147141	0.00502986	-0.0340685	-0.537529	0.191374	-0.067281	0.0470143	0.0537884
TP0103B06	1	206477	206644	RP11-69A02	-0.545999	0.210635	-0.0646668	0.0298224	0.0243425	-0.53753	0.191285	-0.067281	0.0470125	0.0537886
TP0110E03	1	206548	206736	RP11-390D15	-0.503841	0.197206	-0.0929363	0.0300038	0.05791	-0.537531	0.191238	-0.0672811	0.0470107	0.0537887
TP0112E10	1	206602	206792	RP11-500C15	-0.583364	0.296283	-0.173396	0.0413429	0.0695007	-0.537533	0.191209	-0.0672811	0.0470092	0.0537888
TP0104C02	1	206754	206903	RP11-106M16	-0.612861	0.164941	-0.134492	-0.0655067	0.0169985	-0.537534	0.191188	-0.0672812	0.047008	0.053789
TP0102H06	1	206884	207055	RP11-59C06	-0.577715	0.180089	-0.076326	-0.0767612	0.0112969	-0.537535	0.191172	-0.0672812	0.0470072	0.0537892
TP0114B05	1	206921	207110	RP11-603J09	-0.347744	0.217138	-0.0184971	0.0896985	0.086787	-0.352319	0.191162	-0.0672812	0.0470068	0.0537894
TP0102D04	1	207065	207206	RP11-44B06	-0.367096	0.280363	-0.0145689	0.0836128	-0.030337	-0.352147	0.191153	-0.0672813	0.0470065	0.0537895
TP0119H01	1	207161	207362	RP11-818N18	-0.445168	0.376717	-0.0479339	0.126597	0.0745495	-0.351799	0.191145	-0.0672813	0.047006	0.0537897
TP0227G10	1	207220	207349	CTD-2400C22	-0.439009	0.155127	-0.077348	0.0600635	0.0480103	-0.351417	0.191137	-0.0672814	0.0470058	0.0537899
TP0106D07	1	207265	207449	RP11-185G15	-0.117759	0.169723	-0.00777572	-0.140217	0.10592	-0.35119	0.191132	-0.0672814	0.0470057	0.0537901
TP0126E07	1	207314	207474	CTD-2270M06	-0.368444	0.332541	-0.0762001	0.0111491	0.087177	-0.351613	0.191127	-0.0672815	0.0470057	0.0537903
TP0106D03	1	207349	207539	RP11-192J14	-0.292631	0.286472	-0.122204	0.143945	0.0746242	-0.352231	0.191122	-0.0672815	0.0470058	0.0537905
TP0103D09	1	207438	207607	RP11-79M12	-0.574907	0.177243	-0.11641	-0.0316959	-0.069159	-0.537545	0.191118	-0.0672815	0.047006	0.0537908
TP0115B10	1	207450	207656	RP11-649C13	-0.480338	0.209647	-0.0617736	-0.0238336	-0.0905961	-0.537546	0.191114	-0.0672816	0.0470062	0.053791
TP0117G03	1	207548	207704	RP11-746B01	-0.609334	0.147734	-0.124555	-0.0940225	0.0194472	-0.537547	0.19111	-0.0672816	0.0470067	0.0537913
TP0105G08	1	207655	207823	RP11-167J02	-0.685344	0.206431	-0.118677	-0.00283262	0.0182992	-0.537548	0.191108	-0.0672817	0.0470076	0.0537915
TP0115B03	1	207751	207893	RP11-645A13	-0.417786	0.208496	-0.0896055	0.0786499	0.0447773	-0.537549	0.191105	-0.0672817	0.0470083	0.0537918
TP0111G09	1	207786	207940	RP11-453H04	-0.626568	0.107049	-0.116675	-0.126873	-0.0206763	-0.53755	0.191103	-0.0672817	0.0470089	0.0537921
TP0115D10	1	207823	208020	RP11-653H03	-0.501449	0.130463	-0.110569	-0.122426	-0.0486473	-0.537551	0.191101	-0.0672818	0.0470095	0.0537923
TP0109C06	1	207907	208088	RP11-345I23	-0.572105	0.111112	-0.0838032	-0.0280618	0.00225668	-0.537552	0.191099	-0.0672818	0.04701	0.0537926
TP0107E10	1	208097	208247	RP11-266N24	-0.264595	0.291991	-0.00599455	0.097487	0.110337	-0.162449	0.191098	-0.0672819	0.0470108	0.0537929
TP0108C08	1	208216	208404	RP11-299J10	-0.105979	0.244066	-0.0689277	0.0461568	-0.137185	-0.162366	0.191097	-0.0672819	0.0470116	-0.13962
TP0105D03	1	208297	208429	RP11-156H13	-0.141647	0.261607	0.00687218	0.0100228	-0.250937	-0.162314	0.191096	-0.0672819	0.0470123	-0.13962
TP0126C09	1	208362	208479	CTD-2017P11	-0.0219201	0.446705	0.0871011	0.0662527	-0.0895665	-0.162284	0.191095	0.0420144	0.0470134	-0.13962
TP0124H07	1	208495	208678	RP11-281L14	-0.146727	0.163039	0.0755396	-0.00172423	-0.261587	-0.162268	0.191093	0.0421397	0.0470152	-0.13962
TP0107E07	1	208542	208697	RP11-262C19	-0.360455	0.1563	-0.0434134	-0.0602469	-0.487395	-0.162311	0.191092	-0.067282	0.0470177	-0.582183
TP0126B03	1	208639	208820	CTD-2016A12	-0.217308	0.246992	-0.135002	0.16872	-0.58241	-0.249051	0.191092	-0.0672821	0.0470212	-0.582183
TP0108G04	1	208781	208968	RP11-320H18	-0.488934	0.217403	-0.0809781	0.0446249	-0.620107	-0.537559	0.191091	-0.0672821	0.0470257	-0.582183
TP0105D11	1	208925	209106	RP11-159M04	-0.70938	0.0738038	-0.0741603	-0.025603	-0.669836	-0.53756	0.191091	-0.0672822	0.0470304	-0.582183
TP0105A03	1	209015	209170	RP11-137J15	-0.402839	0.21614	-0.0191858	0.0228678	-0.476128	-0.350638	0.19109	-0.0672822	0.0470355	-0.404468
TP0106H12	1	209205	209369	RP11-217A24	-0.393097	0.200044	-0.0254974	-0.0131692	-0.417759	-0.255943	0.19109	0.0421593	0.0470411	-0.404468
TP0113A08	1	209295	209485	RP11-543B16	-0.259102	0.168206	0.110776	0.0105141	-0.34247	-0.25579	0.19109	0.04216	0.0470471	-0.404468
TP0118B02	1	209335	209552	RP11-749E03	-0.158739	0.176717	0.0248121	0.139253	-0.342679	-0.255868	0.19109	0.0421593	0.047053	-0.404468
TP0108F01	1	209530	209697	RP11-318L16	-0.311309	0.23443	0.12441	0.106254	-0.496213	-0.255911	0.191091	0.0421585	0.0470573	-0.404468
TP0101H03	1	209600	209767	RP11-24B10	-0.242156	0.178322	-0.0739133	-0.02812	-0.438454	-0.255959	0.191093	0.0421576	0.0470606	-0.404468
TP0109E02	1	209697	209862	RP11-359E08	-0.397359	0.248946	0.0580626	0.0436128	-0.443078	-0.256021	0.191103	0.0421564	0.0470632	-0.404469
TP0126D03	1	209722	209959	CTD-2026L18	-0.313437	0.327357	0.112815	0.14289	-0.502262	-0.256062	0.26865	0.0421551	0.0470653	-0.404469
TP0104F06	1	209908	210062	RP11-122M14	-0.107385	0.35692	0.0798179	0.205806	-0.258648	-0.256118	0.329717	0.0421537	0.0470671	-0.404469
TP0113D05	1	209999	210211	RP11-552D08	-0.380477	0.195991	0.0257984	-0.0347684	-0.281246	-0.256197	0.330492	0.042152	0.0470686	-0.404469
TP0116B10	1	210168	210393	RP11-685I19	-0.327154	0.258414	0.0413498	-0.00866644	-0.515638	-0.256273	0.330578	0.0421503	0.0470702	-0.404469
TP0113G11	1	210365	210533	RP11-600E05	-0.265021	0.368793	0.0893757	0.242216	-0.278928	-0.256381	0.330516	0.0421483	0.0470716	-0.404469
TP0109G01	1	210490	210655	RP11-365G10	-0.0771991	0.413621	0.0655633	0.0561992	-0.45016	-0.256532	0.330406	0.0421462	0.047073	-0.40447
TP0110A07	1	210524	210704	RP11-384C04	-0.259601	0.421599	0.117002	0.0219533	-0.401017	-0.256701	0.330253	0.0421443	0.0470746	-0.40447
TP0111A05	1	210586	210755	RP11-422A07	-0.326202	0.324051	0.092245	0.0614735	-0.450683	-0.257001	0.330035	0.0421419	0.0470759	-0.40447
TP0102H04	1	210621	210810	RP11-61J19	-0.38194	0.354125	0.0623026	0.0112372	-0.62573	-0.257508	0.329782	0.0421392	0.0470768	-0.582183
TP0103F06	1	210772	210929	RP11-90A05	-0.372911	0.38195	0.139459	0.146725	-0.587547	-0.258422	0.329512	0.0421365	0.0470773	-0.582183
TP0111G12	1	210911	211106	RP11-460M21	-0.182747	0.294341	0.104246	0.107462	-0.385752	-0.25986	0.329159	0.0421336	0.0470778	-0.40447
TP0105H09	1	211042	211202	RP11-168K13	-0.200007	0.237075	0.065978	0.221178	-0.259664	-0.260083	0.328745	0.0421302	0.0470781	-0.40447
TP0107F08	1	211118	211287	RP11-275G03	-0.317619	0.243711	0.0663975	0.143777	-0.459506	-0.256719	0.32822	0.0421254	0.0470778	-0.40447
TP0101F05	1	211240	211381	RP11-15O15	0.0736739	0.373199	-0.0329999	0.14891	-0.264735	-0.162054	0.327624	-0.0313084	0.0470775	-0.404471
TP0107A01	1	211271	211458	RP11-229M05	-0.209207	0.086308	-0.0108537	-0.116967	-0.22236	-0.162056	0.191097	-0.0313084	0.0470771	-0.404471
TP0127B04	1	211438	211631	CTD-2552D01	0.0990447	0.10964	-0.114902	0.0919781	-0.0619046	-0.162058	0.191099	-0.0313084	0.0470772	-0.139616
TP0118F09	1	211445	211622	RP11-770B01	-0.508039	0.166658	0.0790613	-0.051335	-0.662876	-0.352386	0.191102	-0.0313085	0.0470775	-0.582182
TP0103B05	1	211542	211707	RP11-71C07	-0.451894	0.168642	-0.0249917	-0.00126565	-0.664021	-0.352387	0.191104	-0.0313085	0.0470779	-0.582182
TP0105B02	1	211647	211849	RP11-142B08	-0.161798	0.148371	-0.0803951	0.10523	-0.395832	-0.352388	0.191106	-0.0313085	0.0470783	-0.582182
TP0118C02	1	211853	212035	RP11-757D10	-0.498758	0.1679	-0.0823445	-0.0387989	-0.597955	-0.352389	0.191108	-0.0313085	0.0470789	-0.582182
TP0105E11	1	211904	212066	RP11-164C02	-0.464198	0.122871	-0.0142473	-0.0031843	-0.529069	-0.352391	0.19111	-0.0313086	0.0470793	-0.582182
TP0114A03	1	212021	212233	RP11-594F04	-0.502121	0.13775	-0.108949	0.0505869	-0.621437	-0.352392	0.191113	-0.0313086	0.0470798	-0.582182
TP0112G06	1	212140	212366	RP11-503C11	-0.426813	0.172283	0.021344	0.0972792	-0.580307	-0.352393	0.191116	-0.0313086	0.0470803	-0.582182
TP0103H01	1	212294	212450	RP11-97L05	-0.376097	0.340448	-0.00639809	0.152579	-0.625626	-0.352394	0.322524	-0.0313087	0.0470809	-0.582182
TP0107A05	1	212408	212583	RP11-235A18	-0.444066	0.293247	-0.0316195	0.0483491	-0.538846	-0.352395	0.321858	-0.0313093	0.0470815	-0.582182
TP0114A08	1	212533	212682	RP11-603B21	-0.282435	0.333026	0.032399	0.065902	-0.459533	-0.352396	0.321069	-0.00316205	0.047082	-0.582182
TP0110B03	1	212546	212736	RP11-379J09	-0.374137	0.226786	0.0353604	-0.0252823	-0.540523	-0.352397	0.320199	0.0397422	0.0470827	-0.404473
TP0109G02	1	212657	212832	RP11-370I05	-0.386188	0.262215	0.0662544	0.0140644	-0.419166	-0.352398	0.319123	0.0403568	0.0470836	-0.404473
TP0104A08	1	212745	212926	RP11-105C24	-0.0324832	0.341333	0.124329	0.0563269	-0.343744	-0.352399	0.317929	0.0406167	0.0470845	-0.404473
TP0107C10	1	212812	212988	RP11-262H05	0.441593	0.401583	0.0841476	0.217271	-0.345209	0.660379	0.316385	0.0407693	0.0470851	-0.404473
TP0115A03	1	212881	213055	RP11-643F24	0.730516	0.372821	-0.000547675	0.11102	-0.384777	0.660379	0.314187	0.0407305	0.0470854	-0.404473
TP0107H09	1	212982	213185	RP11-281J12	0.582021	0.224148	-0.0208529	0.0262908	-0.515098	0.660378	0.310951	0.0406211	0.0470858	-0.404473
TP0111E08	1	213250	213421	RP11-459D06	0.79895	0.307482	0.00519636	0.0783404	-0.419751	0.660378	0.30518	0.0406397	0.0470862	-0.404474
TP0126A07	1	213366	213494	CTD-2007A17	0.809209	0.289003	-0.00183192	0.0965508	-0.359121	0.660377	0.283763	0.0407666	0.0470865	-0.404474
TP0103D05	1	213416	213554	RP11-81E23	0.796323	0.273134	-0.0375993	0.128328	-0.478881	0.660377	0.268632	0.0408486	0.0470869	-0.404474
TP0115E07	1	213423	213624	RP11-662B03	0.758305	0.247453	-0.0776233	0.0692234	-0.535974	0.660376	0.19134	0.0409296	0.0470872	-0.404474
TP0101G08	1	213576	213772	RP11-25G08	0.716615	0.249124	0.00586484	-0.0573892	-0.258278	0.660376	0.191188	0.0409719	0.0470874	-0.404474
TP0115F03	1	213740	213910	RP11-664M17	0.640126	0.252587	0.0105803	0.0594751	-0.427582	0.660375	0.191178	0.0409862	0.0470875	-0.404474
TP0103H08	1	213851	214006	RP11-101K19	0.607057	0.160689	0.0429778	-0.00693613	-0.546776	0.660375	0.191177	0.040958	0.0470874	-0.404474
TP0110E10	1	213920	214103	RP11-415H09	0.674172	0.138297	-0.0710138	0.0366046	-0.476358	0.660375	0.191179	0.0407351	0.047087	-0.404475
TP0119B03	1	214054	214242	RP11-794C09	0.651349	0.277047	0.0400116	0.0910114	-0.0100229	0.660374	0.191182	0.0365051	0.0470867	0.0538041
TP0115D03	1	214172	214352	RP11-652O09	0.396325	0.244187	-0.0137725	0.140993	-0.267889	0.660374	0.191185	-0.0313095	0.0470865	-0.404475
TP0106B02	1	214309	214448	RP11-189C09	0.671619	0.176337	0.0235013	0.169353	-0.438163	0.660373	0.191189	-0.0672837	0.0470863	-0.404475
TP0117A04	1	214309	214514	RP11-713D04	0.696639	0.163615	-0.103924	-0.00550189	-0.482834	0.660373	0.191194	-0.0672838	0.0470857	-0.404475
TP0104C10	1	214379	214561	RP11-114B04	0.672978	0.189445	-0.119809	0.0371323	-0.398109	0.660372	0.191198	-0.0672838	0.047085	-0.404475
TP0118E03	1	214494	214662	RP11-765H12	0.625558	0.293974	-0.016406	0.088659	-0.388757	0.660372	0.191203	-0.0672838	0.0470844	-0.404475
TP0104D06	1	214528	214703	RP11-118K21	0.542445	0.142545	-0.0948659	-0.00689367	-0.620475	0.660371	0.191208	-0.0672839	0.0470839	-0.582181
TP0109E03	1	214659	214861	RP11-352M19	0.659194	0.186652	-0.0629451	0.0123466	-0.459482	0.660371	0.191213	-0.0672839	0.0470837	-0.582181
TP0104D08	1	214753	214914	RP11-121C09	0.812784	0.241196	-0.0874945	0.0675628	-0.599163	0.66037	0.191218	-0.0672839	0.0470833	-0.582181
TP0115B08	1	214854	215044	RP11-651L06	0.745398	0.25894	0.00278241	0.159193	-0.529611	0.66037	0.191223	-0.0672839	0.0470827	-0.582181
TP0112E06	1	214987	215205	RP11-493E22	0.719354	0.143134	-0.127927	-0.00778469	-0.545801	0.660369	0.191228	-0.0672837	0.0470816	-0.582181
TP0105E04	1	215105	215267	RP11-163I12	0.456324	0.125273	-0.157301	-0.0364801	-0.588751	0.660369	0.191234	-0.0672838	0.0470802	-0.582181
TP0107C12	1	215216	215374	RP11-260A12	0.684684	0.193376	-0.0993248	0.0126824	-0.663292	0.660369	0.19124	-0.0672838	0.0470789	-0.582181
TP0107B12	1	215301	215475	RP11-241C09	0.691441	0.308973	-0.047164	0.0318886	-0.552893	0.660368	0.191246	-0.0672838	0.0470775	-0.582181
TP0101H09	1	215473	215642	RP11-24I14	0.479767	0.0304694	-0.039436	-0.1551	-0.651779	0.660368	0.191253	-0.0672838	0.0470765	-0.582181
TP0112D06	1	215545	215722	RP11-486O24	0.773281	0.216001	-0.0601116	0.136517	-0.482744	0.660367	0.191261	-0.0672839	0.0470754	-0.582181
TP0102D09	1	215643	215817	RP11-44J17	0.518725	0.150547	-0.133057	-0.0231184	-0.611185	0.660367	0.191272	-0.0672839	0.0470743	-0.582181
TP0107E06	1	215701	215855	RP11-264D03	0.713063	0.281538	-0.0110355	0.145066	-0.437032	0.660366	0.191283	-0.0672839	0.0470734	-0.404477
TP0105D08	1	215747	215924	RP11-157G15	0.632562	0.181863	-0.0783212	0.0921749	-0.486624	0.660366	0.191299	-0.0672839	0.0470729	-0.404477
TP0116F05	1	215815	215993	RP11-706N12	0.587035	0.189429	-0.0129104	0.0602202	-0.40613	0.660365	0.191324	-0.067284	0.0470724	-0.404478
TP0107D07	1	215927	216091	RP11-265D08	0.544203	0.163258	0.0273129	0.0852546	-0.457935	0.660365	0.191374	-0.067284	0.0470721	-0.404478
TP0105F05	1	216040	216194	RP11-161L19	0.70456	0.166988	-0.0731736	0.0390891	-0.483036	0.660364	0.191564	-0.067284	0.0470719	-0.404478
TP0113G10	1	216155	216319	RP11-597O24	0.563146	0.238096	-0.00314742	0.0198441	-0.331988	0.660364	0.199122	-0.067284	0.0470719	-0.404478
TP0111C04	1	216276	216455	RP11-434O18	0.701625	0.312011	-0.0321644	0.0275136	-0.385379	0.660363	0.268592	-0.0672841	0.047072	-0.404478
TP0105C05	1	216418	216584	RP11-143N12	0.761639	0.303707	-0.0742352	0.135778	-0.39845	0.660363	0.268598	-0.0672841	0.0470724	-0.487926
TP0116C04	1	216537	216723	RP11-680C18	0.617565	0.249586	-0.0623608	0.0280806	-0.498123	0.660362	0.268599	-0.0672841	0.0470732	-0.487927
TP0318E06	1	216604	216765	RP11-328N16	0.387976	0.196186	-0.0649713	-0.101334	-0.537538	0.660362	0.268599	-0.0672841	0.0470744	-0.487927
TP0115A05	1	216606	216783	RP11-638K13	0.634373	0.254875	-0.0423121	0.0883134	-0.458274	0.660361	0.268599	-0.0672841	0.0470765	-0.487927
TP0121B09	1	216951	217105	RP11-735M19	0.753941	0.298765	-0.0150365	0.0862955	-0.585187	0.660361	0.268599	-0.0672842	0.047081	-0.487927
TP0114B02	1	217009	217194	RP11-603F04	0.725355	0.290634	0.0317703	0.397761	-0.450025	0.660361	0.268598	-0.0672842	0.0470841	-0.487927
TP0101E05	1	217068	217220	RP11-10C02	0.754546	0.269396	-0.120372	0.0897919	-0.558334	0.66036	0.268598	-0.0672842	0.0470844	-0.487927
TP0124G09	1	217127	217303	RP13-642B20	0.63775	0.339024	-0.149032	0.0849334	-0.492814	0.66036	0.268598	-0.0672842	0.0470848	-0.487927
TP0118D06	1	217162	217323	RP11-765A09	0.733012	0.256421	-0.0356578	0.162395	-0.414402	0.660359	0.268597	-0.0672843	0.0470849	-0.487926
TP0126E05	1	217176	217277	CTD-2178L18	0.736939	0.288282	-0.0390892	0.134742	-0.403645	0.660359	0.268597	-0.0672843	0.0470845	-0.487926
TP0126D06	1	217183	217263	CTD-2057M19	0.839046	0.311222	-0.0664509	0.170161	-0.508233	0.660358	0.268596	-0.0672843	0.0470837	-0.487926
TP0104G06	1	217329	217502	RP11-135J02	0.784984	0.254612	-0.125673	0.119958	-0.461584	0.660358	0.268596	-0.0672843	0.0470821	-0.487926
TP0112C06	1	217395	217539	RP11-474I21	0.759624	0.249756	-0.127171	0.106603	-0.470228	0.660357	0.268595	-0.0672843	0.0470785	-0.487926
TP0110D07	1	217497	217652	RP11-392O17	0.712456	0.2055	-0.061416	0.0849585	-0.577111	0.660357	0.268595	-0.0672844	0.047072	-0.487926
TP0108A07	1	217614	217779	RP11-282E08	0.746251	0.310058	-0.072593	-0.00884298	-0.546219	0.660356	0.268594	-0.0672844	0.0470632	-0.487926
TP0115A02	1	217704	217893	RP11-638I01	0.516422	0.215669	-0.0667072	0.105214	-0.477903	0.660356	0.268594	-0.0672844	0.0470543	-0.487926
TP0105A04	1	217899	218081	RP11-144A07	-0.531244	0.231198	-0.00803364	0.0669781	-0.467314	-0.352453	0.268593	-0.0672844	0.0470457	-0.487926
TP0113B10	1	217984	218186	RP11-553F10	-0.396363	0.172661	0.0634491	0.0156114	-0.506823	-0.352454	0.268592	0.0415526	0.0470365	-0.487926
TP0121E12	1	218027	218215	RP11-15B22	-0.349774	0.238834	-0.0258654	0.0735645	-0.451472	-0.352455	0.268592	0.0415638	0.0470271	-0.487926
TP0121G07	1	218042	218199	RP11-85B11	-0.360168	0.258259	0.0258268	0.00682422	-0.377907	-0.352456	0.268591	0.0415636	0.0470169	-0.487926
TP0118G06	1	218062	218232	RP11-784H02	-0.307323	0.284911	-0.0407916	0.0189499	-0.426005	-0.352457	0.268591	0.0415628	0.0470077	-0.404481
TP0124A10	1	218074	218291	RP11-743K05	-0.247545	0.273039	-0.0646752	0.0455178	-0.34125	-0.352458	0.26859	0.0415621	0.0469998	-0.404481
TP0122B07	1	218081	218249	RP11-249G23	-0.285135	0.206265	0.114618	0.0228359	-0.387039	-0.352459	0.268589	0.0415611	0.0469927	-0.404459
TP0114E04	1	218089	218249	RP11-626A10	-0.259617	0.264351	0.0410384	0.0939014	-0.357638	-0.352459	0.268589	0.0415601	0.0469863	-0.300909
TP0122B12	1	218206	218361	RP11-252O01	-0.400428	0.277288	0.0616241	-0.0071908	-0.380103	-0.35246	0.268588	0.041559	0.0469809	-0.300909
TP0106G10	1	218273	218462	RP11-231P02	-0.218548	0.357529	0.0349153	0.150743	-0.257486	-0.352461	0.268588	0.0415578	0.0469762	-0.300909
TP0114H04	1	218407	218577	RP11-637H05	-0.326895	0.221655	-0.037614	-0.0154417	-0.488381	-0.352462	0.268587	0.0415566	0.0469722	-0.487926
TP0109F09	1	218410	218594	RP11-365E24	-0.5317	0.274189	0.085484	0.0251875	-0.617335	-0.352463	0.268586	0.0415553	0.0469684	-0.487926
TP0115F07	1	218518	218695	RP11-662L18	-0.17159	0.186225	-0.123979	-0.341187	-0.145366	-0.352464	0.268586	-0.0672846	0.0469585	-0.300909
TP0115B01	1	218586	218795	RP11-641C15	-0.145264	0.159502	-0.0957057	-0.175087	-0.187201	-0.352465	0.268585	-0.0672847	0.0469559	-0.300909
TP0109A07	1	218709	218861	RP11-332J14	-0.426215	0.44356	0.0959923	0.0142577	-0.424463	-0.352466	0.368482	-0.0672847	0.0469596	-0.487926
TP0113E06	1	218709	218881	RP11-578D17	-0.327921	0.507698	-0.0460514	0.0504038	-0.503205	-0.352467	0.368485	-0.0672847	0.0469571	-0.487926
TP0108H03	1	218806	218986	RP11-322F10	-0.153248	0.54384	-0.100468	0.125181	-0.433632	-0.352468	0.368489	-0.0672847	0.0469547	-0.582179
TP0107H07	1	218915	219103	RP11-270A06	-0.401647	0.480016	0.0471971	0.0246926	-0.656221	-0.352468	0.36849	-0.0672847	0.0469526	-0.582179
TP0112H10	1	219230	219396	RP11-514C19	-0.339837	0.391566	-0.12727	-0.0606345	-0.610965	-0.352469	0.368493	-0.0672848	0.0469507	-0.582179
TP0102E12	1	219301	219482	RP11-45F05	-0.391106	0.486994	-0.030914	0.0329313	-0.554092	-0.352471	0.368497	-0.0672848	0.046949	-0.582179
TP0110H12	1	219384	219587	RP11-421L10	-0.418276	0.518711	-0.116032	-0.052268	-0.587491	-0.352472	0.3685	-0.0672848	0.0469476	-0.582179
TP0110B06	1	219492	219711	RP11-381O10	-0.406595	0.597998	-0.0303571	0.0835781	-0.516074	-0.352473	0.368503	-0.0672848	0.0469462	-0.582179
TP0114H11	1	219634	219822	RP11-638A13	-0.430305	0.298443	-0.141277	-0.00159229	-0.622824	-0.352475	0.368506	-0.0672848	0.0469448	-0.582179
TP0110D02	1	219793	220010	RP11-392D11	-0.394028	0.0218936	-0.00329228	0.0862355	-0.502469	-0.459615	-0.0546574	-0.0672848	0.0469435	-0.582179
TP0102E11	1	219922	220107	RP11-49H01	-0.530328	-0.0976429	-0.124565	0.0492367	-0.637801	-0.536673	-0.0546631	-0.0672848	0.0469424	-0.582179
TP0119H03	1	220010	220204	RP11-815M08	-0.443145	-0.0771611	-0.0985468	0.146111	-0.618491	-0.536857	-0.0546686	-0.0672849	0.0469417	-0.582179
TP0109D09	1	220154	220352	RP11-356K06	-0.562756	-0.0576412	-0.0240874	-0.0647507	-0.535839	-0.53682	-0.0546738	-0.0672849	0.0469416	-0.582179
TP0102C04	1	220299	220452	RP11-43I08	-0.425191	0.00179942	-0.0443418	0.0409481	-0.441692	-0.536747	-0.0546791	-0.0672849	0.0469416	-0.582179
TP0105G09	1	220458	220610	RP11-167K03	-0.619268	-0.132901	-0.0629376	-0.0718035	-0.57	-0.53665	-0.0546847	-0.0672849	0.0469419	-0.582179
TP0109D10	1	220507	220681	RP11-351P24	-0.624157	-0.143922	-0.00874491	-0.0014692	-0.646419	-0.536541	-0.0546904	0.0415338	0.0469424	-0.582179
TP0103F04	1	220575	220747	RP11-95K08	-0.584802	-0.123586	0.0580661	-0.102823	-0.347979	-0.536405	-0.0546963	0.0415329	0.0469432	-0.487926
TP0109C10	1	220760	220938	RP11-351B05	-0.349689	0.0248126	-0.00319863	0.0869493	-0.480466	-0.352477	-0.0546968	0.041532	0.0469448	-0.487926
TP0104F05	1	220922	221105	RP11-120E23	-0.118318	0.182462	0.0259751	0.124029	-0.510661	-0.271421	0.0821451	0.041531	0.0469468	-0.487926
TP0103E03	1	221046	221225	RP11-92L09	-0.191703	0.097278	0.0574164	0.0825173	-0.295187	-0.271416	0.0821454	0.04153	0.0469496	-0.30091
TP0105A01	1	221102	221258	RP11-139E20	-0.175873	0.189353	-0.0150218	0.164045	-0.356756	-0.271416	0.0821457	0.041529	0.0469534	-0.30091
TP0101F09	1	221361	221505	RP11-18A13	-0.543859	-0.0301202	-0.0290333	-0.0677911	-0.637447	-0.352481	-0.0547222	0.041528	0.0469579	-0.582178
TP1215B01	1	221435	221574	RP13-918G03	-0.308709	-0.104405	-0.00785445	-0.0184779	-0.256634	-0.352482	-0.0547261	0.041527	0.0469639	-0.300911
TP0111H05	1	221484	221652	RP11-466L16	-0.4278	-0.163544	0.114962	0.0130572	-0.683271	-0.352482	-0.054728	0.0415259	0.0469707	-0.582178
TP0124G12	1	221606	221775	RP11-76K24	-0.362758	0.0293575	-0.0258717	-0.0144412	-0.538077	-0.352483	-0.0547268	0.0415247	0.0469796	-0.582178
TP0126D11	1	221628	221750	CTD-2085A05	-0.278946	-0.0155258	-0.0687703	0.147222	-0.560445	-0.352481	-0.0547216	0.0415237	0.0469903	-0.582178
[truncated: 27,127 more rows]
